# Supplementary material for: Oronasal mucosal melanoma is defined by two transcriptional subtypes in humans and dogs with implications for diagnosis and therapy
Source: J Pathol. 2025 Jan 19;265(3):245–59. doi: 10.1002/path.6377 (PMC11794980; doi:10.1002/path.6377)
Supplement: Supplementary file 2 — Data S1. Pathway analysis results associated with two transcriptomic subtypes identified in human and canine OMM [file PATH-265-245-s001.xlsx]

## Sheet: Cover sheet
	Oronasal mucosal melanoma is defined by two transcriptional subtypes in humans and dogs with implications for diagnosis and therapy
	KLB Blacklock et al. J Pathol https://doi.org/10.1002/path.6377
	Data S1. Pathway analysis results associated with two transcriptomic subtypes identified in human and canine OMM

## Sheet: Human (Edinburgh)_KEGG 
kg_results
	ID	Description	GeneRatio	BgRatio	P value	p.adjust	qvalue	geneID	Count	Direction
1	hsa04668	TNF signaling pathway	32/601	114/8378	8.17539e-12	2.54254e-09	1.61787e-09	3726/9021/3569/2353/9586/4792/5743/602/7185/1326/4217/843/7133/3976/2920/1435/330/197259/5606/4790/8517/182/5595/3725/2919/5970/7128/7132/8837/6347/7412/8503	32	up
2	hsa05200	Pathways in cancer	81/601	531/8378	2.50645e-11	2.70054e-09	1.7184e-09	7040/2252/2247/5156/3569/2353/3091/4792/2246/5743/3455/10681/2771/6774/3908/1902/7185/1026/7852/4254/3675/8648/4616/2791/1282/1284/1647/11186/23604/3716/624/5880/11040/23493/3566/1439/861/862/3460/4780/330/6387/867/3655/369/3688/7039/4790/1286/57449/5336/4257/8517/6688/2034/5155/10235/3572/182/3575/108/1030/1436/5595/3725/3454/7855/8322/5366/5970/6932/3559/3717/7704/5925/817/6513/8503/598/8321/39…	81	up
3	hsa05145	Toxoplasmosis	31/601	112/8378	2.60502e-11	2.70054e-09	1.7184e-09	7040/4792/4615/2771/7097/6774/3908/7099/3716/3115/3460/330/3655/5606/3688/3113/4790/8517/4261/5595/3108/3310/5970/5294/7132/3588/3717/3109/3587/598/3909	31	up
4	hsa04380	Osteoclast differentiation	32/601	128/8378	2.27319e-10	1.76741e-08	1.12463e-08	3726/7040/2354/9021/2353/4792/3455/8792/2212/2355/8061/3716/3937/5530/1435/3460/5533/4790/5336/3554/8517/6688/1436/5595/2213/3725/3454/5970/3727/7132/8503/29760	32	up
5	hsa04659	Th17 cell differentiation	28/601	108/8378	1.26577e-09	7.87312e-08	5.0098e-08	7040/3569/2353/3091/4792/6774/196/3716/3566/3115/5530/861/3460/5533/3113/4790/3554/8517/3572/5595/3725/3108/5970/3559/3717/3109/3556/920	28	up
6	hsa04064	NF-kappa B signaling pathway	27/601	104/8378	2.42728e-09	1.25814e-07	8.00577e-08	4792/5743/5328/8792/4615/7185/7099/4616/1647/4067/2920/330/6387/4790/5336/3554/8517/2919/5970/8740/7128/7132/8837/7412/598/29760/84433	27	up
7	hsa05152	Tuberculosis	37/601	180/8378	3.43722e-09	1.52711e-07	9.71726e-08	7040/3569/4615/7097/7099/2212/1263/22925/3656/843/3716/3115/5530/8411/3460/972/4046/718/5533/64581/3113/4790/9902/4261/11151/5595/2213/3916/3108/5970/7132/3588/3717/3109/817/3587/7096	37	up
8	hsa04151	PI3K-Akt signaling pathway	57/601	354/8378	3.9465e-09	1.5342e-07	9.76241e-08	7057/2252/2247/5156/3569/9586/2246/3455/10681/4804/7097/3908/1902/1026/7099/4254/3675/2791/1282/1284/7058/3716/3678/3566/3696/1435/7010/3672/8516/3655/9180/3691/3688/7039/4790/1286/8517/5155/3667/3575/1436/5595/1311/3454/7060/7450/5970/4170/5294/3164/3559/3717/3679/5522/8503/598/3909	57	up
9	hsa05417	Lipid and atherosclerosis	40/601	215/8378	1.61106e-08	5.56711e-07	3.54245e-07	5906/3569/2353/4792/8795/3708/4615/7097/6774/7099/6648/1649/4217/4067/5530/2920/4780/8743/6403/5533/5606/4790/8517/834/5595/3725/2919/3310/5970/7132/3717/8797/7494/6347/5908/817/7412/19/8503/598	40	up
10	hsa04210	Apoptosis	30/601	136/8378	1.98533e-08	6.17437e-07	3.92886e-07	2353/7277/4792/8795/3708/7185/4616/1647/1649/4217/843/1521/5783/1439/330/8743/5414/4790/8517/5595/3725/5366/5970/4170/60/7132/8797/8837/8503/598	30	up
11	hsa05167	Kaposi sarcoma-associated herpesvirus infection	37/601	194/8378	2.85902e-08	8.08322e-07	5.14349e-07	7538/2247/3569/2353/3091/4792/5743/3455/10681/3708/6774/1026/2791/4067/3716/9976/5530/2920/3133/718/5533/4790/5336/8517/5155/3572/5595/3725/3454/2919/5970/6932/5294/7132/3717/5925/8503	37	up
12	hsa04060	Cytokine-cytokine receptor interaction	48/601	295/8378	5.12402e-08	1.32798e-06	8.45014e-07	7040/3569/51330/3953/163702/353500/8795/3455/4804/9547/8792/90/7852/84957/658/656/7133/3976/3566/1439/8742/2920/8741/1435/3460/6387/8743/9180/1524/3603/3554/3572/659/3575/1436/3454/2919/8793/8740/7132/3588/3559/8797/6347/9235/3587/3556/920	48	up
13	hsa05140	Leishmaniasis	21/601	77/8378	5.81952e-08	1.39221e-06	8.85887e-07	7040/2353/4792/5743/4615/7097/7099/2212/3716/3115/3460/718/3688/3113/4790/5595/3725/3108/5970/3717/3109	21	up
14	hsa05135	Yersinia infection	29/601	137/8378	8.97354e-08	1.99341e-06	1.26844e-06	7456/3569/2353/4792/4615/7099/2212/391/3678/5880/6195/3937/2185/9844/64283/5606/3688/4790/8517/834/5595/3725/7454/5970/60/147179/6347/8503/920	29	up
15	hsa05164	Influenza A	33/601	171/8378	1.21671e-07	2.52264e-06	1.6052e-06	9021/3569/4600/4792/8795/64499/3455/4615/7099/7177/3716/3115/3460/8743/3113/4790/8517/834/4261/5595/3454/3108/9407/5970/60/5611/7132/3717/8797/6347/3109/4599/8503	33	up
16	hsa05222	Small cell lung cancer	22/601	92/8378	3.57289e-07	6.94481e-06	4.4191e-06	4792/5743/3908/7185/1026/3675/4616/1282/1284/1647/330/3655/3688/4790/1286/8517/1030/5970/5925/8503/598/3909	22	up
17	hsa05142	Chagas disease	23/601	102/8378	5.99763e-07	1.09721e-05	6.98176e-06	7040/3569/2353/4792/4615/2771/7097/7099/624/5054/9630/3460/718/4790/8517/5595/3725/5970/7132/8837/6347/5522/8503	23	up
18	hsa04512	ECM-receptor interaction	21/601	88/8378	6.84043e-07	1.18187e-05	7.52047e-06	7057/3908/3675/1282/1284/7058/3678/255743/3696/3672/8516/3655/3691/3688/1286/80144/1311/7060/7450/3679/3909	21	up
19	hsa05235	PD-L1 expression and PD-1 checkpoint pathway in cancer	21/601	89/8378	8.36253e-07	1.36881e-05	8.71e-06	2353/3091/4792/4615/7097/6774/7099/55509/3716/5530/3460/5533/5606/4790/8517/5595/3725/5970/3717/8503/920	21	up
20	hsa05166	Human T-cell leukemia virus 1 infection	37/601	222/8378	1.00294e-06	1.55956e-05	9.92378e-06	7040/7538/1959/3569/2353/9586/4792/1026/8061/8829/3716/3115/5530/4487/3133/5533/3113/4790/3554/8517/6688/567/1958/108/1030/5595/3725/3108/5970/7132/3559/5925/3109/6513/8503/598/920	37	up
21	hsa04662	B cell receptor signaling pathway	20/601	84/8378	1.30962e-06	1.93948e-05	1.23413e-05	2353/4792/4067/5880/27071/5530/3635/5533/4790/5336/8517/5595/2213/3725/5970/640/973/8503/29760/84433	20	up
22	hsa04010	MAPK signaling pathway	44/601	294/8378	2.02804e-06	2.86692e-05	1.82427e-05	7040/5906/1843/2252/2247/5156/2353/2246/4804/4615/4254/4616/1647/1326/11221/1649/4217/1847/5880/6195/5530/1435/7010/5871/369/5533/5606/7039/4790/3554/8517/5155/10235/9175/1436/5595/3725/3310/5970/3727/3164/7132/5908/3556	44	up
23	hsa05130	Pathogenic Escherichia coli infection	33/601	197/8378	3.46541e-06	4.68584e-05	2.98168e-05	7456/3569/2353/7277/4792/8795/4615/1902/7099/2212/27128/55930/837/1364/8743/3059/3688/4790/64005/3554/8517/5010/834/4542/5595/3725/5970/10802/26999/60/7132/147179/8797	33	up
24	hsa05165	Human papillomavirus infection	47/601	331/8378	4.0401e-06	5.23529e-05	3.33131e-05	7057/4600/9586/5743/3455/3908/1026/3675/1282/1284/10207/7058/3716/3678/23493/3696/3672/8516/3133/3655/3691/3688/4790/1286/8517/182/4242/5595/1311/3454/7855/5663/8322/7060/7450/5970/6932/7132/1452/155066/5925/3679/4599/5522/8503/8321/3909	47	up
25	hsa04658	Th1 and Th2 cell differentiation	20/601	92/8378	5.908e-06	7.13201e-05	4.53823e-05	2353/4792/3716/3566/3115/5530/3460/5533/3113/4790/8517/182/5595/3725/3108/5970/3559/3717/3109/920	20	up
26	hsa04611	Platelet activation	24/601	124/8378	6.15345e-06	7.13201e-05	4.53823e-05	5906/5739/3708/2771/2983/5592/2212/4067/3937/5028/8673/3688/5336/2982/10235/108/5595/6786/7450/5294/60/54518/5908/8503	24	up
27	hsa04061	Viral protein interaction with cytokine and cytokine receptor	21/601	100/8378	6.19178e-06	7.13201e-05	4.53823e-05	3569/8795/9547/7852/7133/2920/1435/6387/8743/1524/3572/1436/2919/8793/8740/7132/3588/3559/8797/6347/3587	21	up
28	hsa05323	Rheumatoid arthritis	20/601	93/8378	7.03165e-06	7.81016e-05	4.96974e-05	7040/3569/2353/8792/7097/7099/3115/2920/8741/1435/7010/6387/3113/3725/2919/3108/1493/155066/6347/3109	20	up
29	hsa05202	Transcriptional misregulation in cancer	31/601	193/8378	1.64249e-05	0.000176143	0.000112083	604/6935/3569/64332/5328/4299/4804/7185/1026/4616/7030/1647/1649/4005/860/2313/5327/861/862/8013/330/4790/5966/6688/1436/2530/5970/2892/7704/598/6495	31	up
30	hsa05170	Human immunodeficiency virus 1 infection	33/601	212/8378	1.72466e-05	0.000178598	0.000113645	2353/4792/10681/3708/4615/2771/7097/7099/7852/2791/25939/7133/5880/5530/200315/100913187/2185/3133/5533/5606/4790/5336/8517/1073/567/5595/3725/5970/340061/7132/8503/598/920	33	up
31	hsa04510	Focal adhesion	32/601	203/8378	1.78024e-05	0.000178598	0.000113645	7057/5906/5156/3908/3675/1282/1284/7058/1729/3678/5880/3696/3672/330/8516/3655/3691/3688/1286/5155/5595/3725/1311/7060/7450/3611/60/3679/5908/8503/3909/87	32	up
32	hsa05133	Pertussis	17/601	76/8378	1.97869e-05	0.000192304	0.000122366	3569/2353/715/4615/2771/7099/710/3678/716/718/3688/4790/1073/834/5595/3725/5970	17	up
33	hsa04933	AGE-RAGE signaling pathway in diabetic complications	20/601	100/8378	2.20157e-05	0.000207481	0.000132024	7040/3569/7056/6774/1282/1284/1729/5054/51196/4790/1286/5336/1958/5595/3725/5970/3717/6347/7412/8503	20	up
34	hsa05163	Human cytomegalovirus infection	34/601	225/8378	2.44234e-05	0.000223402	0.000142155	5156/3569/9586/4792/5743/10681/3708/2771/6774/11214/1026/7852/2791/3716/5880/5530/2185/6387/3133/5533/4790/3554/8517/567/108/5595/5970/340061/7132/3588/6347/5925/3587/8503	34	up
35	hsa04145	Phagosome	26/601	152/8378	2.58916e-05	0.000230066	0.000146395	7057/7277/715/7097/7099/2212/22925/7058/3678/3115/8411/3133/718/64581/3688/3113/9902/11151/2213/1311/3916/7060/3108/60/155066/3109	26	up
36	hsa04610	Complement and coagulation cascades	18/601	86/8378	2.96995e-05	0.000256571	0.00016326	5627/715/5328/7056/1191/5329/3075/710/624/5327/5054/716/718/2162/728/7450/5265/2157	18	up
37	hsa05144	Malaria	13/601	50/8378	3.49162e-05	0.000287981	0.000183247	7057/7040/3569/4615/7097/7099/7058/2532/6403/1311/7060/6347/7412	13	up
38	hsa05134	Legionellosis	14/601	57/8378	3.51873e-05	0.000287981	0.000183247	3569/4792/4615/7097/7099/81876/2920/718/4790/834/51128/2919/3310/5970	14	up
39	hsa04062	Chemokine signaling pathway	30/601	192/8378	3.85593e-05	0.000307486	0.000195659	5906/4792/10681/9547/2771/6774/7852/2791/4067/5880/2920/2185/9844/6387/1524/4790/5336/156/8517/10235/108/5595/2919/7454/5970/5294/3717/6347/5908/8503	30	up
40	hsa04625	C-type lectin receptor signaling pathway	20/601	104/8378	3.99833e-05	0.00031087	0.000197812	1960/1959/3569/4792/5743/602/3708/1263/5530/4046/5533/64581/4790/5336/8517/834/5595/3725/5970/8503	20	up
41	hsa05169	Epstein-Barr virus infection	31/601	202/8378	4.10424e-05	0.000311322	0.000198099	3569/4792/3455/4615/7097/6774/1026/4616/1647/4067/3716/3115/956/4734/3133/5606/3113/4790/5336/8517/567/3725/3454/3108/5970/7128/953/5925/3109/8503/29760	31	up
42	hsa04514	Cell adhesion molecules	26/601	157/8378	4.60777e-05	0.000341194	0.000217108	257194/84189/64115/3115/3696/1364/8516/3133/3655/6403/9672/3688/3113/5788/5010/26050/83692/3108/1493/1003/6402/6404/3109/7412/29851/920	26	up
43	hsa05205	Proteoglycans in cancer	31/601	205/8378	5.47901e-05	0.000396272	0.000252155	1634/7057/7040/2247/3091/5328/3708/7097/6774/5329/1026/7099/3678/51196/867/369/3059/3688/4478/288/5336/5595/7855/8826/8322/60/7078/60495/817/8503/8321	31	up
44	hsa05212	Pancreatic cancer	16/601	76/8378	7.58011e-05	0.000535776	0.000340924	7040/6774/1026/4616/1647/3716/5880/369/7039/4790/8517/5595/5970/5925/8503/598	16	up
45	hsa05161	Hepatitis B	26/601	162/8378	7.94796e-05	0.000549292	0.000349524	1960/7040/1959/3569/2353/9586/4792/4615/7097/6774/1026/7099/843/3716/2185/369/5606/4790/8517/5595/3725/3454/5970/3717/5925/8503	26	up
46	hsa04810	Regulation of actin cytoskeleton	33/601	229/8378	8.41393e-05	0.000568855	0.000361972	2252/2247/5156/2246/1902/7852/3675/1729/624/7114/3678/5880/221178/3696/3672/8516/6387/3655/369/54434/28984/3691/3688/4478/1073/5155/5595/8826/26999/60/3679/8503/87	33	up
47	hsa05132	Salmonella infection	35/601	249/8378	8.64664e-05	0.00057215	0.000364069	3569/2353/7277/4792/8795/4615/7097/7099/27128/391/3800/837/6990/9844/79026/330/197259/8743/51429/5606/9842/4790/5788/8517/834/5595/399/3725/5970/6932/5294/26999/60/7132/8797	35	up
48	hsa04360	Axon guidance	28/601	182/8378	9.18779e-05	0.000595292	0.000378795	2042/2043/2771/7852/8829/658/5880/7225/5530/6586/59277/64218/6387/5533/54434/3688/5336/6405/1073/2242/659/5595/10505/219699/3611/9353/817/8503	28	up
49	hsa04657	IL-17 signaling pathway	18/601	94/8378	0.00010207	0.00064783	0.000412225	2354/3569/2353/4792/5743/8061/2920/727897/4790/8517/5595/3725/2919/5970/3727/7128/6347/6279	18	up
50	hsa05171	Coronavirus disease - COVID-19	33/601	232/8378	0.000108772	0.000676565	0.00043051	3569/2353/4600/715/4792/3455/4615/7097/6774/7099/2212/8829/3716/716/6403/718/2162/4790/5336/8517/3572/834/5595/728/3725/3454/7450/5970/340061/7132/6347/4599/8503	33	up
51	hsa04630	JAK-STAT signaling pathway	26/601	166/8378	0.000120369	0.000729689	0.000464314	9021/5156/3569/3953/163702/3455/6774/1026/3716/3976/3566/1439/3460/9180/5155/3572/3575/3454/4170/3588/3559/3717/3587/8503/9655/598	26	up
52	hsa01521	EGFR tyrosine kinase inhibitor resistance	16/601	79/8378	0.000123368	0.000729689	0.000464314	2247/5156/3569/6774/3716/558/3084/369/7039/5336/5155/5595/2621/3717/8503/598	16	up
53	hsa05162	Measles	23/601	139/8378	0.000126698	0.000729689	0.000464314	3569/2353/4600/4792/3455/4615/7097/6774/7099/3716/4478/4790/8517/2213/3725/3454/3310/5970/7128/3559/4599/8503/598	23	up
54	hsa05418	Fluid shear stress and atherosclerosis	23/601	139/8378	0.000126698	0.000729689	0.000464314	1843/2353/7056/90/658/4217/5880/5327/4780/4790/4257/3554/8517/5155/659/3725/5970/60/7132/1003/6347/7412/8503	23	up
55	hsa04621	NOD-like receptor signaling pathway	28/601	186/8378	0.000135011	0.000751981	0.000478499	3569/4792/118429/3455/3708/4615/7099/22861/3716/837/2920/330/2634/10135/4790/84168/8517/834/9447/5595/3725/3454/2919/5970/340061/7128/6347/598	28	up
56	hsa05150	Staphylococcus aureus infection	18/601	96/8378	0.000135405	0.000751981	0.000478499	715/2212/3075/3115/3875/716/2358/6403/718/3113/5724/3861/3858/728/2213/3108/6404/3109	18	up
57	hsa05321	Inflammatory bowel disease	14/601	65/8378	0.000163363	0.000891333	0.000567171	7040/3569/7097/6774/7099/3566/3115/3460/3113/4790/3725/3108/5970/3109	14	up
58	hsa04640	Hematopoietic cell lineage	18/601	99/8378	0.000203289	0.00108142	0.000688123	3569/4254/3675/3678/3566/3115/1435/3672/3655/3113/3554/3575/1436/3108/3559/3109/290/920	18	up
59	hsa04015	Rap1 signaling pathway	30/601	210/8378	0.000205156	0.00108142	0.000688123	7057/5906/2252/2247/5156/2246/4804/2771/1902/4254/5880/3937/5028/1435/26037/7010/51196/5606/3688/5155/10235/108/1436/5595/60/54518/9732/5908/9771/8503	30	up
60	hsa05221	Acute myeloid leukemia	14/601	67/8378	0.000229363	0.00118886	0.000756495	6774/11040/861/862/369/4790/8517/6688/1436/5595/5970/6932/7704/8503	14	up
61	hsa05220	Chronic myeloid leukemia	15/601	76/8378	0.000269283	0.0013729	0.0008736	7040/4792/1026/4616/1647/861/867/369/4790/8517/5595/5970/5925/8503/598	15	up
62	hsa05412	Arrhythmogenic right ventricular cardiomyopathy	15/601	77/8378	0.000312789	0.00156538	0.000996079	3908/3675/3678/3696/3672/8516/3655/3691/3688/1824/2697/6443/6932/60/3679	15	up
63	hsa05211	Renal cell carcinoma	14/601	69/8378	0.000317103	0.00156538	0.000996079	7040/5906/3091/1026/7030/369/7039/2034/5155/5595/3725/5908/6513/8503	14	up
64	hsa04670	Leukocyte transendothelial migration	19/601	114/8378	0.000437314	0.00212507	0.00135222	5906/2771/7852/5880/2185/1364/6387/3688/4478/5336/5010/399/83692/60/1003/5908/7412/8503/87	19	up
65	hsa05215	Prostate cancer	17/601	97/8378	0.000474993	0.00227266	0.00144613	6935/5156/9586/4792/5328/1026/5327/369/7039/4790/8517/5155/5595/5970/6932/5925/8503	17	up
66	hsa04014	Ras signaling pathway	31/601	236/8378	0.000717484	0.00338087	0.00215131	5906/2252/2247/5156/2246/10681/4804/4254/5320/11145/2791/11186/5322/5880/1435/7010/51196/7039/4790/5966/5336/8517/5155/10235/1436/5595/5970/5908/9771/8503/598	31	up
67	hsa05146	Amoebiasis	17/601	102/8378	0.000862144	0.00400189	0.00254647	7040/3569/7097/3908/7099/1282/1284/2920/9630/4790/1286/3554/2919/5970/8503/3909/87	17	up
68	hsa04920	Adipocytokine signaling pathway	13/601	69/8378	0.0010762	0.0047955	0.00305146	9021/4792/3953/6774/2182/7133/4790/8517/3667/5970/7132/3717/6513	13	up
69	hsa04620	Toll-like receptor signaling pathway	17/601	104/8378	0.00107937	0.0047955	0.00305146	3569/2353/4792/3455/4615/7097/7099/1326/5606/4790/8517/5595/3725/3454/5970/8503/7096	17	up
70	hsa04660	T cell receptor signaling pathway	17/601	104/8378	0.00107937	0.0047955	0.00305146	2353/4792/1326/3937/5530/5533/4790/5788/8517/5595/3725/5970/1493/8503/29851/920/84433	17	up
71	hsa03250	Viral life cycle - HIV-1	12/601	63/8378	0.00150147	0.00657686	0.00418497	4600/4130/7852/25939/200315/100913187/4131/22936/29082/5045/4599/920	12	up
72	hsa05131	Shigellosis	31/601	247/8378	0.00152887	0.00660385	0.00420214	4792/3708/4615/7099/27128/831/1729/3678/10318/837/9844/51196/718/23157/3059/3688/4790/5336/3554/8517/834/5595/3725/5970/340061/3611/60/7132/8503/598/87	31	up
73	hsa04722	Neurotrophin signaling pathway	18/601	119/8378	0.00194397	0.00828185	0.00526989	5906/10019/4792/4804/3656/4217/6195/4790/5336/397/3667/5595/3725/5663/5970/5908/817/8503	18	up
74	hsa04672	Intestinal immune network for IgA production	10/601	49/8378	0.00213663	0.00897961	0.00571388	7040/3569/7852/3115/8741/6387/3113/3108/3109/29851	10	up
75	hsa05214	Glioma	13/601	75/8378	0.00237178	0.00983498	0.00625817	5156/1026/4616/57118/1647/369/7039/5336/5155/5595/5925/817/8503	13	up
76	hsa04068	FoxO signaling pathway	19/601	131/8378	0.00242461	0.00992175	0.00631338	604/7040/3569/6774/1026/1263/4616/1647/6648/8743/369/80854/116986/1901/3667/3575/1030/5595/8503	19	up
77	hsa04390	Hippo signaling pathway	21/601	157/8378	0.0039957	0.0158821	0.010106	7040/2246/353500/10207/11186/658/656/5054/330/25937/122786/55233/659/7855/1490/8322/6932/60/9231/5522/8321	21	up
78	hsa05160	Hepatitis C	21/601	157/8378	0.0039957	0.0158821	0.010106	9021/4600/4792/3455/6774/1026/3716/1364/369/4790/8517/5010/5595/3454/5970/7132/8837/5925/4599/5522/8503	21	up
79	hsa05224	Breast cancer	20/601	147/8378	0.00403435	0.0158821	0.010106	2252/2247/2353/2246/1026/8648/4616/1647/23493/369/182/5595/3725/7855/8322/6932/1452/5925/8503/8321	20	up
80	hsa04066	HIF-1 signaling pathway	16/601	109/8378	0.00458852	0.0176685	0.0112428	3569/3091/7076/6774/1026/7099/7010/5054/3460/4790/5336/5595/5970/817/6513/8503	16	up
81	hsa05410	Hypertrophic cardiomyopathy	14/601	90/8378	0.00460177	0.0176685	0.0112428	7040/3569/3908/3675/3678/3696/3672/8516/3655/3691/3688/6443/60/3679	14	up
82	hsa05340	Primary immunodeficiency	8/601	38/8378	0.00477945	0.0177402	0.0112884	5788/8517/4261/3575/973/29760/29851/920	8	up
83	hsa05218	Melanoma	12/601	72/8378	0.00479157	0.0177402	0.0112884	2252/2247/5156/2246/1026/4616/1647/369/5155/5595/5925/8503	12	up
84	hsa05223	Non-small cell lung cancer	12/601	72/8378	0.00479157	0.0177402	0.0112884	6774/1026/4616/1647/11186/3800/369/7039/5336/5595/5925/8503	12	up
85	hsa05203	Viral carcinogenesis	25/601	204/8378	0.00573953	0.0209999	0.0133626	1960/1959/9586/4792/8339/6774/7185/1026/4067/3716/8342/3133/718/4790/5966/8517/3572/1030/5595/3725/5366/5970/5925/8503/87	25	up
86	hsa04936	Alcoholic liver disease	19/601	142/8378	0.00599581	0.0216353	0.0137669	3569/4792/4615/7099/4217/79966/2920/718/5606/125/4790/8517/6720/37/728/2919/5970/6932/7132	19	up
87	hsa04650	Natural killer cell mediated cytotoxicity	18/601	132/8378	0.00605231	0.0216353	0.0137669	8795/3455/5880/3937/5530/2185/3460/3133/8743/369/5533/5336/6452/5595/7462/3454/8797/8503	18	up
88	hsa04550	Signaling pathways regulating pluripotency of stem cells	19/601	143/8378	0.00646677	0.0228542	0.0145425	2247/90/6774/658/3716/3976/3399/84333/3572/659/6498/5595/7855/8322/6932/3717/9314/8503/8321	19	up
89	hsa04923	Regulation of lipolysis in adipocytes	10/601	58/8378	0.00758696	0.0265118	0.0168699	5743/2771/5592/11145/5346/3667/108/11343/364/8503	10	up
90	hsa05219	Bladder cancer	8/601	41/8378	0.00772558	0.0266962	0.0169872	7057/1026/11186/23604/1890/369/5595/5925	8	up
91	hsa04218	Cellular senescence	20/601	156/8378	0.00785295	0.026747	0.0170196	7040/3569/3708/1026/204851/4616/1647/10114/5530/5054/3133/5533/5606/4790/677/1030/5595/5970/5925/8503	20	up
92	hsa05210	Colorectal cancer	13/601	86/8378	0.00791229	0.026747	0.0170196	7040/2353/1026/4616/1647/5880/369/7039/5595/3725/5366/6932/8503	13	up
93	hsa05414	Dilated cardiomyopathy	14/601	96/8378	0.00820348	0.0274331	0.0174562	7040/3908/3675/3678/3696/3672/8516/3655/3691/3688/108/6443/60/3679	14	up
94	hsa04540	Gap junction	13/601	88/8378	0.00957486	0.0315582	0.020081	5156/7277/3708/2771/2983/1902/5592/2915/2982/5155/2697/108/5595	13	up
95	hsa05416	Viral myocarditis	10/601	60/8378	0.00963996	0.0315582	0.020081	3908/5880/3115/3133/3113/6443/3108/60/3109/1525	10	up
96	hsa04144	Endocytosis	28/601	251/8378	0.0126821	0.0410846	0.0261428	5156/7456/273/7852/27128/11031/3800/51100/8411/4734/3133/867/29082/64744/156/116985/23550/9829/116986/3310/30846/147179/3559/116984/830/1212/91782/8729	28	up
97	hsa04115	p53 signaling pathway	11/601	73/8378	0.0142994	0.0458466	0.029173	7057/8795/1026/4616/1647/2810/5054/9540/5366/8797/598	11	up
98	hsa04520	Adherens junction	13/601	93/8378	0.0149307	0.0473822	0.0301501	5906/81607/5880/57493/9411/5595/8826/7454/6932/60/1003/5908/87	13	up
99	hsa04022	cGMP-PKG signaling pathway	20/601	167/8378	0.0160404	0.0503895	0.0320637	9586/3708/2771/2983/5592/10335/8654/490/5997/5138/624/7225/5530/5533/3779/2982/3667/108/5595/5294	20	up
100	hsa04217	Necroptosis	19/601	159/8378	0.019014	0.0591335	0.0376276	8795/3455/6774/7099/3716/3460/330/197259/8743/29082/834/3454/7128/7132/3717/8797/8837/817/91782	19	up
101	hsa00513	Various types of N-glycan biosynthesis	7/601	39/8378	0.0193885	0.0597013	0.037989	4124/57134/2683/4121/283358/2530/10905	7	up
102	hsa04720	Long-term potentiation	10/601	67/8378	0.020257	0.0617638	0.0393014	5906/3708/6195/2915/5530/369/5533/5595/5908/817	10	up
103	hsa04666	Fc gamma R-mediated phagocytosis	13/601	97/8378	0.0206611	0.062061	0.0394905	273/2212/4067/5880/3635/8613/5336/5788/1073/5595/2213/7454/8503	13	up
104	hsa05100	Bacterial invasion of epithelial cells	11/601	77/8378	0.0207535	0.062061	0.0394905	391/3678/9844/867/23157/3059/3688/3611/60/8503/1212	11	up
105	hsa04931	Insulin resistance	14/601	108/8378	0.021808	0.0639899	0.0407179	9021/3569/9586/4792/6774/6195/4790/6720/3667/5970/7132/5507/6513/8503	14	up
106	hsa04926	Relaxin signaling pathway	16/601	129/8378	0.0218101	0.0639899	0.0407179	7040/2353/9586/4792/10681/2771/2791/1282/1284/4790/1286/108/5595/3725/5970/8503	16	up
107	hsa04350	TGF-beta signaling pathway	13/601	98/8378	0.0223213	0.0643282	0.0409332	1634/7057/7040/2615/353500/90/2200/658/656/3399/659/1030/5595	13	up
108	hsa04020	Calcium signaling pathway	26/601	240/8378	0.0223391	0.0643282	0.0409332	2252/2247/5156/5153/2246/3708/5737/7852/3269/57118/2925/490/624/2915/5530/2185/3274/51196/9630/5533/5336/5724/5155/108/6786/817	26	up
109	hsa04612	Antigen processing and presentation	11/601	78/8378	0.0226574	0.0646463	0.0411356	3115/972/3133/3113/5720/567/4261/3108/3310/3109/920	11	up
110	hsa04215	Apoptosis - multiple species	6/601	32/8378	0.0242413	0.0685055	0.0435913	4804/330/5414/5366/7132/598	6	up
111	hsa04924	Renin secretion	10/601	69/8378	0.0244505	0.0685055	0.0435913	5153/3708/2771/2983/5530/5533/2982/3759/9635/358	10	up
112	hsa04730	Long-term depression	9/601	60/8378	0.0261258	0.0725457	0.0461621	3708/2771/2983/5592/4067/369/2982/5595/2892	9	up
113	hsa04917	Prolactin signaling pathway	10/601	70/8378	0.0267667	0.0727952	0.0463208	9021/2353/8792/6774/4790/5595/5970/3717/8503/9655	10	up
114	hsa05120	Epithelial cell signaling in Helicobacter pylori infection	10/601	70/8378	0.0267667	0.0727952	0.0463208	4792/4067/2920/4790/5336/8517/3725/2919/5970/155066	10	up
115	hsa04921	Oxytocin signaling pathway	18/601	154/8378	0.0269178	0.0727952	0.0463208	2353/5743/3708/2771/2983/1026/57118/5997/5530/5533/2982/108/5595/3725/5294/60/3759/817	18	up
116	hsa04613	Neutrophil extracellular trap formation	21/601	190/8378	0.0309756	0.0830467	0.052844	8339/7097/7099/2212/8342/5880/837/2358/6403/718/64581/4790/5336/834/5595/728/7450/5970/60/6404/8503	21	up
117	hsa05225	Hepatocellular carcinoma	19/601	168/8378	0.0316917	0.0842402	0.0536035	7040/1026/4616/1647/4780/369/7039/5336/4257/5595/7855/8322/6932/60/1452/5925/8503/598/8321	19	up
118	hsa05226	Gastric cancer	17/601	149/8378	0.0378079	0.0996461	0.0634066	7040/2252/2247/2246/1026/4616/1647/369/1030/5595/7855/8322/6932/1452/5925/8503/8321	17	up
119	hsa04928	Parathyroid hormone synthesis, secretion and action	13/601	106/8378	0.0393545	0.102851	0.0654457	4929/2353/9586/3708/2771/11214/1026/860/369/1958/108/5595/3727	13	up
120	hsa04623	Cytosolic DNA-sensing pathway	10/601	75/8378	0.0407254	0.105547	0.0671613	3569/4792/25939/197259/4790/8517/834/9447/5970/340061	10	up
121	hsa04713	Circadian entrainment	12/601	97/8378	0.0440016	0.113095	0.0719644	2353/10681/3708/2771/2983/5592/2791/2982/108/5595/2892/817	12	up
122	hsa05231	Choline metabolism in cancer	12/601	98/8378	0.0470268	0.11988	0.0762816	5156/2353/3091/5880/8613/5155/5595/3725/7454/1606/6583/8503	12	up
123	hsa04935	Growth hormone synthesis, secretion and action	14/601	120/8378	0.0478467	0.120978	0.0769806	3726/9021/2353/9586/3708/2771/6774/5606/5336/3667/108/5595/3717/8503	14	up
124	hsa05207	Chemical carcinogenesis - receptor activation	22/601	212/8378	0.0504559	0.126547	0.0805239	604/2252/2247/2353/9586/2771/6774/196/6195/688/1545/4790/4257/182/108/5595/3725/5970/3717/9314/5925/8503	22	up
125	hsa04934	Cushing syndrome	17/601	155/8378	0.0518236	0.128937	0.082045	5906/9586/3708/2771/1026/196/108/1030/5595/7855/8322/6932/3164/5925/5908/817/8321	17	up
126	hsa04392	Hippo signaling pathway - multiple species	5/601	29/8378	0.0528966	0.130562	0.083079	11186/25937/122786/55233/83937	5	up
127	hsa05213	Endometrial cancer	8/601	58/8378	0.0536401	0.131355	0.0835834	1026/4616/1647/369/5595/6932/3611/8503	8	up
128	hsa05031	Amphetamine addiction	9/601	69/8378	0.0569585	0.138391	0.0880609	2354/2353/9586/5530/5533/4129/3725/2892/817	9	up
129	hsa04530	Tight junction	18/601	169/8378	0.0586773	0.140328	0.089293	5906/7277/79778/10207/4217/861/4734/1364/3059/3688/4478/84952/5010/3725/7454/60/5522/87	18	up
130	hsa05030	Cocaine addiction	7/601	49/8378	0.0587136	0.140328	0.089293	2354/9586/2771/4129/4790/3725/5970	7	up
131	hsa00532	Glycosaminoglycan biosynthesis - chondroitin sulfate / dermatan sulfate	4/601	21/8378	0.0591091	0.140328	0.089293	51363/29940/55454/54480	4	up
132	hsa04725	Cholinergic synapse	13/601	113/8378	0.0604745	0.142482	0.0906635	2353/9586/10681/3708/2771/2791/108/5595/5294/3759/3717/817/8503	13	up
133	hsa04141	Protein processing in endoplasmic reticulum	18/601	171/8378	0.0643246	0.150413	0.0957106	57134/1649/4217/9709/22824/3300/4780/27248/4121/51128/3310/10956/10802/10905/5611/23645/7494/7095	18	up
134	hsa04970	Salivary secretion	11/601	93/8378	0.0682233	0.158339	0.100754	3708/2983/5592/4069/490/1471/3783/727897/2982/108/5554	11	up
135	hsa00533	Glycosaminoglycan biosynthesis - keratan sulfate	3/601	14/8378	0.0738775	0.170192	0.108296	9435/2683/2530	3	up
136	hsa05332	Graft-versus-host disease	6/601	42/8378	0.0771388	0.176398	0.112245	3569/3115/3133/3113/3108/3109	6	up
137	hsa04614	Renin-angiotensin system	4/601	23/8378	0.0782086	0.177539	0.112971	2028/1359/4012/290	4	up
138	hsa04012	ErbB signaling pathway	10/601	85/8378	0.0819356	0.184652	0.117497	1026/867/3084/369/7039/5336/5595/3725/817/8503	10	up
139	hsa04940	Type I diabetes mellitus	6/601	43/8378	0.0844972	0.189055	0.120299	3115/3133/3113/1363/3108/3109	6	up
140	hsa04932	Non-alcoholic fatty liver disease	16/601	155/8378	0.0890646	0.197851	0.125896	7040/9021/3569/2353/3953/1649/4217/4790/6720/3667/3725/4728/5970/7132/7494/8503	16	up
141	hsa04728	Dopaminergic synapse	14/601	132/8378	0.0902524	0.199067	0.12667	2353/9586/10681/3708/2771/2791/3800/5530/5533/4129/406/2892/817/5522	14	up
142	hsa04071	Sphingolipid signaling pathway	13/601	121/8378	0.0926051	0.202818	0.129057	2771/4217/624/5880/166929/4790/1901/5595/55304/5970/7132/5522/8503	13	up
143	hsa04072	Phospholipase D signaling pathway	15/601	148/8378	0.109376	0.237874	0.151363	5156/5737/1902/4254/27128/2915/2185/8613/5336/5155/108/5595/5294/1606/8503	15	up
144	hsa04664	Fc epsilon RI signaling pathway	8/601	68/8378	0.112138	0.242187	0.154108	4067/5880/3937/3635/5606/5336/5595/8503	8	up
145	hsa04724	Glutamatergic synapse	12/601	114/8378	0.115535	0.247802	0.157681	10681/3708/2771/2791/2915/5530/5533/156/108/5595/2892/6505	12	up
146	hsa04915	Estrogen signaling pathway	14/601	138/8378	0.118262	0.251617	0.160108	2353/9586/3708/2771/8648/3875/7039/3861/3858/108/5595/3725/3310/8503	14	up
147	hsa04974	Protein digestion and absorption	11/601	103/8378	0.118932	0.251617	0.160108	1282/1284/3783/7373/1286/1359/80781/1294/2006/6505/1289	11	up
148	hsa04960	Aldosterone-regulated sodium reabsorption	5/601	37/8378	0.122449	0.255582	0.162631	4306/2810/3667/5595/8503	5	up
149	hsa05216	Thyroid cancer	5/601	37/8378	0.122449	0.255582	0.162631	1026/4616/1647/5595/6932	5	up
150	hsa00601	Glycosphingolipid biosynthesis - lacto and neolacto series	4/601	27/8378	0.12424	0.25759	0.163909	2683/8707/53947/2524	4	up
151	hsa04330	Notch signaling pathway	7/601	59/8378	0.127762	0.2602	0.16557	23493/8650/182/4242/196403/23220/5663	7	up
152	hsa04370	VEGF signaling pathway	7/601	59/8378	0.127762	0.2602	0.16557	5743/5880/5530/5533/5336/5595/8503	7	up
153	hsa00230	Purine metabolism	13/601	128/8378	0.128008	0.2602	0.16557	5153/2983/8654/5138/4907/956/144811/2982/108/9060/953/5236/26289	13	up
154	hsa05330	Allograft rejection	5/601	38/8378	0.133199	0.268993	0.171165	3115/3133/3113/3108/3109	5	up
155	hsa00510	N-Glycan biosynthesis	6/601	50/8378	0.146087	0.293117	0.186516	4124/57134/2683/4121/2530/10905	6	up
156	hsa00562	Inositol phosphate metabolism	8/601	73/8378	0.150697	0.298515	0.18995	8871/3635/3633/51196/5336/5294/55300/4534	8	up
157	hsa01524	Platinum drug resistance	8/601	73/8378	0.150697	0.298515	0.18995	1026/4217/330/4257/5595/5366/8503/598	8	up
158	hsa04070	Phosphatidylinositol signaling system	10/601	97/8378	0.156325	0.307703	0.195797	3708/8871/3635/3633/51196/5336/1606/55300/8503/4534	10	up
159	hsa00920	Sulfur metabolism	2/601	10/8378	0.157802	0.308658	0.196404	58472/9060	2	up
160	hsa05217	Basal cell carcinoma	7/601	63/8378	0.163407	0.314194	0.199927	1026/4616/1647/7855/8322/6932/8321	7	up
161	hsa04270	Vascular smooth muscle contraction	13/601	134/8378	0.163638	0.314194	0.199927	5739/3708/2983/5592/5320/10335/5322/369/3779/2982/108/5595/10268	13	up
162	hsa04750	Inflammatory mediator regulation of TRP channels	10/601	98/8378	0.163697	0.314194	0.199927	3708/3269/624/5606/5336/3554/108/817/3556/8503	10	up
163	hsa01523	Antifolate resistance	4/601	30/8378	0.164674	0.314194	0.199927	3569/4790/8517/5970	4	up
164	hsa05320	Autoimmune thyroid disease	6/601	53/8378	0.177364	0.336343	0.214021	3115/3133/3113/3108/1493/3109	6	up
165	hsa05310	Asthma	4/601	31/8378	0.179087	0.337553	0.214791	3115/3113/3108/3109	4	up
166	hsa04972	Pancreatic secretion	10/601	102/8378	0.194805	0.364966	0.232234	5906/3708/5874/5320/5322/490/1359/108/9635/5908	10	up
167	hsa04371	Apelin signaling pathway	13/601	139/8378	0.196787	0.366472	0.233193	10681/3708/2771/2791/5327/5346/5054/182/1958/108/5595/1490/5294	13	up
168	hsa04140	Autophagy - animal	13/601	141/8378	0.210853	0.390329	0.248373	3091/3708/89849/23604/8673/51100/115201/3667/5595/3916/8837/8503/598	13	up
169	hsa00240	Pyrimidine metabolism	6/601	58/8378	0.234692	0.431889	0.274819	1806/1890/4907/956/7084/953	6	up
170	hsa04310	Wnt signaling pathway	15/601	170/8378	0.23765	0.434761	0.276646	8061/5880/5530/84870/5533/3725/7855/5663/8322/6932/1452/8840/4920/817/8321	15	up
171	hsa04024	cAMP signaling pathway	19/601	225/8378	0.261145	0.474948	0.302218	5906/2353/9586/4792/2771/490/5880/51196/3355/4790/108/5595/3725/5970/64091/2892/5908/817/8503	19	up
172	hsa01522	Endocrine resistance	9/601	98/8378	0.269135	0.48382	0.307863	2353/1026/369/182/108/5595/3725/5925/8503	9	up
173	hsa04925	Aldosterone synthesis and secretion	9/601	98/8378	0.269135	0.48382	0.307863	4929/9586/3708/57118/490/5138/108/3164/817	9	up
174	hsa00590	Arachidonic acid metabolism	6/601	61/8378	0.271516	0.484523	0.30831	5743/5320/11145/5322/9536/874	6	up
175	hsa05143	African trypanosomiasis	4/601	37/8378	0.272641	0.484523	0.30831	3569/4615/8542/7412	4	up
176	hsa04213	Longevity regulating pathway - multiple species	6/601	62/8378	0.284096	0.50124	0.318948	6648/81570/3667/108/3310/8503	6	up
177	hsa00592	alpha-Linolenic acid metabolism	3/601	26/8378	0.285272	0.50124	0.318948	5320/11145/5322	3	up
178	hsa03320	PPAR signaling pathway	7/601	75/8378	0.291022	0.508471	0.323549	2182/79966/4023/5346/4199/3611/364	7	up
179	hsa00603	Glycosphingolipid biosynthesis - globo and isoglobo series	2/601	15/8378	0.293088	0.509219	0.324025	53947/2524	2	up
180	hsa04916	Melanogenesis	9/601	101/8378	0.298794	0.516249	0.328498	2771/4254/108/5595/7855/8322/6932/817/8321	9	up
181	hsa04971	Gastric acid secretion	7/601	76/8378	0.302637	0.52	0.330885	3708/2771/3274/108/60/3759/817	7	up
182	hsa04726	Serotonergic synapse	10/601	115/8378	0.310346	0.530316	0.337449	1843/5743/10681/3708/2771/2791/3355/369/4129/5595	10	up
183	hsa00360	Phenylalanine metabolism	2/601	16/8378	0.320338	0.5444	0.346411	8639/4129	2	up
184	hsa05032	Morphine addiction	8/601	91/8378	0.328183	0.554701	0.352966	5153/10681/2771/2791/5138/156/2564/108	8	up
185	hsa00600	Sphingolipid metabolism	5/601	53/8378	0.330814	0.556125	0.353872	2583/166929/8613/9331/55304	5	up
186	hsa05010	Alzheimer disease	30/601	384/8378	0.338157	0.565413	0.359782	3569/7277/5743/3708/1649/4217/3800/2915/4023/5530/1435/23516/91252/369/5533/4790/8517/3667/5595/4728/7855/5663/8322/5970/7132/1452/57142/7494/8503/8321	30	up
187	hsa04912	GnRH signaling pathway	8/601	93/8378	0.350195	0.582409	0.370597	3708/2185/5606/1958/108/5595/3725/817	8	up
188	hsa00591	Linoleic acid metabolism	3/601	30/8378	0.365883	0.605264	0.38514	5320/11145/5322	3	up
189	hsa04919	Thyroid hormone signaling pathway	10/601	121/8378	0.368468	0.605708	0.385422	3091/8648/51196/5336/1734/6567/5595/60/6513/8503	10	up
190	hsa04975	Fat digestion and absorption	4/601	43/8378	0.372345	0.605708	0.385422	5320/5322/8613/19	4	up
191	hsa04723	Retrograde endocannabinoid signaling	12/601	148/8378	0.372815	0.605708	0.385422	5743/10681/3708/2771/2791/2915/2564/108/5595/4728/11343/2892	12	up
192	hsa00511	Other glycan degradation	2/601	18/8378	0.373942	0.605708	0.385422	4126/175	2	up
193	hsa05322	Systemic lupus erythematosus	11/601	136/8378	0.384916	0.620254	0.394678	715/8339/2212/8342/3115/716/718/3113/3108/3109/87	11	up
194	hsa04962	Vasopressin-regulated water reabsorption	4/601	44/8378	0.38903	0.62365	0.39684	9586/6810/397/360	4	up
195	hsa00531	Glycosaminoglycan degradation	2/601	19/8378	0.400106	0.636198	0.404824	3423/60495	2	up
196	hsa04622	RIG-I-like receptor signaling pathway	6/601	71/8378	0.400948	0.636198	0.404824	4792/843/4790/8517/5970/340061	6	up
197	hsa01232	Nucleotide metabolism	7/601	85/8378	0.409898	0.647098	0.41176	1890/4907/956/144811/7084/953/26289	7	up
198	hsa04930	Type II diabetes mellitus	4/601	46/8378	0.422186	0.66313	0.421961	9021/3667/5595/8503	4	up
199	hsa04130	SNARE interactions in vesicular transport	3/601	33/8378	0.425426	0.664861	0.423063	6810/8673/8676	3	up
200	hsa04978	Mineral absorption	5/601	60/8378	0.432671	0.670854	0.426876	4502/261729/490/79901/9843	5	up
201	hsa05208	Chemical carcinogenesis - reactive oxygen species	17/601	223/8378	0.433575	0.670854	0.426876	2353/3091/4792/196/6648/4217/1545/4780/369/4790/4257/8517/5595/3725/4728/5970/8503	17	up
202	hsa00514	Other types of O-glycan biosynthesis	4/601	47/8378	0.438605	0.675279	0.429692	2683/55568/117248/4242	4	up
203	hsa04710	Circadian rhythm	3/601	34/8378	0.444862	0.681537	0.433674	8553/406/9975	3	up
204	hsa00770	Pantothenate and CoA biosynthesis	2/601	21/8378	0.450799	0.687247	0.437307	1806/8875	2	up
205	hsa04918	Thyroid hormone synthesis	6/601	75/8378	0.453105	0.687393	0.4374	9586/3708/2878/2876/53905/108	6	up
206	hsa04211	Longevity regulating pathway	7/601	89/8378	0.457724	0.69103	0.439714	9586/6648/4790/3667/108/5970/8503	7	up
207	hsa00561	Glycerolipid metabolism	5/601	62/8378	0.461355	0.693147	0.441062	4023/8613/1606/11343/84803	5	up
208	hsa00340	Histidine metabolism	2/601	22/8378	0.47522	0.710545	0.452132	4129/3067	2	up
209	hsa00350	Tyrosine metabolism	3/601	36/8378	0.482908	0.715163	0.455071	8639/4129/125	3	up
210	hsa00760	Nicotinate and nicotinamide metabolism	3/601	36/8378	0.482908	0.715163	0.455071	4837/4907/10135	3	up
211	hsa00565	Ether lipid metabolism	4/601	50/8378	0.486955	0.71774	0.45671	5320/11145/5322/8613	4	up
212	hsa00534	Glycosaminoglycan biosynthesis - heparan sulfate / heparin	2/601	24/8378	0.522019	0.765792	0.487287	9953/8509	2	up
213	hsa05022	Pathways of neurodegeneration - multiple diseases	34/601	476/8378	0.537907	0.785395	0.499761	3569/7277/5743/3708/120892/1649/4217/7133/3800/2878/2915/5530/1435/2876/5621/369/5533/5606/4790/9973/7318/5595/4728/7855/5663/8322/5970/7132/1452/2892/7494/817/598/8321	34	up
214	hsa00260	Glycine, serine and threonine metabolism	3/601	40/8378	0.554964	0.806513	0.513199	2731/8639/4129	3	up
215	hsa00790	Folate biosynthesis	2/601	26/8378	0.565936	0.818632	0.52091	55034/5860	2	up
216	hsa05230	Central carbon metabolism in cancer	5/601	70/8378	0.57066	0.819809	0.521659	5156/3091/5595/6513/8503	5	up
217	hsa04216	Ferroptosis	3/601	41/8378	0.572021	0.819809	0.521659	2182/23516/5621	3	up
218	hsa01040	Biosynthesis of unsaturated fatty acids	2/601	27/8378	0.586778	0.829555	0.52786	79966/79993	2	up
219	hsa00380	Tryptophan metabolism	3/601	42/8378	0.588667	0.829555	0.52786	1545/4129/8942	3	up
220	hsa04911	Insulin secretion	6/601	86/8378	0.58884	0.829555	0.52786	9586/3783/3779/108/817/6513	6	up
221	hsa00480	Glutathione metabolism	4/601	57/8378	0.592158	0.829555	0.52786	2878/2876/4257/290	4	up
222	hsa01212	Fatty acid metabolism	4/601	57/8378	0.592158	0.829555	0.52786	2182/79966/79993/37	4	up
223	hsa04137	Mitophagy - animal	5/601	72/8378	0.596163	0.831421	0.529048	3091/7030/3725/5970/598	5	up
224	hsa00071	Fatty acid degradation	3/601	43/8378	0.604891	0.839826	0.534396	2182/125/37	3	up
225	hsa04142	Lysosome	9/601	132/8378	0.612593	0.84674	0.538795	3423/4126/1521/7805/9516/3916/950/175/1212	9	up
226	hsa02010	ABC transporters	3/601	45/8378	0.636045	0.875266	0.556947	23460/10060/19	3	up
227	hsa04152	AMPK signaling pathway	8/601	121/8378	0.646703	0.886012	0.563785	5210/9586/3953/79966/6720/3667/5522/8503	8	up
228	hsa04922	Glucagon signaling pathway	7/601	107/8378	0.655097	0.89204	0.567621	9586/3708/5530/5533/108/817/6513	7	up
229	hsa04910	Insulin signaling pathway	9/601	137/8378	0.657161	0.89204	0.567621	9021/867/369/6720/3667/5595/5577/5507/8503	9	up
230	hsa00052	Galactose metabolism	2/601	31/8378	0.662662	0.89204	0.567621	2683/5236	2	up
231	hsa00410	beta-Alanine metabolism	2/601	31/8378	0.662662	0.89204	0.567621	1806/8639	2	up
232	hsa00620	Pyruvate metabolism	3/601	47/8378	0.665445	0.89204	0.567621	125/4199/98	3	up
233	hsa00604	Glycosphingolipid biosynthesis - ganglio series	1/601	15/8378	0.672919	0.89435	0.56909	2583	1	up
234	hsa00730	Thiamine metabolism	1/601	15/8378	0.672919	0.89435	0.56909	26289	1	up
235	hsa04929	GnRH secretion	4/601	64/8378	0.683513	0.904564	0.57559	3708/3783/5595/8503	4	up
236	hsa04927	Cortisol synthesis and secretion	4/601	65/8378	0.695316	0.916285	0.583048	9586/3708/108/3164	4	up
237	hsa05110	Vibrio cholerae infection	3/601	50/8378	0.706235	0.926747	0.589705	5336/60/155066	3	up
238	hsa00450	Selenocompound metabolism	1/601	17/8378	0.718243	0.930209	0.591908	9060	1	up
239	hsa00910	Nitrogen metabolism	1/601	17/8378	0.718243	0.930209	0.591908	377677	1	up
240	hsa04913	Ovarian steroidogenesis	3/601	51/8378	0.718956	0.930209	0.591908	5743/1545/108	3	up
241	hsa00564	Glycerophospholipid metabolism	6/601	99/8378	0.723347	0.930209	0.591908	5320/11145/5322/8613/1606/84803	6	up
242	hsa05206	MicroRNAs in cancer	20/601	310/8378	0.724165	0.930209	0.591908	7057/6935/5156/5743/5328/6774/1026/11186/27086/3678/1545/4790/5336/5155/659/3667/5595/4170/7078/8503	20	up
243	hsa05012	Parkinson disease	17/601	266/8378	0.726819	0.930209	0.591908	1843/7277/3708/2771/120892/1649/4217/3800/23516/4780/91252/4129/7318/4728/7494/817/598	17	up
244	hsa00061	Fatty acid biosynthesis	1/601	18/8378	0.738496	0.935654	0.595373	2182	1	up
245	hsa00500	Starch and sucrose metabolism	2/601	36/8378	0.741286	0.935654	0.595373	283209/5236	2	up
246	hsa00512	Mucin type O-glycan biosynthesis	2/601	36/8378	0.741286	0.935654	0.595373	55568/117248	2	up
247	hsa04961	Endocrine and other factor-regulated calcium reabsorption	3/601	53/8378	0.743108	0.935654	0.595373	490/624/1212	3	up
248	hsa04914	Progesterone-mediated oocyte maturation	6/601	102/8378	0.74957	0.939985	0.598129	2771/6195/369/108/5595/8503	6	up
249	hsa05168	Herpes simplex virus 1 infection	33/601	512/8378	0.769621	0.961254	0.611663	9021/3569/4792/3455/4615/7097/3716/3678/3115/3460/972/330/3133/718/5199/3113/4790/8517/567/3454/3108/162993/5970/8740/340061/7132/3717/139735/6347/3109/8503/598/8892	33	up
250	hsa04727	GABAergic synapse	5/601	89/8378	0.774916	0.961749	0.611977	10681/2771/2791/2564/108	5	up
251	hsa04340	Hedgehog signaling pathway	3/601	56/8378	0.776202	0.961749	0.611977	156/1452/50846	3	up
252	hsa04261	Adrenergic signaling in cardiomyocytes	9/601	154/8378	0.784562	0.968249	0.616114	9586/2771/490/108/5595/5294/64091/817/5522	9	up
253	hsa05033	Nicotine addiction	2/601	40/8378	0.792397	0.974054	0.619807	2564/2892	2	up
254	hsa04150	mTOR signaling pathway	9/601	156/8378	0.796977	0.975826	0.620935	6195/55004/3667/5595/7855/8322/7132/8503/8321	9	up
255	hsa00515	Mannose type O-glycan biosynthesis	1/601	23/8378	0.819933	0.981496	0.624543	2683	1	up
256	hsa03060	Protein export	1/601	23/8378	0.819933	0.981496	0.624543	7095	1	up
257	hsa03430	Mismatch repair	1/601	23/8378	0.819933	0.981496	0.624543	57804	1	up
258	hsa04964	Proximal tubule bicarbonate reclamation	1/601	23/8378	0.819933	0.981496	0.624543	358	1	up
259	hsa00980	Metabolism of xenobiotics by cytochrome P450	4/601	78/8378	0.820544	0.981496	0.624543	1545/125/4257/874	4	up
260	hsa04721	Synaptic vesicle cycle	4/601	78/8378	0.820544	0.981496	0.624543	8775/155066/6505/1212	4	up
261	hsa03410	Base excision repair	2/601	44/8378	0.834386	0.990991	0.630585	5428/57804	2	up
262	hsa00983	Drug metabolism - other enzymes	4/601	80/8378	0.835446	0.990991	0.630585	1806/1890/7084/4257	4	up
263	hsa04114	Oocyte meiosis	7/601	131/8378	0.83908	0.990991	0.630585	3708/6195/5530/5533/108/5595/817	7	up
264	hsa04080	Neuroactive ligand-receptor interaction	22/601	367/8378	0.841227	0.990991	0.630585	5739/3953/5737/1902/3269/90226/2925/9934/624/5028/2915/3274/2358/3355/718/5724/2564/1901/10886/53829/728/2892	22	up
265	hsa04714	Thermogenesis	13/601	232/8378	0.859126	1	0.636317	9586/353500/5592/4217/656/2182/6195/5346/5606/108/4728/60/11343	13	up
266	hsa00062	Fatty acid elongation	1/601	27/8378	0.866424	1	0.636317	79993	1	up
267	hsa04966	Collecting duct acid secretion	1/601	27/8378	0.866424	1	0.636317	155066	1	up
268	hsa05034	Alcoholism	10/601	187/8378	0.872057	1	0.636317	2354/9586/10681/2771/8339/2791/8342/369/4129/5595	10	up
269	hsa04742	Taste transduction	4/601	86/8378	0.874066	1	0.636317	5153/6335/5028/3355	4	up
270	hsa05204	Chemical carcinogenesis - DNA adducts	3/601	69/8378	0.881415	1	0.636317	5743/1545/4257	3	up
271	hsa00330	Arginine and proline metabolism	2/601	50/8378	0.883095	1	0.636317	4129/283208	2	up
272	hsa04979	Cholesterol metabolism	2/601	51/8378	0.889795	1	0.636317	4023/19	2	up
273	hsa05020	Prion disease	15/601	273/8378	0.890855	1	0.636317	3569/7277/9586/3708/1649/3800/5880/5530/5621/5533/1958/5595/4728/3310/8503	15	up
274	hsa00030	Pentose phosphate pathway	1/601	30/8378	0.893241	1	0.636317	5236	1	up
275	hsa00630	Glyoxylate and dicarboxylate metabolism	1/601	30/8378	0.893241	1	0.636317	2731	1	up
276	hsa00982	Drug metabolism - cytochrome P450	3/601	72/8378	0.898343	1	0.636317	4129/125/4257	3	up
277	hsa00640	Propanoate metabolism	1/601	32/8378	0.90806	1	0.636317	79611	1	up
278	hsa04136	Autophagy - other	1/601	32/8378	0.90806	1	0.636317	115201	1	up
279	hsa00051	Fructose and mannose metabolism	1/601	33/8378	0.914681	1	0.636317	5210	1	up
280	hsa03030	DNA replication	1/601	36/8378	0.931821	1	0.636317	57804	1	up
281	hsa00250	Alanine, aspartate and glutamate metabolism	1/601	37/8378	0.936733	1	0.636317	8528	1	up
282	hsa01250	Biosynthesis of nucleotide sugars	1/601	37/8378	0.936733	1	0.636317	5236	1	up
283	hsa04110	Cell cycle	7/601	157/8378	0.94016	1	0.636317	7040/1026/4616/1647/2810/1030/5925	7	up
284	hsa04146	Peroxisome	3/601	82/8378	0.94017	1	0.636317	8528/6648/2182	3	up
285	hsa04814	Motor proteins	9/601	193/8378	0.941995	1	0.636317	7277/55930/23303/3800/6990/64005/4542/60/830	9	up
286	hsa04120	Ubiquitin mediated proteolysis	6/601	142/8378	0.947491	1	0.636317	9021/4734/330/867/7320/7318	6	up
287	hsa05014	Amyotrophic lateral sclerosis	19/601	364/8378	0.94839	1	0.636317	7277/1649/4217/7133/3800/2878/5530/2876/3084/5533/5606/310/834/9973/4728/60/7132/7494/598	19	up
288	hsa05017	Spinocerebellar ataxia	6/601	143/8378	0.949739	1	0.636317	3708/3752/4217/2892/7494/8503	6	up
289	hsa03440	Homologous recombination	1/601	41/8378	0.953092	1	0.636317	57804	1	up
290	hsa00010	Glycolysis / Gluconeogenesis	2/601	67/8378	0.958406	1	0.636317	125/5236	2	up
291	hsa04976	Bile secretion	3/601	89/8378	0.959268	1	0.636317	108/358/6513	3	up
292	hsa00860	Porphyrin metabolism	1/601	43/8378	0.959612	1	0.636317	9843	1	up
293	hsa05415	Diabetic cardiomyopathy	9/601	203/8378	0.960454	1	0.636317	7040/5880/4790/3667/4728/5970/817/6513/8503	9	up
294	hsa00830	Retinol metabolism	2/601	68/8378	0.960926	1	0.636317	220/125	2	up
295	hsa03050	Proteasome	1/601	46/8378	0.967735	1	0.636317	5720	1	up
296	hsa03420	Nucleotide excision repair	1/601	47/8378	0.970062	1	0.636317	57804	1	up
297	hsa04973	Carbohydrate digestion and absorption	1/601	47/8378	0.970062	1	0.636317	8503	1	up
298	hsa00520	Amino sugar and nucleotide sugar metabolism	1/601	49/8378	0.974226	1	0.636317	5236	1	up
299	hsa00270	Cysteine and methionine metabolism	1/601	52/8378	0.979413	1	0.636317	144811	1	up
300	hsa03018	RNA degradation	2/601	79/8378	0.980547	1	0.636317	7832/694	2	up
301	hsa00140	Steroid hormone biosynthesis	1/601	62/8378	0.990272	1	0.636317	1545	1	up
302	hsa00310	Lysine degradation	1/601	63/8378	0.990975	1	0.636317	80854	1	up
303	hsa00970	Aminoacyl-tRNA biosynthesis	1/601	66/8378	0.992794	1	0.636317	123283	1	up
304	hsa05016	Huntington disease	12/601	306/8378	0.994425	1	0.636317	7277/9586/3708/6648/4217/3800/2878/2915/2876/4728/2892/1212	12	up
305	hsa00190	Oxidative phosphorylation	3/601	134/8378	0.99715	1	0.636317	64077/4728/155066	3	up
306	hsa01200	Carbon metabolism	2/601	115/8378	0.998195	1	0.636317	2731/4199	2	up
307	hsa04260	Cardiac muscle contraction	1/601	87/8378	0.998513	1	0.636317	84679	1	up
308	hsa03015	mRNA surveillance pathway	1/601	97/8378	0.9993	1	0.636317	5522	1	up
309	hsa01240	Biosynthesis of cofactors	2/601	153/8378	0.999867	1	0.636317	8942/26289	2	up
310	hsa03040	Spliceosome	1/601	156/8378	0.999992	1	0.636317	3310	1	up
311	hsa04740	Olfactory transduction	6/601	439/8378	1	1	0.636317	5153/5592/5997/5138/156/817	6	up
312	hsa03040	Spliceosome	24/393	156/8378	2.27058e-07	6.31221e-05	6.31221e-05	6635/10262/7919/9129/22827/57819/25766/6628/51645/51690/6626/3192/23450/9343/6632/6629/9939/6428/6631/1665/51639/27316/988/8175	24	down
313	hsa05168	Herpes simplex virus 1 infection	45/393	512/8378	2.83691e-05	0.0031089	0.0031089	7553/9831/654254/440519/388566/55422/170958/126017/80778/58500/7625/84775/163071/7678/162963/284306/340385/1616/148254/148203/56242/84874/6732/342926/140612/286075/163087/81931/22835/26152/7554/152687/6428/163131/25888/342892/170959/92283/162972/9534/162967/7188/117608/90987/284349	45	down
314	hsa03022	Basal transcription factors	10/393	45/8378	3.35492e-05	0.0031089	0.0031089	2968/6875/6873/27097/2966/728340/9569/129685/10629/2963	10	down
315	hsa03010	Ribosome	20/393	167/8378	0.000101083	0.00626069	0.00626069	6156/6224/6132/6222/54460/6129/29088/6232/9349/6168/6187/100529239/6204/6133/6136/55173/51069/6227/6233/64965	20	down
316	hsa04110	Cell cycle	19/393	157/8378	0.000130649	0.00626069	0.00626069	27085/5591/5528/4609/5885/9700/1871/699/80174/1663/5518/4173/11200/9126/23594/90381/4172/9212/983	19	down
317	hsa03020	RNA polymerase	8/393	34/8378	0.000135123	0.00626069	0.00626069	30834/10623/9533/10849/5440/246721/51082/64425	8	down
318	hsa03460	Fanconi anemia pathway	7/393	54/8378	0.0124979	0.496347	0.496347	2178/51455/83990/5429/80010/2187/2188	7	down
319	hsa03015	mRNA surveillance pathway	10/393	97/8378	0.0152021	0.528272	0.528272	29894/26986/5528/7919/9887/29107/5518/9939/1477/26528	10	down
320	hsa03430	Mismatch repair	4/393	23/8378	0.0207931	0.642277	0.642277	9156/3978/4436/5425	4	down
321	hsa03030	DNA replication	5/393	36/8378	0.0251825	0.700074	0.700074	3978/4173/5425/5558/4172	5	down
322	hsa03013	Nucleocytoplasmic transport	10/393	108/8378	0.0298336	0.753976	0.753976	7919/57510/25909/29107/9939/9972/7175/55746/1434/8563	10	down
323	hsa00970	Aminoacyl-tRNA biosynthesis	7/393	66/8378	0.0341672	0.79154	0.79154	7407/80222/57176/54938/57505/1615/51091	7	down
324	hsa03008	Ribosome biogenesis in eukaryotes	13/393	164/8378	0.0442953	0.947237	0.947237	10528/1460/10940/55127/2091/83732/10799/29107/4931/84135/1736/1457/84128	13	down
325	hsa04211	Longevity regulating pathway	8/393	89/8378	0.0566828	0.999995	0.999995	10919/148327/5565/9821/114/6794/79602/1388	8	down
326	hsa04152	AMPK signaling pathway	10/393	121/8378	0.0574744	0.999995	0.999995	3172/5528/148327/5565/5518/1994/6794/79602/200186/2997	10	down
327	hsa03420	Nucleotide excision repair	5/393	47/8378	0.067754	0.999995	0.999995	2968/3978/2966/728340/5425	5	down
328	hsa03018	RNA degradation	7/393	79/8378	0.0764783	0.999995	0.999995	26986/54512/57819/51690/56915/3329/11340	7	down
329	hsa00270	Cysteine and methionine metabolism	5/393	52/8378	0.0953447	0.999995	0.999995	1788/191/4548/2729/4191	5	down
330	hsa03450	Non-homologous end-joining	2/393	13/8378	0.121782	0.999995	0.999995	5591/79840	2	down
331	hsa05171	Coronavirus disease - COVID-19	15/393	232/8378	0.129144	0.999995	0.999995	6156/6224/6132/6222/6129/6232/9349/6168/6187/100529239/6204/6133/6136/6227/6233	15	down
332	hsa04120	Ubiquitin mediated proteolysis	10/393	142/8378	0.129849	0.999995	0.999995	51366/9820/6921/64326/10277/11065/23295/55284/63893/6233	10	down
333	hsa00062	Fatty acid elongation	3/393	27/8378	0.130878	0.999995	0.999995	9374/60481/51495	3	down
334	hsa04931	Insulin resistance	8/393	108/8378	0.133964	0.999995	0.999995	148327/5565/5581/133522/9882/5834/200186/2997	8	down
335	hsa05032	Morphine addiction	7/393	91/8378	0.134412	0.999995	0.999995	5150/157/2550/114/2558/2562/5143	7	down
336	hsa05222	Small cell lung cancer	7/393	92/8378	0.140018	0.999995	0.999995	2272/4609/5747/1871/1163/6257/7188	7	down
337	hsa00020	Citrate cycle (TCA cycle)	3/393	30/8378	0.164423	0.999995	0.999995	55753/3420/4191	3	down
338	hsa01523	Antifolate resistance	3/393	30/8378	0.164423	0.999995	0.999995	6573/8836/471	3	down
339	hsa00310	Lysine degradation	5/393	63/8378	0.172352	0.999995	0.999995	10919/9869/223/56950/55870	5	down
340	hsa00620	Pyruvate metabolism	4/393	47/8378	0.177249	0.999995	0.999995	223/2739/5313/4191	4	down
341	hsa00450	Selenocompound metabolism	2/393	17/8378	0.18834	0.999995	0.999995	4548/51091	2	down
342	hsa00670	One carbon pool by folate	2/393	20/8378	0.240834	0.999995	0.999995	4548/471	2	down
343	hsa04137	Mitophagy - animal	5/393	72/8378	0.248243	0.999995	0.999995	1460/338382/1457/6233/4286	5	down
344	hsa00250	Alanine, aspartate and glutamate metabolism	3/393	37/8378	0.250254	0.999995	0.999995	2572/57494/790	3	down
345	hsa05216	Thyroid cancer	3/393	37/8378	0.250254	0.999995	0.999995	4609/6257/7175	3	down
346	hsa04115	p53 signaling pathway	5/393	73/8378	0.257176	0.999995	0.999995	4194/575/64326/11200/983	5	down
347	hsa04340	Hedgehog signaling pathway	4/393	56/8378	0.267514	0.999995	0.999995	11127/157/23295/84976	4	down
348	hsa04114	Oocyte meiosis	8/393	131/8378	0.272237	0.999995	0.999995	5528/286151/9700/699/5518/114/9126/983	8	down
349	hsa04657	IL-17 signaling pathway	6/393	94/8378	0.278592	0.999995	0.999995	3326/225689/53342/4586/1994/7188	6	down
350	hsa04614	Renin-angiotensin system	2/393	23/8378	0.293891	0.999995	0.999995	57486/3817	2	down
351	hsa03440	Homologous recombination	3/393	41/8378	0.301917	0.999995	0.999995	25788/5425/83990	3	down
352	hsa04977	Vitamin digestion and absorption	2/393	24/8378	0.311504	0.999995	0.999995	10560/6573	2	down
353	hsa00561	Glycerolipid metabolism	4/393	62/8378	0.331578	0.999995	0.999995	223/10555/56895/7920	4	down
354	hsa03410	Base excision repair	3/393	44/8378	0.341017	0.999995	0.999995	3978/5425/4913	3	down
355	hsa03250	Viral life cycle - HIV-1	4/393	63/8378	0.342373	0.999995	0.999995	51497/9972/7936/6598	4	down
356	hsa04950	Maturity onset diabetes of the young	2/393	26/8378	0.346417	0.999995	0.999995	3172/5313	2	down
357	hsa05014	Amyotrophic lateral sclerosis	19/393	364/8378	0.347728	0.999995	0.999995	203068/5692/7381/1537/4715/29107/1345/1616/9821/22863/5710/127602/10718/6428/9972/7175/55746/4541/89953	19	down
358	hsa05016	Huntington disease	16/393	306/8378	0.363091	0.999995	0.999995	148327/203068/5692/7381/1537/6875/4715/1345/9821/22863/5710/127602/5440/246721/4541/89953	16	down
359	hsa01040	Biosynthesis of unsaturated fatty acids	2/393	27/8378	0.36366	0.999995	0.999995	60481/51495	2	down
360	hsa04927	Cortisol synthesis and secretion	4/393	65/8378	0.363983	0.999995	0.999995	148327/2516/114/1388	4	down
361	hsa04928	Parathyroid hormone synthesis, secretion and action	6/393	106/8378	0.378941	0.999995	0.999995	148327/6257/4040/114/5143/1388	6	down
362	hsa00920	Sulfur metabolism	1/393	10/8378	0.381655	0.999995	0.999995	8991	1	down
363	hsa04392	Hippo signaling pathway - multiple species	2/393	29/8378	0.397599	0.999995	0.999995	6788/8463	2	down
364	hsa05030	Cocaine addiction	3/393	49/8378	0.405648	0.999995	0.999995	148327/2913/1388	3	down
365	hsa04727	GABAergic synapse	5/393	89/8378	0.406209	0.999995	0.999995	2572/2550/114/2558/2562	5	down
366	hsa04920	Adipocytokine signaling pathway	4/393	69/8378	0.407054	0.999995	0.999995	5565/6257/6794/79602	4	down
367	hsa00630	Glyoxylate and dicarboxylate metabolism	2/393	30/8378	0.414255	0.999995	0.999995	2653/4191	2	down
368	hsa00410	beta-Alanine metabolism	2/393	31/8378	0.430678	0.999995	0.999995	2572/223	2	down
369	hsa00190	Oxidative phosphorylation	7/393	134/8378	0.440886	0.999995	0.999995	7381/1537/528/4715/1345/51606/4541	7	down
370	hsa01524	Platinum drug resistance	4/393	73/8378	0.449532	0.999995	0.999995	538/4436/5429/2941	4	down
371	hsa04150	mTOR signaling pathway	8/393	156/8378	0.450018	0.999995	0.999995	51256/107080638/528/7480/4040/6794/51606/55615	8	down
372	hsa00051	Fructose and mannose metabolism	2/393	33/8378	0.462768	0.999995	0.999995	2762/6652	2	down
373	hsa01230	Biosynthesis of amino acids	4/393	75/8378	0.470417	0.999995	0.999995	65263/3420/4548/5313	4	down
374	hsa04623	Cytosolic DNA-sensing pathway	4/393	75/8378	0.470417	0.999995	0.999995	10623/9533/5440/51082	4	down
375	hsa01522	Endocrine resistance	5/393	98/8378	0.489521	0.999995	0.999995	10498/5747/1871/10683/114	5	down
376	hsa05203	Viral carcinogenesis	10/393	204/8378	0.489794	0.999995	0.999995	23513/148327/2968/8365/2966/728340/28973/7188/983/1388	10	down
377	hsa00533	Glycosaminoglycan biosynthesis - keratan sulfate	1/393	14/8378	0.489905	0.999995	0.999995	8703	1	down
378	hsa00040	Pentose and glucuronate interconversions	2/393	35/8378	0.493773	0.999995	0.999995	6652/9942	2	down
379	hsa00480	Glutathione metabolism	3/393	57/8378	0.504467	0.999995	0.999995	9588/2729/2941	3	down
380	hsa01212	Fatty acid metabolism	3/393	57/8378	0.504467	0.999995	0.999995	9374/60481/51495	3	down
381	hsa04919	Thyroid hormone signaling pathway	6/393	121/8378	0.504494	0.999995	0.999995	4609/90390/10499/6257/9882/9968	6	down
382	hsa00500	Starch and sucrose metabolism	2/393	36/8378	0.508845	0.999995	0.999995	5834/2997	2	down
383	hsa04550	Signaling pathways regulating pluripotency of stem cells	7/393	143/8378	0.509459	0.999995	0.999995	4609/9869/7480/92/6929/84108/5460	7	down
384	hsa00240	Pyrimidine metabolism	3/393	58/8378	0.516237	0.999995	0.999995	54963/7371/790	3	down
385	hsa05020	Prion disease	13/393	273/8378	0.519021	0.999995	0.999995	1460/148327/203068/5692/7381/1537/4715/1345/5710/1457/4541/89953/1388	13	down
386	hsa00983	Drug metabolism - other enzymes	4/393	80/8378	0.521244	0.999995	0.999995	3704/54963/7371/2941	4	down
387	hsa01250	Biosynthesis of nucleotide sugars	2/393	37/8378	0.523622	0.999995	0.999995	140838/2762	2	down
388	hsa04330	Notch signaling pathway	3/393	59/8378	0.527857	0.999995	0.999995	51107/10683/7091	3	down
389	hsa04714	Thermogenesis	11/393	232/8378	0.530063	0.999995	0.999995	148327/7381/1537/5565/4715/1345/137682/23028/114/6598/4541	11	down
390	hsa00430	Taurine and hypotaurine metabolism	1/393	16/8378	0.536717	0.999995	0.999995	2572	1	down
391	hsa05010	Alzheimer disease	18/393	384/8378	0.537022	0.999995	0.999995	1460/203068/5692/7381/51107/1537/4715/57181/1345/9821/22863/5710/7480/4040/1128/1457/4541/89953	18	down
392	hsa04310	Wnt signaling pathway	8/393	170/8378	0.548121	0.999995	0.999995	4609/1460/27101/1501/7480/4040/7091/1457	8	down
393	hsa00513	Various types of N-glycan biosynthesis	2/393	39/8378	0.552267	0.999995	0.999995	8703/199857	2	down
394	hsa04814	Motor proteins	9/393	193/8378	0.556257	0.999995	0.999995	55083/203068/11127/3834/63971/127602/3833/24137/89953	9	down
395	hsa00910	Nitrogen metabolism	1/393	17/8378	0.55849	0.999995	0.999995	23632	1	down
396	hsa00230	Purine metabolism	6/393	128/8378	0.560106	0.999995	0.999995	2272/3704/5150/114/471/5143	6	down
397	hsa05033	Nicotine addiction	2/393	40/8378	0.566127	0.999995	0.999995	2558/2562	2	down
398	hsa04922	Glucagon signaling pathway	5/393	107/8378	0.568282	0.999995	0.999995	148327/5565/5834/200186/2997	5	down
399	hsa04911	Insulin secretion	4/393	86/8378	0.579003	0.999995	0.999995	148327/114/2740/1388	4	down
400	hsa05219	Bladder cancer	2/393	41/8378	0.579676	0.999995	0.999995	4609/1871	2	down
401	hsa04932	Non-alcoholic fatty liver disease	7/393	155/8378	0.595858	0.999995	0.999995	7381/1537/5565/4715/1345/5313/79602	7	down
402	hsa04934	Cushing syndrome	7/393	155/8378	0.595858	0.999995	0.999995	148327/1871/2516/5929/7480/114/1388	7	down
403	hsa05012	Parkinson disease	12/393	266/8378	0.598278	0.999995	0.999995	203068/5692/7381/1537/4715/57181/1345/1616/5710/4541/6233/89953	12	down
404	hsa05166	Human T-cell leukemia virus 1 infection	10/393	222/8378	0.598953	0.999995	0.999995	4609/148327/9700/1871/114/11200/2224/200186/6929/1388	10	down
405	hsa01210	2-Oxocarboxylic acid metabolism	1/393	19/8378	0.599023	0.999995	0.999995	3420	1	down
406	hsa04218	Cellular senescence	7/393	156/8378	0.60271	0.999995	0.999995	4609/286826/1871/11200/2305/983/3364	7	down
407	hsa04940	Type I diabetes mellitus	2/393	43/8378	0.605836	0.999995	0.999995	2572/3329	2	down
408	hsa04390	Hippo signaling pathway	7/393	157/8378	0.609501	0.999995	0.999995	4609/23513/6788/5518/7480/8463/6591	7	down
409	hsa05322	Systemic lupus erythematosus	6/393	136/8378	0.619842	0.999995	0.999995	6738/317772/6628/8365/92815/6632	6	down
410	hsa01200	Carbon metabolism	5/393	115/8378	0.632713	0.999995	0.999995	2653/55753/3420/5313/4191	5	down
411	hsa04915	Estrogen signaling pathway	6/393	138/8378	0.634042	0.999995	0.999995	3326/148327/10499/2550/114/1388	6	down
412	hsa04144	Endocytosis	11/393	251/8378	0.636221	0.999995	0.999995	27131/50807/11311/254122/157/10565/8394/9897/5662/51160/9727	11	down
413	hsa03050	Proteasome	2/393	46/8378	0.642733	0.999995	0.999995	5692/5710	2	down
414	hsa04930	Type II diabetes mellitus	2/393	46/8378	0.642733	0.999995	0.999995	5581/5313	2	down
415	hsa00340	Histidine metabolism	1/393	22/8378	0.652968	0.999995	0.999995	223	1	down
416	hsa05218	Melanoma	3/393	72/8378	0.663468	0.999995	0.999995	2254/1871/4286	3	down
417	hsa05223	Non-small cell lung cancer	3/393	72/8378	0.663468	0.999995	0.999995	2272/1871/6257	3	down
418	hsa00280	Valine, leucine and isoleucine degradation	2/393	48/8378	0.665785	0.999995	0.999995	223/549	2	down
419	hsa05017	Spinocerebellar ataxia	6/393	143/8378	0.668147	0.999995	0.999995	10528/4800/5692/9821/22863/5710	6	down
420	hsa05207	Chemical carcinogenesis - receptor activation	9/393	212/8378	0.669074	0.999995	0.999995	4609/3326/148327/2254/6257/10683/114/2941/1388	9	down
421	hsa00515	Mannose type O-glycan biosynthesis	1/393	23/8378	0.669289	0.999995	0.999995	8703	1	down
422	hsa00900	Terpenoid backbone biosynthesis	1/393	23/8378	0.669289	0.999995	0.999995	2224	1	down
423	hsa03060	Protein export	1/393	23/8378	0.669289	0.999995	0.999995	6726	1	down
424	hsa04070	Phosphatidylinositol signaling system	4/393	97/8378	0.673755	0.999995	0.999995	8394/55529/5298/117283	4	down
425	hsa00520	Amino sugar and nucleotide sugar metabolism	2/393	49/8378	0.676854	0.999995	0.999995	140838/2762	2	down
426	hsa04925	Aldosterone synthesis and secretion	4/393	98/8378	0.681595	0.999995	0.999995	148327/5581/114/1388	4	down
427	hsa00534	Glycosaminoglycan biosynthesis - heparan sulfate / heparin	1/393	24/8378	0.684845	0.999995	0.999995	2131	1	down
428	hsa00330	Arginine and proline metabolism	2/393	50/8378	0.687624	0.999995	0.999995	65263/223	2	down
429	hsa00510	N-Glycan biosynthesis	2/393	50/8378	0.687624	0.999995	0.999995	8703/199857	2	down
430	hsa05110	Vibrio cholerae infection	2/393	50/8378	0.687624	0.999995	0.999995	528/51606	2	down
431	hsa00564	Glycerophospholipid metabolism	4/393	99/8378	0.689302	0.999995	0.999995	10434/9791/10555/56895	4	down
432	hsa04918	Thyroid hormone synthesis	3/393	75/8378	0.690421	0.999995	0.999995	148327/114/1388	3	down
433	hsa05202	Transcriptional misregulation in cancer	8/393	193/8378	0.690795	0.999995	0.999995	4609/5747/6257/5546/8091/26039/6929/4286	8	down
434	hsa05224	Breast cancer	6/393	147/8378	0.693944	0.999995	0.999995	4609/2254/1871/10683/7480/4040	6	down
435	hsa04916	Melanogenesis	4/393	101/8378	0.704319	0.999995	0.999995	148327/7480/114/4286	4	down
436	hsa05226	Gastric cancer	6/393	149/8378	0.706334	0.999995	0.999995	4609/2254/1871/6257/7480/4040	6	down
437	hsa04914	Progesterone-mediated oocyte maturation	4/393	102/8378	0.711628	0.999995	0.999995	3326/699/114/983	4	down
438	hsa00790	Folate biosynthesis	1/393	26/8378	0.713801	0.999995	0.999995	8836	1	down
439	hsa04721	Synaptic vesicle cycle	3/393	78/8378	0.715723	0.999995	0.999995	528/6812/51606	3	down
440	hsa00601	Glycosphingolipid biosynthesis - lacto and neolacto series	1/393	27/8378	0.727268	0.999995	0.999995	8703	1	down
441	hsa00650	Butanoate metabolism	1/393	27/8378	0.727268	0.999995	0.999995	2572	1	down
442	hsa04966	Collecting duct acid secretion	1/393	27/8378	0.727268	0.999995	0.999995	528	1	down
443	hsa01240	Biosynthesis of cofactors	6/393	153/8378	0.730083	0.999995	0.999995	80308/93100/5498/8836/2729/790	6	down
444	hsa04142	Lysosome	5/393	132/8378	0.748566	0.999995	0.999995	55353/9374/1657/51172/51606	5	down
445	hsa05134	Legionellosis	2/393	57/8378	0.754962	0.999995	0.999995	3329/3297	2	down
446	hsa00053	Ascorbate and aldarate metabolism	1/393	30/8378	0.763993	0.999995	0.999995	223	1	down
447	hsa01232	Nucleotide metabolism	3/393	85/8378	0.768506	0.999995	0.999995	3704/54963/7371	3	down
448	hsa04012	ErbB signaling pathway	3/393	85/8378	0.768506	0.999995	0.999995	4609/5747/10718	3	down
449	hsa04742	Taste transduction	3/393	86/8378	0.775355	0.999995	0.999995	2550/114/2558	3	down
450	hsa04978	Mineral absorption	2/393	60/8378	0.779771	0.999995	0.999995	538/1181	2	down
451	hsa04260	Cardiac muscle contraction	3/393	87/8378	0.782038	0.999995	0.999995	7381/1537/1345	3	down
452	hsa04151	PI3K-Akt signaling pathway	14/393	354/8378	0.783769	0.999995	0.999995	5528/4609/3326/148327/2254/131873/5747/23678/5518/1128/6794/200186/2997/1388	14	down
453	hsa04540	Gap junction	3/393	88/8378	0.788556	0.999995	0.999995	203068/114/983	3	down
454	hsa04213	Longevity regulating pathway - multiple species	2/393	62/8378	0.795064	0.999995	0.999995	5565/114	2	down
455	hsa05022	Pathways of neurodegeneration - multiple diseases	19/393	476/8378	0.801474	0.999995	0.999995	1460/203068/5692/7381/1537/4715/1345/1616/9821/22863/5710/7480/4040/127602/1128/1457/4541/6233/89953	19	down
456	hsa04022	cGMP-PKG signaling pathway	6/393	167/8378	0.802409	0.999995	0.999995	148327/9569/91807/5581/114/1388	6	down
457	hsa04710	Circadian rhythm	1/393	34/8378	0.805401	0.999995	0.999995	5565	1	down
458	hsa05225	Hepatocellular carcinoma	6/393	168/8378	0.806946	0.999995	0.999995	4609/1871/7480/4040/6598/2941	6	down
459	hsa04929	GnRH secretion	2/393	64/8378	0.809413	0.999995	0.999995	348980/2550	2	down
460	hsa04530	Tight junction	6/393	169/8378	0.811402	0.999995	0.999995	23513/5565/5518/5581/6794/93643	6	down
461	hsa04520	Adherens junction	3/393	93/8378	0.818763	0.999995	0.999995	1460/1457/6591	3	down
462	hsa04935	Growth hormone synthesis, secretion and action	4/393	120/8378	0.821195	0.999995	0.999995	148327/5747/114/1388	4	down
463	hsa00760	Nicotinate and nicotinamide metabolism	1/393	36/8378	0.823302	0.999995	0.999995	93100	1	down
464	hsa04071	Sphingolipid signaling pathway	4/393	121/8378	0.826125	0.999995	0.999995	5528/5518/5581/29956	4	down
465	hsa00010	Glycolysis / Gluconeogenesis	2/393	67/8378	0.82926	0.999995	0.999995	223/5313	2	down
466	hsa04072	Phospholipase D signaling pathway	5/393	148/8378	0.830677	0.999995	0.999995	8394/10555/114/2913/56895	5	down
467	hsa04723	Retrograde endocannabinoid signaling	5/393	148/8378	0.830677	0.999995	0.999995	4715/114/2558/4541/2562	5	down
468	hsa04666	Fc gamma R-mediated phagocytosis	3/393	97/8378	0.840219	0.999995	0.999995	50807/8394/5581	3	down
469	hsa05215	Prostate cancer	3/393	97/8378	0.840219	0.999995	0.999995	3326/148327/1871	3	down
470	hsa05031	Amphetamine addiction	2/393	69/8378	0.841439	0.999995	0.999995	148327/1388	2	down
471	hsa05211	Renal cell carcinoma	2/393	69/8378	0.841439	0.999995	0.999995	6921/5546	2	down
472	hsa04350	TGF-beta signaling pathway	3/393	98/8378	0.845228	0.999995	0.999995	4609/5518/92	3	down
473	hsa05415	Diabetic cardiomyopathy	7/393	203/8378	0.846352	0.999995	0.999995	7381/1537/4715/1345/9882/2997/4541	7	down
474	hsa05120	Epithelial cell signaling in Helicobacter pylori infection	2/393	70/8378	0.84723	0.999995	0.999995	528/51606	2	down
475	hsa00260	Glycine, serine and threonine metabolism	1/393	40/8378	0.854325	0.999995	0.999995	2653	1	down
476	hsa04261	Adrenergic signaling in cardiomyocytes	5/393	154/8378	0.855253	0.999995	0.999995	5528/148327/5518/114/1388	5	down
477	hsa04216	Ferroptosis	1/393	41/8378	0.861191	0.999995	0.999995	2729	1	down
478	hsa00562	Inositol phosphate metabolism	2/393	73/8378	0.863466	0.999995	0.999995	8394/5298	2	down
479	hsa00380	Tryptophan metabolism	1/393	42/8378	0.867734	0.999995	0.999995	223	1	down
480	hsa04064	NF-kappa B signaling pathway	3/393	104/8378	0.872511	0.999995	0.999995	1460/1457/7188	3	down
481	hsa04728	Dopaminergic synapse	4/393	132/8378	0.873263	0.999995	0.999995	5528/148327/5518/1388	4	down
482	hsa04217	Necroptosis	5/393	159/8378	0.873401	0.999995	0.999995	3326/317772/92815/5834/7188	5	down
483	hsa00071	Fatty acid degradation	1/393	43/8378	0.87397	0.999995	0.999995	223	1	down
484	hsa00860	Porphyrin metabolism	1/393	43/8378	0.87397	0.999995	0.999995	5498	1	down
485	hsa04975	Fat digestion and absorption	1/393	43/8378	0.87397	0.999995	0.999995	10555	1	down
486	hsa04971	Gastric acid secretion	2/393	76/8378	0.878109	0.999995	0.999995	91807/114	2	down
487	hsa05220	Chronic myeloid leukemia	2/393	76/8378	0.878109	0.999995	0.999995	4609/1871	2	down
488	hsa04962	Vasopressin-regulated water reabsorption	1/393	44/8378	0.879912	0.999995	0.999995	148327	1	down
489	hsa05412	Arrhythmogenic right ventricular cardiomyopathy	2/393	77/8378	0.882659	0.999995	0.999995	88/6444	2	down
490	hsa02010	ABC transporters	1/393	45/8378	0.885575	0.999995	0.999995	23456	1	down
491	hsa04612	Antigen processing and presentation	2/393	78/8378	0.887052	0.999995	0.999995	3326/4800	2	down
492	hsa04910	Insulin signaling pathway	4/393	137/8378	0.890773	0.999995	0.999995	5565/5834/5313/2997	4	down
493	hsa00514	Other types of O-glycan biosynthesis	1/393	47/8378	0.896114	0.999995	0.999995	8703	1	down
494	hsa04371	Apelin signaling pathway	4/393	139/8378	0.897163	0.999995	0.999995	5565/91807/5581/114	4	down
495	hsa05418	Fluid shear stress and atherosclerosis	4/393	139/8378	0.897163	0.999995	0.999995	3326/5747/92/2941	4	down
496	hsa04146	Peroxisome	2/393	82/8378	0.903144	0.999995	0.999995	5828/5824	2	down
497	hsa04140	Autophagy - animal	4/393	141/8378	0.903223	0.999995	0.999995	338382/9821/22863/6794	4	down
498	hsa05208	Chemical carcinogenesis - reactive oxygen species	7/393	223/8378	0.904882	0.999995	0.999995	7381/5747/1537/4715/1345/4541/2941	7	down
499	hsa04725	Cholinergic synapse	3/393	113/8378	0.905484	0.999995	0.999995	148327/114/1128	3	down
500	hsa04668	TNF signaling pathway	3/393	114/8378	0.908628	0.999995	0.999995	148327/7188/1388	3	down
501	hsa04724	Glutamatergic synapse	3/393	114/8378	0.908628	0.999995	0.999995	157/114/2913	3	down
502	hsa04141	Protein processing in endoplasmic reticulum	5/393	171/8378	0.909248	0.999995	0.999995	3326/10277/6048/6746/1388	5	down
503	hsa05163	Human cytomegalovirus infection	7/393	225/8378	0.909528	0.999995	0.999995	4609/148327/5747/1871/114/7188/1388	7	down
504	hsa00565	Ether lipid metabolism	1/393	50/8378	0.910135	0.999995	0.999995	5050	1	down
505	hsa04913	Ovarian steroidogenesis	1/393	51/8378	0.914376	0.999995	0.999995	114	1	down
506	hsa05210	Colorectal cancer	2/393	86/8378	0.917078	0.999995	0.999995	4609/4436	2	down
507	hsa00600	Sphingolipid metabolism	1/393	53/8378	0.922268	0.999995	0.999995	29956	1	down
508	hsa04961	Endocrine and other factor-regulated calcium reabsorption	1/393	53/8378	0.922268	0.999995	0.999995	3817	1	down
509	hsa05235	PD-L1 expression and PD-1 checkpoint pathway in cancer	2/393	89/8378	0.92627	0.999995	0.999995	1460/1457	2	down
510	hsa05410	Hypertrophic cardiomyopathy	2/393	90/8378	0.929115	0.999995	0.999995	5565/6444	2	down
511	hsa04145	Phagosome	4/393	152/8378	0.931231	0.999995	0.999995	203068/338382/528/51606	4	down
512	hsa04912	GnRH signaling pathway	2/393	93/8378	0.937039	0.999995	0.999995	114/2798	2	down
513	hsa04970	Salivary secretion	2/393	93/8378	0.937039	0.999995	0.999995	4586/114	2	down
514	hsa05323	Rheumatoid arthritis	2/393	93/8378	0.937039	0.999995	0.999995	528/51606	2	down
515	hsa04923	Regulation of lipolysis in adipocytes	1/393	58/8378	0.938967	0.999995	0.999995	114	1	down
516	hsa05213	Endometrial cancer	1/393	58/8378	0.938967	0.999995	0.999995	4609	1	down
517	hsa05160	Hepatitis C	4/393	157/8378	0.941359	0.999995	0.999995	4609/3646/1871/5518	4	down
518	hsa04370	VEGF signaling pathway	1/393	59/8378	0.94185	0.999995	0.999995	5747	1	down
519	hsa05034	Alcoholism	5/393	187/8378	0.943089	0.999995	0.999995	148327/317772/8365/92815/1388	5	down
520	hsa05414	Dilated cardiomyopathy	2/393	96/8378	0.944121	0.999995	0.999995	6444/114	2	down
521	hsa04730	Long-term depression	1/393	60/8378	0.944597	0.999995	0.999995	5518	1	down
522	hsa05416	Viral myocarditis	1/393	60/8378	0.944597	0.999995	0.999995	6444	1	down
523	hsa04926	Relaxin signaling pathway	3/393	129/8378	0.945668	0.999995	0.999995	148327/114/1388	3	down
524	hsa04750	Inflammatory mediator regulation of TRP channels	2/393	98/8378	0.948414	0.999995	0.999995	5581/114	2	down
525	hsa05231	Choline metabolism in cancer	2/393	98/8378	0.948414	0.999995	0.999995	10434/8394	2	down
526	hsa04068	FoxO signaling pathway	3/393	131/8378	0.94939	0.999995	0.999995	5565/23678/6794	3	down
527	hsa05161	Hepatitis B	4/393	162/8378	0.950112	0.999995	0.999995	4609/148327/1871/1388	4	down
528	hsa05132	Salmonella infection	7/393	249/8378	0.951741	0.999995	0.999995	4609/3326/203068/338382/1434/64601/89953	7	down
529	hsa05217	Basal cell carcinoma	1/393	63/8378	0.952085	0.999995	0.999995	7480	1	down
530	hsa04270	Vascular smooth muscle contraction	3/393	134/8378	0.954529	0.999995	0.999995	91807/5581/114	3	down
531	hsa05146	Amoebiasis	2/393	102/8378	0.956076	0.999995	0.999995	5747/338382	2	down
532	hsa04024	cAMP signaling pathway	6/393	225/8378	0.956921	0.999995	0.999995	148327/2550/114/1128/2740/5143	6	down
533	hsa04720	Long-term potentiation	1/393	67/8378	0.960523	0.999995	0.999995	114	1	down
534	hsa05221	Acute myeloid leukemia	1/393	67/8378	0.960523	0.999995	0.999995	4609	1	down
535	hsa04810	Regulation of actin cytoskeleton	6/393	229/8378	0.961657	0.999995	0.999995	2254/2245/5747/8394/91807/1128	6	down
536	hsa05162	Measles	3/393	139/8378	0.962026	0.999995	0.999995	1460/8667/1457	3	down
537	hsa05204	Chemical carcinogenesis - DNA adducts	1/393	69/8378	0.964168	0.999995	0.999995	2941	1	down
538	hsa04659	Th17 cell differentiation	2/393	108/8378	0.965565	0.999995	0.999995	3326/6257	2	down
539	hsa05230	Central carbon metabolism in cancer	1/393	70/8378	0.965863	0.999995	0.999995	4609	1	down
540	hsa04936	Alcoholic liver disease	3/393	142/8378	0.965951	0.999995	0.999995	223/5565/79602	3	down
541	hsa05200	Pathways in cancer	17/393	531/8378	0.968386	0.999995	0.999995	4609/3326/2254/6921/5747/1871/1163/6257/10683/7480/4040/114/4436/7175/7188/2941/4286	17	down
542	hsa00982	Drug metabolism - cytochrome P450	1/393	72/8378	0.969017	0.999995	0.999995	2941	1	down
543	hsa03320	PPAR signaling pathway	1/393	75/8378	0.97321	0.999995	0.999995	6257	1	down
544	hsa05214	Glioma	1/393	75/8378	0.97321	0.999995	0.999995	1871	1	down
545	hsa05212	Pancreatic cancer	1/393	76/8378	0.974478	0.999995	0.999995	1871	1	down
546	hsa05100	Bacterial invasion of epithelial cells	1/393	77/8378	0.975686	0.999995	0.999995	5747	1	down
547	hsa05165	Human papillomavirus infection	9/393	331/8378	0.976362	0.999995	0.999995	5528/23513/148327/131873/5747/528/5518/7480/51606	9	down
548	hsa00980	Metabolism of xenobiotics by cytochrome P450	1/393	78/8378	0.976837	0.999995	0.999995	2941	1	down
549	hsa04921	Oxytocin signaling pathway	3/393	154/8378	0.978142	0.999995	0.999995	5565/91807/114	3	down
550	hsa04611	Platelet activation	2/393	124/8378	0.982206	0.999995	0.999995	91807/114	2	down
551	hsa05167	Kaposi sarcoma-associated herpesvirus infection	4/393	194/8378	0.983119	0.999995	0.999995	4609/1871/22863/6233	4	down
552	hsa04380	Osteoclast differentiation	2/393	128/8378	0.984948	0.999995	0.999995	140885/4286	2	down
553	hsa04512	ECM-receptor interaction	1/393	88/8378	0.985744	0.999995	0.999995	131873	1	down
554	hsa04976	Bile secretion	1/393	89/8378	0.98642	0.999995	0.999995	114	1	down
555	hsa05169	Epstein-Barr virus infection	4/393	202/8378	0.987274	0.999995	0.999995	4609/1871/5710/7188	4	down
556	hsa04510	Focal adhesion	4/393	203/8378	0.987719	0.999995	0.999995	131873/5747/8394/91807	4	down
557	hsa04658	Th1 and Th2 cell differentiation	1/393	92/8378	0.988261	0.999995	0.999995	10683	1	down
558	hsa05164	Influenza A	3/393	171/8378	0.988529	0.999995	0.999995	29107/11100/2224	3	down
559	hsa05205	Proteoglycans in cancer	4/393	205/8378	0.988566	0.999995	0.999995	4609/5747/7480/7023	4	down
560	hsa04210	Apoptosis	2/393	136/8378	0.989255	0.999995	0.999995	1616/84823	2	down
561	hsa05135	Yersinia infection	2/393	137/8378	0.989701	0.999995	0.999995	5747/8394	2	down
562	hsa04713	Circadian entrainment	1/393	97/8378	0.990794	0.999995	0.999995	114	1	down
563	hsa05170	Human immunodeficiency virus 1 infection	4/393	212/8378	0.991112	0.999995	0.999995	6921/5747/7188/983	4	down
564	hsa04080	Neuroactive ligand-receptor interaction	9/393	367/8378	0.991357	0.999995	0.999995	4987/2550/2913/2798/1128/2558/2740/2562/27346	9	down
565	hsa05131	Shigellosis	5/393	247/8378	0.991785	0.999995	0.999995	5747/22863/5581/6233/7188	5	down
566	hsa05152	Tuberculosis	3/393	180/8378	0.991904	0.999995	0.999995	4800/3329/51606	3	down
567	hsa05206	MicroRNAs in cancer	7/393	310/8378	0.991953	0.999995	0.999995	4609/4194/1788/1871/5581/8091/3925	7	down
568	hsa05417	Lipid and atherosclerosis	4/393	215/8378	0.992028	0.999995	0.999995	3326/5747/6257/3329	4	down
569	hsa04933	AGE-RAGE signaling pathway in diabetic complications	1/393	100/8378	0.992043	0.999995	0.999995	5581	1	down
570	hsa04972	Pancreatic secretion	1/393	102/8378	0.992781	0.999995	0.999995	114	1	down
571	hsa05142	Chagas disease	1/393	102/8378	0.992781	0.999995	0.999995	5518	1	down
572	hsa04974	Protein digestion and absorption	1/393	103/8378	0.993124	0.999995	0.999995	131873	1	down
573	hsa04625	C-type lectin receptor signaling pathway	1/393	104/8378	0.99345	0.999995	0.999995	53342	1	down
574	hsa04613	Neutrophil extracellular trap formation	3/393	190/8378	0.994531	0.999995	0.999995	317772/8365/92815	3	down
575	hsa04066	HIF-1 signaling pathway	1/393	109/8378	0.994865	0.999995	0.999995	6921	1	down
576	hsa04062	Chemokine signaling pathway	3/393	192/8378	0.994947	0.999995	0.999995	5747/157/114	3	down
577	hsa04670	Leukocyte transendothelial migration	1/393	114/8378	0.995975	0.999995	0.999995	5747	1	down
578	hsa04726	Serotonergic synapse	1/393	115/8378	0.996167	0.999995	0.999995	2562	1	down
579	hsa04020	Calcium signaling pathway	4/393	240/8378	0.996843	0.999995	0.999995	2254/91807/114/1128	4	down
580	hsa04630	JAK-STAT signaling pathway	2/393	166/8378	0.997039	0.999995	0.999995	4609/1271	2	down
581	hsa04010	MAPK signaling pathway	5/393	294/8378	0.998455	0.999995	0.999995	4609/2254/6788/1616/3925	5	down
582	hsa04360	Axon guidance	2/393	182/8378	0.998531	0.999995	0.999995	5747/56896	2	down
583	hsa04621	NOD-like receptor signaling pathway	2/393	186/8378	0.998769	0.999995	0.999995	3326/7188	2	down
584	hsa04514	Cell adhesion molecules	1/393	157/8378	0.999507	0.999995	0.999995	9019	1	down
585	hsa04015	Rap1 signaling pathway	2/393	210/8378	0.999577	0.999995	0.999995	2254/114	2	down
586	hsa04060	Cytokine-cytokine receptor interaction	3/393	295/8378	0.999931	0.999995	0.999995	53342/1271/92	3	down
587	hsa05130	Pathogenic Escherichia coli infection	1/393	197/8378	0.999931	0.999995	0.999995	203068	1	down
588	hsa04014	Ras signaling pathway	1/393	236/8378	0.99999	0.999995	0.999995	2254	1	down
589	hsa04740	Olfactory transduction	5/393	439/8378	0.999995	0.999995	0.999995	120793/7932/26539/157/120796	5	down

## Sheet: Human (Edinburgh)_biological_pr
bp_results
	ID	Description	GeneRatio	BgRatio	pvalue	p.adjust	qvalue	geneID	Count	direction
1	GO:0030334	regulation of cell migration	149/1153	990/18800	2.67732e-25	7.78012e-22	5.33485e-22	ANXA1/DCN/THBS1/CD200/PHLDB2/TGFB1/DUSP1/FGF7/CCN1/FGF2/PDGFRA/IL6/ANXA3/EPHA4/VASH1/HIF1A/TIMP1/FGF1/PTGS2/PLAU/CEMIP/NGFR/MYD88/GNAI2/STC1/CDH13/ACVR1/STAT3/LAMA2/PRKG1/TLR4/CXCR4/KITLG/ITGA3/IGFBP5/RHOG/STX4/GPR183/CAMK1D/CD300A/GADD45A/ABHD2/MACF1/NRP1/DUSP10/SOD2/DAPK2/FOXP1/VSIR/DIAPH1/CHST2/LYN/ADAMTS9/TMSB4X/ITGA5/RAC2/SPATA13/PLVAP/PODN/PPP3CA/PTK2B/CYP1B1/LYVE1/RHOC/ENG/CSF1/SEMA4A/TEK/…	149	up
2	GO:0001944	vasculature development	132/1153	818/18800	2.75891e-25	7.78012e-22	5.33485e-22	JUNB/EGR3/ANXA1/DCN/ARHGAP24/THBS1/TGFB1/EGR2/RAP1A/CCN1/FGF2/SOCS3/THSD7A/PDGFRA/IL6/ANXA3/TNFRSF12A/VASH1/HIF1A/FGF1/LEPR/PTGS2/NGFR/CDH13/ACVR1/STAT3/PRDM1/ERAP1/CXCR4/HIPK1/TGFBI/AHR/COL4A1/ELK3/FOSL1/COL4A2/PRRX1/GADD45A/NRP1/THBS2/SOD2/DDIT3/B4GALT1/JAK1/PDE2A/ADAMTS9/ITGA5/HEY2/ARHGEF15/LIF/ENPEP/TNFSF12/KLF5/TYMP/ITGB8/PTK2B/CYP1B1/RUNX1/ENG/SEMA4A/TEK/SERPINE1/RSPO3/STAB1/GPX1/MYOCD/HEG1…	132	up
3	GO:0030155	regulation of cell adhesion	125/1153	760/18800	1.01314e-24	1.5186e-21	1.04131e-21	EGR3/ANXA1/THBS1/PHLDB2/BCL6/TGFB1/DUSP1/HFE/EPHA3/CCN1/SH2B3/IL6/LRRC32/EPHA4/NFKBIZ/PLAU/CDH13/ADAM19/MMRN1/PLAUR/PRKG1/CXCR4/ITGA3/CD83/STX4/TGFBI/TWSG1/TFE3/CD300A/C1QTNF1/UTRN/MAP3K8/ABI3BP/MACF1/NRP1/DUSP10/VSIR/CHST2/PDE5A/LYN/JAK1/ITGA5/RAC2/LIF/IL4R/HLA-DPB1/NPNT/PPP3CA/LAPTM5/PTK2B/CYP1B1/RUNX1/CSF1/ZDHHC2/TEK/SERPINE1/EDIL3/VIT/CD74/NR4A3/ADAM22/PRNP/CXCL12/HLA-E/SELP/PLPP3/CIB1/FAM107…	125	up
4	GO:0040017	positive regulation of locomotion	108/1153	599/18800	1.07702e-24	1.5186e-21	1.04131e-21	ANXA1/THBS1/CAVIN1/TGFB1/FGF7/CCN1/FGF2/PDGFRA/IL6/ANXA3/EPHA4/HIF1A/FGF1/PTGS2/PLAU/CEMIP/GNAI2/CDH13/ACVR1/STAT3/TLR4/CXCR4/KITLG/ITGA3/IGFBP5/STX4/CAMK1D/NRP1/SOD2/DAPK2/FOXP1/VSIR/DIAPH1/LYN/TMSB4X/ITGA5/RAC2/PLVAP/PPP3CA/PTK2B/CYP1B1/LYVE1/RHOC/CSF1/SEMA4A/TEK/SERPINE1/CD74/NR4A3/NFE2L2/CLDN4/FPR2/CXCL12/ITGA6/S100A14/SELP/MAP2K3/PLPP3/CIB1/FAM107A/CLEC7A/ITGB1/CX3CR1/IL16/SRPX2/PLCG2/PTPRC/…	108	up
5	GO:0006954	inflammatory response	131/1153	826/18800	2.22896e-24	2.51427e-21	1.72404e-21	ANXA1/THBS1/CD200/IGFBP4/BCL6/TGFB1/ZFP36/PLSCR1/SOCS3/IL6/FOS/HIF1A/TIMP1/NFKBIZ/AFAP1L2/PTGIR/NFKBIA/PTGS2/SCN9A/TNFRSF11A/MYD88/PTGFR/LRRK2/TLR2/ACVR1/STAT3/CLU/SYT11/TLR4/CXCR4/PLA2G2A/HRH1/CAMK1D/NLRP1/DUSP10/LYZ/BMPR1B/IRAK2/DNASE1L3/FOXP1/CHST2/TNFRSF1B/ACKR1/B4GALT1/LYN/PDE2A/BDKRB2/TMSB4X/TNIP1/IL4R/CASP4/LPL/PJA2/NT5E/CXCL2/CSF1/TEK/AREL1/SERPINE1/VAMP8/STAB1/AXL/AOC3/GPX1/LACC1/IFNGR2/…	131	up
6	GO:2000147	positive regulation of cell motility	105/1153	584/18800	6.31191e-24	5.93319e-21	4.06841e-21	ANXA1/THBS1/CAVIN1/TGFB1/FGF7/CCN1/FGF2/PDGFRA/IL6/ANXA3/EPHA4/HIF1A/FGF1/PTGS2/PLAU/CEMIP/GNAI2/CDH13/ACVR1/STAT3/TLR4/CXCR4/KITLG/ITGA3/IGFBP5/STX4/CAMK1D/NRP1/SOD2/DAPK2/FOXP1/VSIR/DIAPH1/LYN/TMSB4X/ITGA5/RAC2/PLVAP/PPP3CA/PTK2B/CYP1B1/LYVE1/RHOC/CSF1/SEMA4A/TEK/SERPINE1/CD74/NR4A3/NFE2L2/CLDN4/FPR2/CXCL12/ITGA6/S100A14/SELP/MAP2K3/PLPP3/CIB1/FAM107A/CLEC7A/ITGB1/CX3CR1/SRPX2/PLCG2/PTPRC/NUMB/…	105	up
7	GO:0030335	positive regulation of cell migration	102/1153	560/18800	1.03843e-23	8.36675e-21	5.73711e-21	ANXA1/THBS1/TGFB1/FGF7/CCN1/FGF2/PDGFRA/IL6/ANXA3/EPHA4/HIF1A/FGF1/PTGS2/PLAU/CEMIP/GNAI2/CDH13/ACVR1/STAT3/TLR4/CXCR4/KITLG/ITGA3/IGFBP5/STX4/CAMK1D/NRP1/SOD2/DAPK2/FOXP1/VSIR/DIAPH1/LYN/TMSB4X/ITGA5/RAC2/PLVAP/PPP3CA/PTK2B/CYP1B1/LYVE1/RHOC/CSF1/SEMA4A/TEK/SERPINE1/CD74/NR4A3/NFE2L2/CLDN4/FPR2/CXCL12/ITGA6/S100A14/SELP/MAP2K3/PLPP3/CIB1/FAM107A/CLEC7A/ITGB1/CX3CR1/SRPX2/PLCG2/PTPRC/NUMB/PTN/PTA…	102	up
8	GO:0001568	blood vessel development	125/1153	782/18800	1.38223e-23	9.74473e-21	6.682e-21	JUNB/EGR3/ANXA1/DCN/ARHGAP24/THBS1/TGFB1/EGR2/RAP1A/CCN1/FGF2/SOCS3/THSD7A/PDGFRA/IL6/ANXA3/TNFRSF12A/VASH1/HIF1A/FGF1/LEPR/PTGS2/NGFR/CDH13/ACVR1/STAT3/PRDM1/ERAP1/CXCR4/HIPK1/TGFBI/AHR/COL4A1/ELK3/FOSL1/COL4A2/PRRX1/GADD45A/NRP1/THBS2/DDIT3/B4GALT1/JAK1/PDE2A/ADAMTS9/ITGA5/HEY2/ENPEP/TNFSF12/KLF5/TYMP/ITGB8/PTK2B/CYP1B1/RUNX1/ENG/SEMA4A/TEK/SERPINE1/RSPO3/STAB1/GPX1/MYOCD/HEG1/NFE2L2/TBX4/C3/GA…	125	up
9	GO:0009611	response to wounding	101/1153	558/18800	2.86041e-23	1.79252e-20	1.22914e-20	ANXA1/ARHGAP24/THBS1/PHLDB2/TGFB1/ZFP36/PLSCR1/FGF7/PROS1/CCN1/FGF2/SH2B3/PDGFRA/IL6/EPHA4/TNFRSF12A/VASH1/HIF1A/TIMP1/FGF1/PLAU/THBD/MMRN1/PLAUR/SYT11/CDKN1A/PRKG1/TLR4/CXCR4/ELK3/JAML/C1QTNF1/SERPING1/ABHD2/MACF1/SOD2/MAP3K5/B4GALT1/LYN/ITGA5/P2RY1/ID3/PPP3CA/PLAT/LYVE1/RHOC/MAP1B/SERPINE1/AXL/GPX1/NFE2L2/CLDN4/NRG1/SELP/F13A1/CHMP4A/PLPP3/ITGB4/CLEC7A/ITGB1/CX3CR1/TGFA/CASK/PLCG2/SAA1/PTN/LOX/…	101	up
10	GO:0045321	leukocyte activation	139/1153	957/18800	4.02775e-22	2.27165e-19	1.55768e-19	EGR3/ANXA1/THBS1/CD200/CD93/BCL6/TGFB1/ZEB1/PLSCR1/HFE/IL6/LRRC32/ANXA3/NFKBIZ/LEPR/BCL3/MYD88/LRRK2/TLR2/STAT3/CLU/SYT11/CDKN1A/PRDM1/TLR4/PLA2G2A/CD83/STX4/GPR183/TWSG1/AHR/BATF3/KIF13B/CD300A/JAML/MAP3K8/DUSP10/DNASE1L3/FOXP1/VSIR/PDE5A/TNFRSF1B/POU2AF1/RUNX2/ZBTB7A/LYN/MNDA/RAC2/LCP2/IL4R/HLA-DPB1/PJA2/ITGB8/PPP3CA/LAPTM5/TNFSF13/PTK2B/RUNX1/INPP5D/CSF1/SEMA4A/VAMP8/AXL/IFNGR2/CD74/NR4A3/PRNP…	139	up
11	GO:0042060	wound healing	84/1153	429/18800	8.91227e-22	4.56956e-19	3.13336e-19	ANXA1/ARHGAP24/THBS1/PHLDB2/TGFB1/PLSCR1/PROS1/CCN1/FGF2/SH2B3/PDGFRA/IL6/TNFRSF12A/HIF1A/TIMP1/FGF1/PLAU/THBD/MMRN1/PLAUR/SYT11/CDKN1A/PRKG1/TLR4/CXCR4/ELK3/JAML/C1QTNF1/SERPING1/MACF1/MAP3K5/B4GALT1/LYN/ITGA5/P2RY1/PPP3CA/PLAT/RHOC/SERPINE1/AXL/GPX1/NFE2L2/CLDN4/NRG1/SELP/F13A1/CHMP4A/PLPP3/CLEC7A/ITGB1/TGFA/CASK/PLCG2/SAA1/LOX/DUOX1/PDGFB/IL6ST/DCBLD2/DMTN/PAPSS2/COMP/WAS/VWF/GAS6/ILK/PIK3CG/D…	84	up
12	GO:0002684	positive regulation of immune system process	134/1153	923/18800	2.56175e-21	1.20402e-18	8.25603e-19	EGR3/ANXA1/THBS1/BCL6/TGFB1/PLSCR1/IL6/FOS/NFKBIZ/C1R/MYD88/LRRK2/MFAP4/CLU/CDKN1A/TLR4/KITLG/CD83/STX4/GPR183/CAMK1D/CFH/C1RL/ARID5A/CD300A/SERPING1/MAP3K8/DUSP10/RFTN1/PLA2G5/DAPK2/FOXP1/VSIR/LYN/MNDA/RAC2/LCP2/LIF/IL4R/HLA-DPB1/PLVAP/LAPTM5/TNFSF13/PTK2B/RUNX1/LYVE1/INPP5D/CSF1/SERPINE1/VAMP8/KCNN4/AXL/LACC1/CD74/NR4A3/C1S/PRNP/FPR2/CXCL12/HLA-E/TRIM56/S100A14/SELP/C3/HCLS1/CFP/RGCC/CLEC7A/HLA…	134	up
13	GO:0098609	cell-cell adhesion	134/1153	925/18800	3.12024e-21	1.2891e-18	8.83943e-19	EGR3/ANXA1/NEGR1/CD200/CD93/BCL6/TGFB1/SPARCL1/HFE/CCN1/SH2B3/PDGFRA/IL6/LRRC32/NFKBIZ/NECTIN4/CDH13/ACVR1/ADAM19/MMRN1/SERPINB8/PLAUR/PRKG1/ITGA3/CD83/TWSG1/CD300A/JAML/C1QTNF1/MAP3K8/DUSP10/TENM4/VSIR/CHST2/PDE5A/LYN/JAK1/ITGA5/RAC2/TNIP1/IL4R/HLA-DPB1/CLSTN2/CSTA/NPNT/NT5E/LAPTM5/CYP1B1/RUNX1/PDLIM1/ZDHHC2/MPZL2/PCDHB14/ITGA1/KRT18/EMB/CD74/NR4A3/CLDN4/PRNP/COL14A1/ITGA8/MILR1/CXCL12/HLA-E/ITG…	134	up
14	GO:0048514	blood vessel morphogenesis	112/1153	700/18800	3.1999e-21	1.2891e-18	8.83943e-19	JUNB/EGR3/ANXA1/DCN/ARHGAP24/THBS1/TGFB1/RAP1A/CCN1/FGF2/THSD7A/PDGFRA/IL6/ANXA3/TNFRSF12A/VASH1/HIF1A/FGF1/LEPR/PTGS2/NGFR/CDH13/ACVR1/STAT3/PRDM1/ERAP1/CXCR4/HIPK1/TGFBI/COL4A1/ELK3/COL4A2/PRRX1/GADD45A/NRP1/THBS2/B4GALT1/JAK1/ADAMTS9/ITGA5/HEY2/ENPEP/TNFSF12/KLF5/TYMP/ITGB8/PTK2B/CYP1B1/RUNX1/ENG/SEMA4A/TEK/SERPINE1/RSPO3/STAB1/GPX1/MYOCD/HEG1/NFE2L2/TBX4/C3/GATA6/PLXDC1/CIB1/RGCC/HOXA7/ITGB1/…	112	up
15	GO:0032101	regulation of response to external stimulus	138/1153	976/18800	7.07068e-21	2.65858e-18	1.823e-18	ANXA1/THBS1/CD200/PHLDB2/BCL6/TGFB1/ZFP36/DUSP1/PLSCR1/PROS1/FGF2/SOCS3/SH2B3/PDGFRA/IL6/EPHA4/NFKBIZ/NFKBIA/FGF1/PTGS2/IFNLR1/PLAU/THBD/TNFRSF11A/MYD88/LRRK2/TLR2/CDH13/MMRN1/SYT11/PRKG1/ERAP1/TLR4/CXCR4/PLA2G2A/STX4/GPR183/CAMK1D/CFH/C1QTNF1/SERPING1/NLRP1/NRP1/DUSP10/NUCB2/SAMHD1/PLA2G5/DNASE1L3/DAPK2/FOXP1/TNFRSF1B/LYN/PDE2A/TMSB4X/MNDA/RAC2/TNIP1/CASP4/LPL/NT5E/PTK2B/PLAT/CSF1/SEMA4A/TEK/ARE…	138	up
16	GO:0034097	response to cytokine	132/1153	916/18800	1.02317e-20	3.60668e-18	2.47312e-18	ANXA1/THBS1/ZFP36/DUSP1/PLSCR1/SOCS3/MT2A/SH2B3/PDE1B/IL6/FOS/MX2/HIF1A/TIMP1/GLDC/NFKBIA/LEPR/PTGS2/IFNLR1/IFNAR2/TNFRSF11A/MYD88/TLR2/STAT3/TRAF1/TLR4/CXCR4/HIPK1/STX4/FOSL1/IRAK2/SAMHD1/MAP3K5/TNFRSF1B/ACKR1/JAK1/PDE2A/TMSB4X/MNDA/TLE5/IL4R/CASP4/CSF2RB/PLVAP/GBP6/KLF5/NPNT/SLIT3/LAPTM5/CXCL2/PTK2B/CYP1B1/TIMP4/CSF1/KRT18/AXL/IFNGR2/CD74/NFE2L2/BIRC3/RFFL/LSP1/CXCL12/TRIM56/CBL/PLP2/SELP/OSMR/…	132	up
17	GO:1902533	positive regulation of intracellular signal transduction	136/1153	985/18800	1.19132e-19	3.95237e-17	2.71016e-17	DCN/THBS1/IGFBP4/TGFB1/RAP1A/FGF2/PDGFRA/IL6/EPHA4/TCIM/FGF1/TNFRSF10B/TNFRSF11A/MYD88/GNAI2/LRRK2/TLR2/CDH13/LPAR1/AKAP13/TRAF1/TLR4/KITLG/PLA2G2A/IGFBP5/IGFBP6/GPR183/GADD45B/PLA2R1/C1QTNF1/GADD45A/LURAP1L/NRP1/DDIT3/MAP3K5/PLA2G5/CASP10/PDE5A/TRIM34/NR3C2/LYN/PIM2/LIF/P2RY1/GRM5/PJA2/NPNT/LAPTM5/PTK2B/RHOC/ENG/CSF1/MSX1/TEK/MAP4K2/ITGA1/NEDD4/AXL/PLCE1/GPX1/LITAF/CD74/ARHGEF5/LAMTOR1/BIRC3/FPR…	136	up
18	GO:0050900	leukocyte migration	74/1153	384/18800	6.76442e-19	2.11952e-16	1.45336e-16	ANXA1/THBS1/CD200/DUSP1/IL6/TNFRSF11A/MYD88/CXCR4/KITLG/ITGA3/RHOG/HRH1/GPR183/CAMK1D/CD300A/JAML/DAPK2/CHST2/B4GALT1/LYN/RAC2/PLVAP/CXCL2/PTK2B/LYVE1/CSF1/SERPINE1/ITGA1/CD74/ARHGEF5/FPR2/CXCL12/ITGA6/S100A14/SELP/HOXA7/ITGB1/CX3CR1/MSN/IL16/MYO1G/SAA1/PTN/MTUS1/PTAFR/IL1R1/SPI1/PDGFB/S1PR1/CORO1A/TNFAIP6/CSF1R/MAPK3/C5AR1/RHOH/CD99L2/CXCL1/THBS4/DOCK8/GAS6/TNFSF14/PIK3CG/GOLPH3/SLIT2/GP2/CCL2/R…	74	up
19	GO:0035239	tube morphogenesis	128/1153	936/18800	3.56245e-18	1.05748e-15	7.25121e-16	JUNB/EGR3/ANXA1/DCN/ARHGAP24/THBS1/TGFB1/RAP1A/ZEB1/CCN1/FGF2/THSD7A/PDGFRA/IL6/ANXA3/EPHA4/TNFRSF12A/VASH1/HIF1A/FGF1/LEPR/PTGS2/NGFR/CDH13/ACVR1/STAT3/PRDM1/ERAP1/CXCR4/HIPK1/TGFBI/COL4A1/ELK3/COL4A2/PRRX1/GADD45A/NRP1/THBS2/FOXP1/B4GALT1/JAK1/ADAMTS9/ITGA5/HEY2/ENPEP/TNFSF12/KLF5/TYMP/NPNT/ITGB8/PTK2B/CYP1B1/RUNX1/ENG/ARL13B/CSF1/SEMA4A/TEK/SERPINE1/RSPO3/STAB1/GPX1/MYOCD/HEG1/NFE2L2/TBX4/C3/M…	128	up
20	GO:0001525	angiogenesis	95/1153	604/18800	1.29082e-17	3.64012e-15	2.49605e-15	EGR3/ANXA1/DCN/ARHGAP24/THBS1/CCN1/FGF2/THSD7A/PDGFRA/IL6/ANXA3/TNFRSF12A/VASH1/HIF1A/FGF1/LEPR/PTGS2/NGFR/CDH13/ACVR1/STAT3/ERAP1/CXCR4/HIPK1/TGFBI/COL4A1/ELK3/COL4A2/GADD45A/NRP1/THBS2/B4GALT1/JAK1/ADAMTS9/ITGA5/ENPEP/TNFSF12/KLF5/TYMP/ITGB8/PTK2B/CYP1B1/RUNX1/ENG/SEMA4A/TEK/SERPINE1/RSPO3/STAB1/GPX1/NFE2L2/TBX4/C3/GATA6/PLXDC1/CIB1/RGCC/HOXA7/ITGB1/CX3CR1/TGFA/SRPX2/EPAS1/LOXL2/COL18A1/BTG1/JA…	95	up
21	GO:0002274	myeloid leukocyte activation	53/1153	232/18800	3.70422e-17	9.94847e-15	6.8217e-15	ANXA1/THBS1/CD200/CD93/PLSCR1/IL6/ANXA3/MYD88/LRRK2/TLR2/CLU/SYT11/TLR4/PLA2G2A/STX4/BATF3/CD300A/DNASE1L3/FOXP1/LYN/RAC2/LCP2/IL4R/PJA2/ITGB8/CSF1/VAMP8/IFNGR2/CD74/NR4A3/FPR2/MILR1/CBL/CX3CR1/PLCG2/PTPRC/PTAFR/SPI1/STXBP2/FES/ZC3H12A/C5AR1/FCGR2B/NMI/RHOH/JUN/LAT2/PSEN1/JUND/PIK3CG/BLK/JAK2/TLR1	53	up
22	GO:0045597	positive regulation of cell differentiation	119/1153	866/18800	4.20378e-17	1.06558e-14	7.3067e-15	JUNB/EGR3/ANXA1/BCL6/TGFB1/ZFP36/EGR2/RAP1A/ZEB1/CCN1/FGF2/SOCS3/IL6/FOS/MAN2A1/EPHA4/HIF1A/ADIRF/NFKBIZ/PTGS2/MEDAG/TENT5A/TLR2/ACVR1/STAT3/CXCR4/KITLG/PLA2G2A/CD83/NCOA1/TFE3/BEND6/MACF1/NRP1/DUSP10/BMPR1B/TENM4/SOD2/MAP3K5/PLA2G5/VSIR/PDE5A/TNFRSF1B/RUNX2/LYN/CEBPD/ADAMTS9/KCTD11/RPS6KA1/LIF/IL4R/SFN/GRM5/KLF5/LPL/NPNT/CUX1/RUNX1/INPP5D/MAP1B/ENG/CSF1/SERPINE1/AXL/MYOCD/CD74/CXCL12/DUOXA1/NRG1…	119	up
23	GO:0006935	chemotaxis	95/1153	615/18800	4.34544e-17	1.06558e-14	7.3067e-15	EGR3/ANXA1/THBS1/TGFB1/EGR2/DUSP1/FGF7/EPHA3/CCN1/FGF2/PDGFRA/IL6/EPHA4/FGF1/PLAU/NGFR/CXCL14/TNFRSF11A/CHN1/CDH13/LAMA2/PLAUR/LPAR1/CXCR4/RHOG/HRH1/STX4/GPR183/CAMK1D/FOSL1/JAML/NRP1/BMPR1B/DAPK2/KIF5C/LYN/TMSB4X/RAC2/TYMP/SLIT3/CXCL2/PTK2B/CSF1/SEMA4A/SERPINE1/ITGA1/EMB/CD74/ARHGEF5/FPR2/LSP1/CXCL12/NRG1/PLP2/S100A14/BIN2/CX3CR1/OPHN1/IL16/PLEKHG5/SAA1/PTN/LOX/MTUS1/PTAFR/SEMA3F/SPI1/PDGFB/FES/…	95	up
24	GO:0030198	extracellular matrix organisation	62/1153	307/18800	4.77619e-17	1.12241e-14	7.69637e-15	PHLDB2/TGFB1/CCN1/PDGFRA/ADAMTS5/IL6/BCL3/MFAP4/FBLN5/CRISPLD2/TPSAB1/NID2/TGFBI/COL4A1/COL4A2/ABI3BP/MPZL3/TNFRSF1B/B4GALT1/ADAMTS9/CST3/NPNT/NTN4/CYP1B1/RUNX1/ENG/VIT/COL14A1/VWA1/ITGA8/TLL1/RGCC/ITGB1/LOXL4/COL4A4/FBLN2/LCP1/ANTXR1/LOX/OLFML2B/FURIN/ANGPTL7/LOXL2/COL18A1/PRDM5/MMP19/COMP/SPINT2/CCN2/GAS6/ELN/PAPLN/TNFRSF1A/DDR1/SLC2A10/CFLAR/HPSE2/RB1/COL5A1/SPOCK2/OLFML2A/SULF2	62	up
25	GO:0043062	extracellular structure organisation	62/1153	308/18800	5.63456e-17	1.27116e-14	8.71637e-15	PHLDB2/TGFB1/CCN1/PDGFRA/ADAMTS5/IL6/BCL3/MFAP4/FBLN5/CRISPLD2/TPSAB1/NID2/TGFBI/COL4A1/COL4A2/ABI3BP/MPZL3/TNFRSF1B/B4GALT1/ADAMTS9/CST3/NPNT/NTN4/CYP1B1/RUNX1/ENG/VIT/COL14A1/VWA1/ITGA8/TLL1/RGCC/ITGB1/LOXL4/COL4A4/FBLN2/LCP1/ANTXR1/LOX/OLFML2B/FURIN/ANGPTL7/LOXL2/COL18A1/PRDM5/MMP19/COMP/SPINT2/CCN2/GAS6/ELN/PAPLN/TNFRSF1A/DDR1/SLC2A10/CFLAR/HPSE2/RB1/COL5A1/SPOCK2/OLFML2A/SULF2	62	up
26	GO:0042330	taxis	95/1153	619/18800	6.69581e-17	1.45248e-14	9.95969e-15	EGR3/ANXA1/THBS1/TGFB1/EGR2/DUSP1/FGF7/EPHA3/CCN1/FGF2/PDGFRA/IL6/EPHA4/FGF1/PLAU/NGFR/CXCL14/TNFRSF11A/CHN1/CDH13/LAMA2/PLAUR/LPAR1/CXCR4/RHOG/HRH1/STX4/GPR183/CAMK1D/FOSL1/JAML/NRP1/BMPR1B/DAPK2/KIF5C/LYN/TMSB4X/RAC2/TYMP/SLIT3/CXCL2/PTK2B/CSF1/SEMA4A/SERPINE1/ITGA1/EMB/CD74/ARHGEF5/FPR2/LSP1/CXCL12/NRG1/PLP2/S100A14/BIN2/CX3CR1/OPHN1/IL16/PLEKHG5/SAA1/PTN/LOX/MTUS1/PTAFR/SEMA3F/SPI1/PDGFB/FES/…	95	up
27	GO:0045229	external encapsulating structure organisation	62/1153	310/18800	7.82267e-17	1.63407e-14	1.12049e-14	PHLDB2/TGFB1/CCN1/PDGFRA/ADAMTS5/IL6/BCL3/MFAP4/FBLN5/CRISPLD2/TPSAB1/NID2/TGFBI/COL4A1/COL4A2/ABI3BP/MPZL3/TNFRSF1B/B4GALT1/ADAMTS9/CST3/NPNT/NTN4/CYP1B1/RUNX1/ENG/VIT/COL14A1/VWA1/ITGA8/TLL1/RGCC/ITGB1/LOXL4/COL4A4/FBLN2/LCP1/ANTXR1/LOX/OLFML2B/FURIN/ANGPTL7/LOXL2/COL18A1/PRDM5/MMP19/COMP/SPINT2/CCN2/GAS6/ELN/PAPLN/TNFRSF1A/DDR1/SLC2A10/CFLAR/HPSE2/RB1/COL5A1/SPOCK2/OLFML2A/SULF2	62	up
28	GO:0045785	positive regulation of cell adhesion	77/1153	446/18800	9.29502e-17	1.87228e-14	1.28383e-14	EGR3/ANXA1/BCL6/CCN1/IL6/EPHA4/NFKBIZ/CDH13/ADAM19/MMRN1/PLAUR/ITGA3/CD83/STX4/TFE3/UTRN/MAP3K8/ABI3BP/NRP1/DUSP10/VSIR/CHST2/LYN/JAK1/ITGA5/LIF/IL4R/HLA-DPB1/NPNT/PPP3CA/PTK2B/RUNX1/CSF1/TEK/EDIL3/VIT/CD74/NR4A3/CXCL12/HLA-E/SELP/PLPP3/CIB1/HLA-DPA1/ANK3/FBLN2/PTPRC/SAA1/PTAFR/PDGFB/B2M/IL6ST/CORO1A/IL7R/DMTN/RHOH/DOCK5/HLA-DMA/DOCK8/CCDC88B/RELA/TNFSF14/ILK/IL2RA/APBB1IP/JAK2/LIMS1/ZBTB16/XBP1/…	77	up
29	GO:0071345	cellular response to cytokine stimulus	114/1153	822/18800	1.03335e-16	2.00969e-14	1.37805e-14	THBS1/ZFP36/DUSP1/SOCS3/MT2A/SH2B3/PDE1B/IL6/HIF1A/GLDC/NFKBIA/LEPR/IFNLR1/IFNAR2/TNFRSF11A/MYD88/TLR2/STAT3/TRAF1/TLR4/CXCR4/HIPK1/STX4/IRAK2/SAMHD1/MAP3K5/TNFRSF1B/ACKR1/JAK1/PDE2A/TMSB4X/MNDA/IL4R/CASP4/CSF2RB/PLVAP/GBP6/KLF5/NPNT/SLIT3/LAPTM5/CXCL2/PTK2B/CYP1B1/CSF1/KRT18/AXL/IFNGR2/CD74/NFE2L2/BIRC3/RFFL/LSP1/CXCL12/TRIM56/CBL/PLP2/OSMR/GBP2/HCLS1/CIB1/HLA-DPA1/CX3CR1/NFKB1/PTPRC/LOX/IL1R1/S…	114	up
30	GO:0060326	cell chemotaxis	62/1153	315/18800	1.75193e-16	3.29362e-14	2.25845e-14	EGR3/ANXA1/THBS1/DUSP1/FGF2/PDGFRA/IL6/FGF1/CXCL14/TNFRSF11A/LPAR1/CXCR4/RHOG/HRH1/GPR183/CAMK1D/JAML/NRP1/DAPK2/LYN/TMSB4X/RAC2/CXCL2/PTK2B/CSF1/SERPINE1/ITGA1/CD74/ARHGEF5/FPR2/CXCL12/S100A14/BIN2/CX3CR1/IL16/PLEKHG5/SAA1/PTN/LOX/MTUS1/SPI1/PDGFB/S1PR1/CORO1A/TNFAIP6/CSF1R/MAPK3/C5AR1/CXCL1/THBS4/GAS6/TNFSF14/PIK3CG/NR4A1/SLIT2/DOCK4/CCL2/TPBG/CXADR/VCAM1/S100A8/GBF1	62	up
31	GO:0050865	regulation of cell activation	100/1153	681/18800	2.03713e-16	3.70626e-14	2.5414e-14	EGR3/ANXA1/THBS1/CD200/BCL6/TGFB1/ZEB1/PLSCR1/HFE/SH2B3/PDGFRA/IL6/LRRC32/NFKBIZ/THBD/MYD88/LRRK2/MMRN1/SYT11/CDKN1A/PRDM1/PRKG1/TLR4/PLA2G2A/CD83/STX4/GPR183/TWSG1/AHR/CD300A/C1QTNF1/MAP3K8/DUSP10/VSIR/PDE5A/TNFRSF1B/LYN/MNDA/RAC2/RPS6KA1/IL4R/HLA-DPB1/PJA2/LAPTM5/TNFSF13/RUNX1/INPP5D/VAMP8/AXL/CD74/NR4A3/PRNP/MILR1/HLA-E/SELP/CLEC7A/HLA-DPA1/PTPRC/PELI1/PTAFR/THEMIS2/SPI1/PDGFB/B2M/STXBP2/IL6ST…	100	up
32	GO:0007167	enzyme-linked receptor protein signalling pathway	127/1153	979/18800	3.42327e-16	6.03352e-14	4.13721e-14	LTBP2/DCN/THBS1/CSRNP1/IGFBP4/TGFB1/ZEB1/FGF7/HFE/EPHA3/CCN1/FGF2/SOCS3/SH2B3/PDGFRA/DKK3/LRRC32/FOS/EPHA4/HIF1A/AFAP1L2/PTGIR/FGF1/BMP8A/NGFR/GNAI2/CHN1/CDH13/ACVR1/STAT3/PLAUR/ITGA3/FBN1/IGFBP5/IGFBP6/MVP/TWSG1/COL4A1/COL4A2/NRP1/BMPR1B/PTPRE/BMP8B/RUNX2/ZBTB7A/LYN/JAK1/BDKRB2/FAM83G/ITGA5/LCP2/LIF/NPNT/ITGB8/PTK2B/PLAT/ENG/CSF1/SIPA1L1/MSX1/TEK/ITGA1/NEDD4/SLC39A14/AXL/PLCE1/MYOCD/NR4A3/ITGA8/…	127	up
33	GO:0033993	response to lipid	118/1153	886/18800	6.13689e-16	1.04885e-13	7.192e-14	ANXA1/THBS1/TGFB1/ZFP36/FOSB/EPHA3/IL6/PAM/KLF9/FOS/ANXA3/GLDC/PTGIR/NFKBIA/PTGS2/PLSCR4/THBD/TNFRSF11A/MYD88/PTGFR/STC1/TLR2/ACVR1/STAT3/CLU/TLR4/PAPPA/AHR/ARID5A/FOSL1/ABHD2/DUSP10/IRAK2/SOD2/FOXP1/TNFRSF1B/ATP2B1/NR3C2/ZBTB7A/LYN/GPX3/TNIP1/CSF2RB/ID3/LPL/SLIT3/CXCL2/PTK2B/CYP1B1/PLAT/TIMP4/MAP1B/ENG/SERPINE1/NEDD4/AXL/GPX1/LITAF/NR4A3/CLDN4/SLC10A3/CBL/S100A14/SELP/GATA6/MAP2K3/MAOB/INSIG1/AR…	118	up
34	GO:0001817	regulation of cytokine production	111/1153	812/18800	7.66125e-16	1.27087e-13	8.71438e-14	ANXA1/THBS1/CD200/BCL6/TGFB1/ZFP36/HFE/IL6/LRRC32/HIF1A/AFAP1L2/PTGS2/BCL3/NDRG2/MYD88/LRRK2/TLR2/STAT3/CLU/SYT11/TLR4/CD83/TWSG1/PLA2R1/ARID5A/NLRP1/RFTN1/DDIT3/FOXP1/VSIR/TNFRSF1B/ACKR1/POU2AF1/ATP2B1/LYN/TMSB4X/MNDA/IL4R/HLA-DPB1/LPL/ITGB8/LAPTM5/CYP1B1/RUNX1/INPP5D/SERPINE1/AXL/LITAF/LACC1/CD74/NR4A3/HEG1/PRNP/HLA-E/TRIM56/C3/GATA6/MAP2K3/RGCC/CLEC7A/HLA-DPA1/CX3CR1/SSC5D/IL16/NFKB1/REL/PLCG2…	111	up
35	GO:0001816	cytokine production	111/1153	826/18800	2.58148e-15	4.15987e-13	2.85243e-13	ANXA1/THBS1/CD200/BCL6/TGFB1/ZFP36/HFE/IL6/LRRC32/HIF1A/AFAP1L2/PTGS2/BCL3/NDRG2/MYD88/LRRK2/TLR2/STAT3/CLU/SYT11/TLR4/CD83/TWSG1/PLA2R1/ARID5A/NLRP1/RFTN1/DDIT3/FOXP1/VSIR/TNFRSF1B/ACKR1/POU2AF1/ATP2B1/LYN/TMSB4X/MNDA/IL4R/HLA-DPB1/LPL/ITGB8/LAPTM5/CYP1B1/RUNX1/INPP5D/SERPINE1/AXL/LITAF/LACC1/CD74/NR4A3/HEG1/PRNP/HLA-E/TRIM56/C3/GATA6/MAP2K3/RGCC/CLEC7A/HLA-DPA1/CX3CR1/SSC5D/IL16/NFKB1/REL/PLCG2…	111	up
36	GO:0030097	hemopoiesis	114/1153	860/18800	2.80773e-15	4.39877e-13	3.01625e-13	JUNB/EGR3/ANXA1/BCL6/TGFB1/P4HTM/ZFP36/ZEB1/SH2B3/PDGFRA/PDE1B/IL6/FOS/HIF1A/NFKBIZ/TCIM/NFKBIA/LEPR/BCL3/TNFRSF11A/TLR2/STAT3/TMEM176A/RBM47/PRDM1/TLR4/KITLG/FBN1/CD83/HIPK1/GPR183/TMEM176B/TWSG1/BATF3/TFE3/DUSP10/SOD2/FOXP1/VSIR/CBFA2T3/POU2AF1/RUNX2/ZBTB7A/LYN/JAK1/CEBPD/LIF/IL4R/FLI1/ITGB8/PTK2B/RUNX1/INPP5D/CSF1/TTC7A/SEMA4A/TEK/MEOX1/AXL/CD74/NFE2L2/LY6D/HCLS1/CIB1/HOXA7/ITGB1/PLCG2/PTPRC/P…	114	up
37	GO:0007159	leukocyte cell-cell adhesion	67/1153	381/18800	3.86084e-15	5.88518e-13	4.03549e-13	EGR3/ANXA1/BCL6/HFE/IL6/LRRC32/NFKBIZ/CD83/TWSG1/CD300A/MAP3K8/DUSP10/VSIR/CHST2/PDE5A/LYN/ITGA5/RAC2/TNIP1/IL4R/HLA-DPB1/NT5E/LAPTM5/RUNX1/CD74/NR4A3/PRNP/CXCL12/HLA-E/SELP/ITGB1/HLA-DPA1/CX3CR1/MSN/PTPRC/PELI1/PTAFR/B2M/IL6ST/CORO1A/IL7R/ZC3H12A/FCGR2B/RHOH/HLA-DMA/DOCK8/CCDC88B/RELA/TNFSF14/CTLA4/GOLPH3/DLG5/IL2RA/JAK2/KLF4/ZBTB16/XBP1/CCL2/SELL/SELPLG/HLA-DMB/VCAM1/SOCS5/ICOS/S100A8/CD4/CARD11	67	up
38	GO:0050727	regulation of inflammatory response	68/1153	394/18800	6.26821e-15	9.30334e-13	6.37934e-13	ANXA1/CD200/BCL6/ZFP36/SOCS3/IL6/NFKBIZ/NFKBIA/PTGS2/TNFRSF11A/MYD88/LRRK2/TLR2/SYT11/TLR4/PLA2G2A/NLRP1/DUSP10/DNASE1L3/FOXP1/TNFRSF1B/LYN/PDE2A/TMSB4X/TNIP1/CASP4/LPL/NT5E/TEK/AREL1/SERPINE1/VAMP8/GPX1/LACC1/BIRC3/FPR2/HLA-E/DUOXA1/C3/OSMR/IL16/NFKB1/PLCG2/PTPRC/SAA1/IL1R1/FURIN/IL6ST/CASP1/PTGES/TNFAIP6/FCGR2B/NMI/RELA/STING1/PIK3CG/TNFAIP3/TNFRSF1A/MGLL/CDH5/IL2RA/CCN4/JAK2/KLF4/RB1/SOCS5/NR1…	68	up
39	GO:0043410	positive regulation of MAPK cascade	78/1153	491/18800	6.82428e-15	9.86896e-13	6.76718e-13	THBS1/IGFBP4/TGFB1/RAP1A/FGF2/PDGFRA/IL6/EPHA4/FGF1/TNFRSF11A/MYD88/GNAI2/LRRK2/LPAR1/AKAP13/TRAF1/TLR4/KITLG/PLA2G2A/IGFBP6/GPR183/GADD45B/C1QTNF1/GADD45A/NRP1/MAP3K5/PLA2G5/PDE5A/LIF/P2RY1/GRM5/PJA2/NPNT/LAPTM5/PTK2B/TEK/MAP4K2/ITGA1/PLCE1/CD74/ARHGEF5/LAMTOR1/FPR2/NRG1/MAP2K3/CIB1/CLEC7A/TGFA/PLCG2/PTPRC/SPI1/PDGFB/MAP3K13/ZC3H12A/CSF1R/MAPK3/C5AR1/FCGR2B/JUN/FZD5/IQGAP1/PSEN1/CCN2/FZD4/GAS6/P…	78	up
40	GO:0002521	leukocyte differentiation	84/1153	552/18800	7.57875e-15	1.0686e-12	7.32746e-13	JUNB/EGR3/ANXA1/BCL6/TGFB1/ZEB1/PDE1B/IL6/FOS/NFKBIZ/LEPR/BCL3/TNFRSF11A/TLR2/STAT3/TMEM176A/PRDM1/TLR4/KITLG/FBN1/CD83/GPR183/TMEM176B/BATF3/TFE3/DUSP10/FOXP1/VSIR/CBFA2T3/POU2AF1/RUNX2/ZBTB7A/LYN/LIF/IL4R/ITGB8/PTK2B/RUNX1/INPP5D/CSF1/SEMA4A/AXL/CD74/LY6D/HCLS1/HOXA7/ITGB1/PLCG2/PTPRC/SPI1/B2M/FES/EGR1/IL7R/MFNG/ZFP36L1/ITM2A/ZC3H12A/TNFAIP6/CSF1R/FCGR2B/RHOH/JUN/FZD5/PSEN1/GAS6/TCF7/CTLA4/BLK/…	84	up
41	GO:0022603	regulation of anatomical structure morphogenesis	123/1153	974/18800	7.96479e-15	1.09564e-12	7.51287e-13	ANXA1/DCN/THBS1/PHLDB2/BCL6/TGFB1/FGF7/FGF2/IL6/ANXA3/EPHA4/VASH1/HIF1A/FGF1/NGFR/CHN1/LRRK2/STAT3/LPAR1/ERAP1/CXCR4/HIPK1/RHOG/KIF13B/COL4A2/GADD45A/MACF1/NRP1/THBS2/TENM4/FOXP1/DIAPH1/RUNX2/JAK1/ADAMTS9/CPNE5/ITGA5/RAC2/LIF/P2RY1/CDC42SE2/TNFSF12/CST3/AGO4/RND3/CUX1/ITGB8/PPP3CA/NTN4/PTK2B/CYP1B1/RUNX1/RHOC/MAP1B/ENG/ITSN2/CSF1/SIPA1L1/MSX1/SEMA4A/TEK/SERPINE1/RSPO3/STAB1/NEDD4/NFE2L2/CLDN4/CXC…	123	up
42	GO:0048534	hematopoietic or lymphoid organ development	116/1153	900/18800	1.18461e-14	1.59076e-12	1.09079e-12	JUNB/EGR3/ANXA1/BCL6/TGFB1/P4HTM/ZFP36/ZEB1/SH2B3/PDGFRA/PDE1B/IL6/FOS/HIF1A/NFKBIZ/TCIM/NFKBIA/LEPR/BCL3/TNFRSF11A/TLR2/STAT3/TMEM176A/RBM47/PRDM1/TLR4/KITLG/FBN1/CD83/HIPK1/GPR183/TMEM176B/TWSG1/BATF3/TFE3/DUSP10/SOD2/FOXP1/VSIR/CBFA2T3/POU2AF1/RUNX2/ZBTB7A/LYN/JAK1/CEBPD/LIF/IL4R/FLI1/ITGB8/PTK2B/RUNX1/INPP5D/CSF1/TTC7A/SEMA4A/TEK/MEOX1/AXL/CD74/NFE2L2/LY6D/HCLS1/CIB1/HOXA7/ITGB1/PLCG2/PTPRC/P…	116	up
43	GO:0002237	response to molecule of bacterial origin	63/1153	354/18800	1.47016e-14	1.92831e-12	1.32225e-12	TGFB1/ZFP36/IL6/FOS/PTGIR/NFKBIA/PTGS2/PLSCR4/THBD/TNFRSF11A/MYD88/PTGFR/TLR2/TLR4/ARID5A/DUSP10/IRAK2/SOD2/FOXP1/TNFRSF1B/LYN/TNIP1/CSF2RB/CXCL2/TIMP4/SERPINE1/AXL/LITAF/S100A14/SELP/MAP2K3/MAOB/CX3CR1/SSC5D/NFKB1/PLCG2/PELI1/PTAFR/DIO2/SPI1/B2M/CASP1/ZC3H12A/MAPK3/C5AR1/FCGR2B/IFNAR1/FZD5/CXCL1/RELA/JUND/TNFAIP3/NR4A1/IL18BP/JAK2/XBP1/CCL2/IL10RA/VCAM1/ABCA1/TLR1/SLPI/S100A8	63	up
44	GO:0002520	immune system development	121/1153	961/18800	1.6731e-14	2.14461e-12	1.47057e-12	JUNB/EGR3/ANXA1/BCL6/TGFB1/P4HTM/ZFP36/ZEB1/SH2B3/PDGFRA/PDE1B/IL6/FOS/HIF1A/NFKBIZ/TCIM/NFKBIA/LEPR/BCL3/TNFRSF11A/TLR2/STAT3/TMEM176A/RBM47/PRDM1/TLR4/KITLG/FBN1/CD83/HIPK1/GPR183/TMEM176B/TWSG1/BATF3/TFE3/DUSP10/SOD2/SAMHD1/FOXP1/VSIR/CBFA2T3/POU2AF1/RUNX2/ZBTB7A/LYN/JAK1/CEBPD/LIF/IL4R/FLI1/ITGB8/TNFSF13/PTK2B/RUNX1/INPP5D/CSF1/TTC7A/SEMA4A/TEK/MEOX1/AXL/CD74/NFE2L2/HLA-E/LY6D/HCLS1/CIB1/HOXA…	121	up
45	GO:0046649	lymphocyte activation	106/1153	797/18800	2.30776e-14	2.89239e-12	1.98332e-12	EGR3/ANXA1/BCL6/TGFB1/ZEB1/HFE/IL6/LRRC32/NFKBIZ/LEPR/BCL3/MYD88/STAT3/CDKN1A/PRDM1/TLR4/CD83/GPR183/TWSG1/AHR/KIF13B/CD300A/JAML/MAP3K8/DUSP10/FOXP1/VSIR/PDE5A/TNFRSF1B/POU2AF1/RUNX2/ZBTB7A/LYN/MNDA/RAC2/IL4R/HLA-DPB1/PPP3CA/LAPTM5/TNFSF13/PTK2B/RUNX1/INPP5D/SEMA4A/AXL/CD74/PRNP/HLA-E/LY6D/CLEC7A/ITGB1/HLA-DPA1/MSN/PLCG2/PTPRC/LCP1/PELI1/THEMIS2/SPI1/B2M/IL6ST/EGR1/CORO1A/IL7R/GJA1/MFNG/ZFP36L1/…	106	up
46	GO:0001819	positive regulation of cytokine production	75/1153	475/18800	3.18842e-14	3.90929e-12	2.68061e-12	ANXA1/THBS1/CD200/TGFB1/IL6/HIF1A/AFAP1L2/PTGS2/BCL3/MYD88/LRRK2/TLR2/STAT3/CLU/TLR4/CD83/PLA2R1/ARID5A/NLRP1/RFTN1/DDIT3/FOXP1/POU2AF1/MNDA/IL4R/HLA-DPB1/LPL/LAPTM5/CYP1B1/RUNX1/SERPINE1/LACC1/CD74/NR4A3/HEG1/HLA-E/TRIM56/C3/GATA6/RGCC/CLEC7A/HLA-DPA1/IL16/PLCG2/PTPRC/SAA1/PELI1/PTAFR/IL1R1/RNF135/FURIN/B2M/IL6ST/CASP1/AIM2/EGR1/CSF1R/C5AR1/FZD5/PSEN1/CCDC88B/RELA/STING1/PIK3CG/SPTBN1/JAK2/XBP1/…	75	up
47	GO:0022407	regulation of cell-cell adhesion	73/1153	456/18800	3.45933e-14	4.1512e-12	2.84649e-12	EGR3/ANXA1/BCL6/TGFB1/HFE/SH2B3/IL6/LRRC32/NFKBIZ/ADAM19/MMRN1/PLAUR/PRKG1/CD83/TWSG1/CD300A/C1QTNF1/MAP3K8/DUSP10/VSIR/CHST2/PDE5A/LYN/JAK1/IL4R/HLA-DPB1/LAPTM5/RUNX1/ZDHHC2/CD74/NR4A3/PRNP/CXCL12/HLA-E/SELP/PLPP3/RGCC/HLA-DPA1/ANK3/PTPRC/PELI1/PTAFR/SPI1/B2M/IL6ST/JAG1/CORO1A/IL7R/ZC3H12A/FCGR2B/DMTN/RHOH/SPINT2/HLA-DMA/DOCK8/CCDC88B/RELA/TNFSF14/CTLA4/BLK/DLG5/IL2RA/JAK2/KLF4/ZBTB16/XBP1/CCL2/…	73	up
48	GO:0019221	cytokine-mediated signalling pathway	76/1153	486/18800	3.59157e-14	4.22009e-12	2.89373e-12	SH2B3/IL6/HIF1A/NFKBIA/LEPR/IFNLR1/IFNAR2/TNFRSF11A/MYD88/STAT3/TRAF1/CXCR4/HIPK1/IRAK2/SAMHD1/TNFRSF1B/ACKR1/JAK1/TMSB4X/IL4R/CASP4/CSF2RB/PLVAP/SLIT3/LAPTM5/CXCL2/PTK2B/CSF1/KRT18/AXL/IFNGR2/CD74/BIRC3/RFFL/CXCL12/TRIM56/CBL/PLP2/OSMR/CIB1/CX3CR1/PTPRC/IL1R1/SPI1/DUOX1/PDGFB/IL6ST/CASP1/AIM2/EGR1/IL7R/SPPL2A/CSF1R/MAPK3/NMI/IFNAR1/CXCL1/FZD4/GAS6/RELA/STING1/ILK/TNFAIP3/TNFRSF1A/IL10RB/SLIT2/IL…	76	up
49	GO:0043408	regulation of MAPK cascade	95/1153	687/18800	5.32108e-14	6.12467e-12	4.19971e-12	THBS1/ATF3/IGFBP4/TGFB1/RAP1A/DUSP1/CCN1/FGF2/SH2B3/PDGFRA/IL6/EPHA4/FGF1/NDRG2/TNFRSF11A/MYD88/GNAI2/LRRK2/LPAR1/AKAP13/TRAF1/TLR4/KITLG/PLA2G2A/IGFBP6/GPR183/GADD45B/CD300A/C1QTNF1/GADD45A/HIPK3/NRP1/DUSP10/MAP3K5/PLA2G5/PDE5A/RGS2/LYN/DUSP5/TNIP1/LIF/P2RY1/GRM5/PJA2/NPNT/LAPTM5/PTK2B/TEK/MAP4K2/ITGA1/PLCE1/CD74/ARHGEF5/LAMTOR1/FPR2/NRG1/MAP2K3/CIB1/CLEC7A/TGFA/PLCG2/PTPRC/SPI1/PDGFB/STK40/MAP3…	95	up
50	GO:0030036	actin cytoskeleton organisation	98/1153	721/18800	6.12996e-14	6.9146e-12	4.74136e-12	ANXA1/PHLDB2/BCL6/FGF7/EPHA3/SYNPO2/THSD7A/PDGFRA/WIPF1/PAM/AVIL/PDLIM3/PDLIM2/ARHGEF17/LPAR1/AKAP13/PRKG1/RHOG/MYO5C/UTRN/MICALL2/NRP1/DIAPH1/EPB41L4A/TMSB4X/RAC2/ARHGEF15/RND3/EHBP1L1/GMFG/PTK2B/RHOC/NEBL/SIPA1L1/PDLIM1/TEK/CSRP2/ELMO1/ARFGEF3/ARHGEF5/CXCL12/SNX9/FRMD6/MICAL2/HCLS1/FAM107A/SSH1/CYRIA/RGCC/PHACTR2/ITGB1/OPHN1/MYO1G/FGD5/LCP1/ARAP1/ANTXR1/XIRP1/EHBP1/ARHGAP18/SPECC1/CFL2/CGNL1/FE…	98	up
51	GO:0032103	positive regulation of response to external stimulus	71/1153	442/18800	6.59851e-14	7.29718e-12	5.0037e-12	THBS1/TGFB1/PLSCR1/FGF2/IL6/NFKBIZ/NFKBIA/PTGS2/THBD/TNFRSF11A/LRRK2/TLR2/CDH13/TLR4/CXCR4/PLA2G2A/STX4/CAMK1D/NLRP1/NRP1/PLA2G5/DAPK2/LYN/PDE2A/TMSB4X/MNDA/RAC2/TNIP1/LPL/PTK2B/CSF1/SERPINE1/VAMP8/CD74/FPR2/CXCL12/HLA-E/TRIM56/S100A14/C3/OSMR/CLEC7A/CX3CR1/IL16/PLCG2/PTN/SPI1/PDGFB/IL6ST/BMPR2/CASP1/AIM2/S1PR1/CSF1R/MAPK3/C5AR1/NMI/LAMP1/THBS4/GAS6/TRIM62/TNFSF14/STING1/PIK3CG/TNFRSF1A/SLIT2/CCN…	71	up
52	GO:0002694	regulation of leukocyte activation	89/1153	629/18800	9.20115e-14	9.9797e-12	6.84312e-12	EGR3/ANXA1/THBS1/CD200/BCL6/TGFB1/ZEB1/PLSCR1/HFE/IL6/LRRC32/NFKBIZ/MYD88/LRRK2/SYT11/CDKN1A/PRDM1/TLR4/PLA2G2A/CD83/STX4/GPR183/TWSG1/AHR/CD300A/MAP3K8/DUSP10/VSIR/PDE5A/TNFRSF1B/LYN/MNDA/RAC2/IL4R/HLA-DPB1/PJA2/LAPTM5/TNFSF13/RUNX1/INPP5D/VAMP8/AXL/CD74/NR4A3/PRNP/MILR1/HLA-E/CLEC7A/HLA-DPA1/PTPRC/PELI1/PTAFR/THEMIS2/SPI1/B2M/STXBP2/IL6ST/FES/CORO1A/IL7R/ZFP36L1/ZC3H12A/FCGR2B/RHOH/LAMP1/HLA-DM…	89	up
53	GO:0042110	T-cell activation	77/1153	506/18800	1.05236e-13	1.11987e-11	7.67901e-12	EGR3/ANXA1/BCL6/ZEB1/HFE/IL6/LRRC32/NFKBIZ/LEPR/BCL3/STAT3/PRDM1/CD83/GPR183/TWSG1/KIF13B/CD300A/JAML/MAP3K8/DUSP10/FOXP1/VSIR/PDE5A/TNFRSF1B/RUNX2/LYN/RAC2/IL4R/HLA-DPB1/PPP3CA/LAPTM5/RUNX1/SEMA4A/CD74/PRNP/HLA-E/CLEC7A/HLA-DPA1/MSN/PTPRC/LCP1/PELI1/SPI1/B2M/IL6ST/EGR1/CORO1A/IL7R/GJA1/ZFP36L1/ZC3H12A/FCGR2B/RHOH/FZD5/PSEN1/HLA-DMA/WAS/DOCK8/CCDC88B/TNFSF14/TCF7/CTLA4/PIK3CG/DLG5/IL2RA/APBB1IP/J…	77	up
54	GO:0097529	myeloid leukocyte migration	47/1153	229/18800	1.64716e-13	1.72037e-11	1.17966e-11	ANXA1/THBS1/CD200/DUSP1/IL6/TNFRSF11A/MYD88/RHOG/HRH1/CAMK1D/CD300A/JAML/DAPK2/LYN/RAC2/CXCL2/PTK2B/CSF1/SERPINE1/ITGA1/CD74/ARHGEF5/FPR2/CXCL12/S100A14/CX3CR1/SAA1/MTUS1/IL1R1/SPI1/PDGFB/TNFAIP6/CSF1R/MAPK3/C5AR1/RHOH/CD99L2/CXCL1/THBS4/PIK3CG/SLIT2/GP2/CCL2/ROR2/CXADR/S100A8/GBF1	47	up
55	GO:0000165	MAPK cascade	103/1153	788/18800	1.68806e-13	1.73103e-11	1.18697e-11	THBS1/ATF3/IGFBP4/TGFB1/ZFP36/RAP1A/DUSP1/CCN1/FGF2/SH2B3/PDGFRA/IL6/EPHA4/FGF1/NDRG2/TNFRSF11A/MYD88/GNAI2/LRRK2/LPAR1/AKAP13/TRAF1/TLR4/KITLG/PLA2G2A/IGFBP6/GPR183/GADD45B/CD300A/C1QTNF1/GADD45A/MAP3K8/HIPK3/NRP1/DUSP10/MAP3K5/PLA2G5/PDE5A/RGS2/LYN/DUSP5/TNIP1/LIF/P2RY1/PLVAP/GRM5/PJA2/NPNT/LAPTM5/PTK2B/TEK/MAP4K2/ITGA1/PLCE1/CD74/ARHGEF5/LAMTOR1/FPR2/MLKL/NRG1/ARAF/MAP2K3/CIB1/CLEC7A/TGFA/NFKB…	103	up
56	GO:0030029	actin filament-based process	105/1153	811/18800	1.78791e-13	1.80068e-11	1.23474e-11	ANXA1/PHLDB2/BCL6/FGF7/EPHA3/SYNPO2/THSD7A/PDGFRA/WIPF1/PAM/AVIL/PDLIM3/STC1/PDLIM2/ARHGEF17/LPAR1/AKAP13/KCND3/PRKG1/RHOG/MYO5C/UTRN/MICALL2/NRP1/DIAPH1/EPB41L4A/TMSB4X/RAC2/ARHGEF15/RND3/EHBP1L1/GMFG/PTK2B/RHOC/NEBL/SIPA1L1/PDLIM1/TEK/CSRP2/ELMO1/ARFGEF3/ARHGEF5/CXCL12/SNX9/FRMD6/MICAL2/HCLS1/FAM107A/SSH1/CYRIA/RGCC/PHACTR2/ITGB1/DSC2/OPHN1/MYO1G/FGD5/LCP1/ARAP1/ANTXR1/XIRP1/EHBP1/ARHGAP18/SPEC…	105	up
57	GO:0050776	regulation of immune response	112/1153	892/18800	2.09296e-13	2.07093e-11	1.42004e-11	ANXA1/CD200/BCL6/TGFB1/PLSCR1/HFE/IL6/NFKBIZ/C1R/NFKBIA/MYD88/TLR2/MFAP4/CLU/ERAP1/TLR4/FCGR2A/STX4/CFH/AHR/C1RL/ARID5A/CD300A/SERPING1/DUSP10/RFTN1/IRAK2/SAMHD1/PLA2G5/FOXP1/VSIR/TNFRSF1B/LYN/MNDA/RAC2/TNIP1/LCP2/IL4R/HLA-DPB1/CLPB/PJA2/LAPTM5/TNFSF13/INPP5D/VAMP8/KCNN4/ZDHHC5/GPX1/LACC1/CD74/NR4A3/NFE2L2/C1S/PRNP/BIRC3/FPR2/HLA-E/TRIM56/S100A14/C3/GATA6/CFP/RGCC/CLEC7A/MYO1G/PLCG2/PTPRC/PELI1/P…	112	up
58	GO:0070848	response to growth factor	96/1153	716/18800	2.58853e-13	2.51712e-11	1.726e-11	EGR3/LTBP2/ANXA1/DCN/THBS1/TGFB1/ZFP36/RAP1A/ZEB1/FGF7/HFE/CCN1/FGF2/PDGFRA/DKK3/LRRC32/FOS/ANXA3/HIF1A/FGF1/BMP8A/NGFR/ACVR1/STAT3/TLR4/ITGA3/FBN1/TWSG1/COL4A2/NRP1/BMPR1B/BMP8B/TNFRSF1B/RUNX2/ZBTB7A/PDE2A/FAM83G/ITGA5/P2RY1/NPNT/ITGB8/MAP1B/ENG/MSX1/NEDD4/MYOCD/MXRA5/ITGA8/CBL/GATA6/MAP2K3/CIB1/CX3CR1/CASK/LOX/SPI1/FURIN/PDGFB/BMPR2/SKIL/EGR1/CORO1A/LPXN/ZFP36L1/CDKN2B/TNFAIP6/MAPK3/ERRFI1/JUN/…	96	up
59	GO:0002263	cell activation involved in immune response	53/1153	289/18800	5.49491e-13	5.25276e-11	3.60184e-11	ANXA1/BCL6/TGFB1/IL6/ANXA3/NFKBIZ/TCIM/BCL3/MYD88/STAT3/TLR4/STX4/GPR183/CD300A/DNASE1L3/FOXP1/POU2AF1/LYN/RAC2/IL4R/TNFSF13/PTK2B/SEMA4A/VAMP8/CD74/NR4A3/MILR1/CBL/CLEC7A/CX3CR1/PLCG2/PTPRC/LCP1/PTAFR/SPI1/STXBP2/FES/CORO1A/MFNG/ITM2A/ZC3H12A/FCGR2B/NMI/LAT2/PSEN1/LAMP1/PIK3CG/BLK/APBB1IP/XBP1/HLA-DMB/SOCS5/GBF1	53	up
60	GO:1903131	mononuclear cell differentiation	68/1153	433/18800	6.77835e-13	6.37165e-11	4.36907e-11	EGR3/ANXA1/BCL6/ZEB1/PDE1B/IL6/NFKBIZ/LEPR/BCL3/STAT3/TMEM176A/PRDM1/CD83/GPR183/TMEM176B/BATF3/DUSP10/FOXP1/VSIR/POU2AF1/RUNX2/ZBTB7A/LYN/IL4R/ITGB8/PTK2B/RUNX1/INPP5D/CSF1/SEMA4A/AXL/CD74/LY6D/HOXA7/ITGB1/PLCG2/PTPRC/SPI1/B2M/FES/EGR1/IL7R/MFNG/ZFP36L1/ITM2A/ZC3H12A/CSF1R/FCGR2B/RHOH/JUN/FZD5/PSEN1/GAS6/TCF7/CTLA4/BLK/IL2RA/CD79A/IKZF1/ZBTB16/XBP1/NFAM1/TUSC2/VCAM1/SOCS5/BLNK/CD4/CARD11	68	up
61	GO:0008284	positive regulation of cell population proliferation	116/1153	959/18800	9.57029e-13	8.8486e-11	6.06752e-11	EGR3/ANXA1/THBS1/ATF3/BCL6/TGFB1/FGF7/CCN1/FGF2/PDGFRA/IL6/EPHA4/HIF1A/TIMP1/FGF1/PTGS2/NGFR/HAPLN3/TNFRSF11A/MYD88/GNAI2/PTGFR/CDH13/STAT3/CDKN1A/TLR4/KITLG/IGFBP5/HIPK1/RHOG/STX4/GPR183/FOSL2/FOSL1/JAML/PRRX1/NRP1/MAP3K5/FOXP1/B4GALT1/RUNX2/LYN/CCPG1/RAC2/HEY2/LIF/CSF2RB/HLA-DPB1/TNFSF12/TNFSF13/PTK2B/CSF1/TEK/MYOCD/CD74/NR4A3/CXCL12/HLA-E/NRG1/WWTR1/OSMR/GATA6/HCLS1/CIB1/CLEC7A/NAMPT/ITGB1/HLA…	116	up
62	GO:0071363	cellular response to growth factor stimulus	92/1153	688/18800	9.79221e-13	8.90775e-11	6.10807e-11	EGR3/LTBP2/ANXA1/DCN/THBS1/TGFB1/ZFP36/RAP1A/ZEB1/FGF7/HFE/CCN1/FGF2/PDGFRA/DKK3/LRRC32/FOS/HIF1A/FGF1/BMP8A/NGFR/ACVR1/STAT3/TLR4/ITGA3/FBN1/TWSG1/COL4A2/NRP1/BMPR1B/BMP8B/TNFRSF1B/RUNX2/ZBTB7A/PDE2A/FAM83G/ITGA5/NPNT/ITGB8/MAP1B/ENG/MSX1/NEDD4/MYOCD/ITGA8/CBL/GATA6/MAP2K3/CIB1/CX3CR1/CASK/LOX/SPI1/FURIN/PDGFB/BMPR2/SKIL/EGR1/CORO1A/LPXN/ZFP36L1/CDKN2B/TNFAIP6/MAPK3/ERRFI1/JUN/COMP/SPINT2/IQGAP1…	92	up
63	GO:0031347	regulation of defense response	88/1153	648/18800	1.32732e-12	1.18827e-10	8.148e-11	ANXA1/CD200/BCL6/ZFP36/PLSCR1/SOCS3/IL6/NFKBIZ/NFKBIA/PTGS2/IFNLR1/TNFRSF11A/MYD88/LRRK2/TLR2/SYT11/ERAP1/TLR4/PLA2G2A/CFH/SERPING1/NLRP1/DUSP10/SAMHD1/PLA2G5/DNASE1L3/FOXP1/TNFRSF1B/LYN/PDE2A/TMSB4X/MNDA/TNIP1/CASP4/LPL/NT5E/TEK/AREL1/SERPINE1/VAMP8/GPX1/LACC1/NFE2L2/BIRC3/FPR2/HLA-E/TRIM56/DUOXA1/C3/OSMR/CLEC7A/IL16/NFKB1/PLCG2/PTPRC/SAA1/IL1R1/SPI1/RNF135/FURIN/IL6ST/CASP1/AIM2/PTGES/ZC3H12A/T…	88	up
64	GO:0050920	regulation of chemotaxis	45/1153	225/18800	1.40744e-12	1.23515e-10	8.46949e-11	THBS1/TGFB1/DUSP1/FGF2/PDGFRA/IL6/FGF1/CDH13/CXCR4/STX4/GPR183/CAMK1D/NRP1/DAPK2/LYN/TMSB4X/RAC2/PTK2B/CSF1/SEMA4A/SERPINE1/CD74/FPR2/CXCL12/S100A14/CX3CR1/IL16/PTN/MTUS1/SEMA3F/SPI1/PDGFB/BMPR2/S1PR1/TNFAIP6/CSF1R/MAPK3/C5AR1/THBS4/GAS6/SEMA4F/TNFSF14/SLIT2/CCL2/TPBG	45	up
65	GO:1903706	regulation of hemopoiesis	61/1153	371/18800	1.42994e-12	1.23515e-10	8.46949e-11	EGR3/ANXA1/BCL6/TGFB1/P4HTM/ZFP36/ZEB1/FOS/HIF1A/NFKBIZ/TCIM/NFKBIA/STAT3/TMEM176A/PRDM1/TLR4/KITLG/FBN1/CD83/TMEM176B/TFE3/DUSP10/FOXP1/VSIR/LYN/LIF/IL4R/PTK2B/RUNX1/INPP5D/CSF1/AXL/CD74/HCLS1/CIB1/HOXA7/PTPRC/PTN/LOX/SPI1/B2M/FES/JAG1/IL7R/ZFP36L1/ZC3H12A/TNFAIP6/FCGR2B/RHOH/GAS6/TCF7/CTLA4/IL2RA/ZBTB16/XBP1/ROR2/RB1/NFAM1/SOCS5/CD4/CARD11	61	up
66	GO:0032496	response to lipopolysaccharide	57/1153	333/18800	1.44539e-12	1.23515e-10	8.46949e-11	TGFB1/ZFP36/IL6/FOS/PTGIR/NFKBIA/PTGS2/PLSCR4/THBD/TNFRSF11A/MYD88/PTGFR/TLR2/TLR4/ARID5A/DUSP10/IRAK2/SOD2/FOXP1/TNFRSF1B/LYN/TNIP1/CSF2RB/CXCL2/TIMP4/SERPINE1/AXL/LITAF/S100A14/SELP/MAP2K3/MAOB/CX3CR1/NFKB1/PLCG2/PELI1/PTAFR/DIO2/SPI1/CASP1/ZC3H12A/MAPK3/IFNAR1/CXCL1/RELA/JUND/TNFAIP3/NR4A1/IL18BP/JAK2/XBP1/CCL2/IL10RA/VCAM1/ABCA1/SLPI/S100A8	57	up
67	GO:0002685	regulation of leukocyte migration	44/1153	218/18800	1.79949e-12	1.51479e-10	1.0387e-10	ANXA1/THBS1/CD200/DUSP1/IL6/MYD88/KITLG/RHOG/CAMK1D/CD300A/DAPK2/CHST2/LYN/RAC2/PLVAP/PTK2B/LYVE1/CSF1/SERPINE1/CD74/FPR2/CXCL12/S100A14/SELP/HOXA7/CX3CR1/MSN/PTN/MTUS1/PTAFR/IL1R1/SPI1/TNFAIP6/CSF1R/MAPK3/C5AR1/RHOH/CD99L2/THBS4/DOCK8/GAS6/TNFSF14/SLIT2/CCL2	44	up
68	GO:0031589	cell-substrate adhesion	60/1153	364/18800	1.96072e-12	1.62624e-10	1.11512e-10	SGCE/THBS1/PHLDB2/BCL6/EPHA3/CCN1/PLAU/CDH13/FBLN5/ITGA3/NID2/UTRN/MICALL2/ABI3BP/MACF1/NRP1/ADAMTS9/ITGA5/RAC2/NPNT/NTN4/PTK2B/LYVE1/CSF1/TEK/SERPINE1/ITGA1/EDIL3/AXL/VIT/ITGA8/ITGA6/CIB1/FAM107A/ITGB4/HOXA7/ITGB1/CASK/FBLN2/MYO1G/ANTXR1/PDGFB/JAG1/CORO1A/LPXN/DMTN/DOCK5/CCN2/FZD4/VWF/GAS6/ILK/DDR1/JAK2/LIMS1/ITGA7/VCAM1/SPOCK2/PTPRK/ACTN1	60	up
69	GO:0030595	leukocyte chemotaxis	46/1153	236/18800	2.06708e-12	1.68961e-10	1.15857e-10	ANXA1/THBS1/DUSP1/IL6/TNFRSF11A/CXCR4/HRH1/GPR183/CAMK1D/JAML/DAPK2/LYN/RAC2/CXCL2/PTK2B/CSF1/SERPINE1/ITGA1/CD74/ARHGEF5/FPR2/CXCL12/S100A14/CX3CR1/IL16/SAA1/PTN/MTUS1/SPI1/PDGFB/S1PR1/CORO1A/TNFAIP6/CSF1R/MAPK3/C5AR1/CXCL1/THBS4/GAS6/TNFSF14/PIK3CG/SLIT2/CCL2/CXADR/S100A8/GBF1	46	up
70	GO:0046903	secretion	112/1153	927/18800	2.63747e-12	2.12505e-10	1.45715e-10	LTBP2/ANXA1/CD200/CAVIN1/TGFB1/SCRN1/RAP1A/FGF7/HFE/IL6/PAM/ANXA3/HIF1A/BMP8A/TNFRSF11A/GNAI2/STC1/LRRK2/TLR2/MCTP2/RAB27B/FBLN5/SYT11/TLR4/PLA2G2A/STX4/PLA2R1/CD300A/SERGEF/C1QTNF1/STEAP2/RAB31/PLA2G5/ANO1/SELENOM/ACSL4/TNFRSF1B/LYN/BDKRB2/RAC2/LIF/P2RY1/IL4R/PPP3CA/ENG/HRH2/RAB3IP/VAMP8/KCNN4/AXL/FRMD4A/CD74/NR4A3/MILR1/CXCL12/CBL/NRG1/SEPTIN4/MAOB/ARNTL/RGCC/LIN7A/CASK/MYO1G/GRK2/SAA1/CCDC186/…	112	up
71	GO:0050921	positive regulation of chemotaxis	34/1153	140/18800	2.71581e-12	2.15734e-10	1.4793e-10	THBS1/TGFB1/FGF2/IL6/CDH13/CXCR4/STX4/CAMK1D/NRP1/DAPK2/TMSB4X/RAC2/PTK2B/CSF1/SERPINE1/CD74/FPR2/CXCL12/S100A14/CX3CR1/IL16/PTN/SPI1/PDGFB/BMPR2/S1PR1/CSF1R/MAPK3/C5AR1/THBS4/GAS6/TNFSF14/SLIT2/TPBG	34	up
72	GO:0001934	positive regulation of protein phosphorylation	94/1153	724/18800	3.06407e-12	2.40018e-10	1.64582e-10	THBS1/TGFB1/RAP1A/FGF7/HFE/CCN1/FGF2/IL6/EPHA4/AFAP1L2/TCIM/FGF1/LEPR/PTGS2/BMP8A/CEMIP/TNFRSF10B/TNFRSF11A/LRRK2/ACVR1/CLU/PLAUR/AKAP13/CDKN1A/TLR4/KITLG/MOB3C/TWSG1/CD300A/NRP1/BMPR1B/MAP3K5/BMP8B/PDE5A/LYN/ITGA5/LCP2/LIF/P2RY1/GRM5/FAM20A/PTK2B/ENG/CSF1/TEK/MAP4K2/CLIP3/CD74/ARHGEF5/PRNP/FPR2/NRG1/C3/SNX9/ARAF/MAP2K3/HCLS1/CIB1/RGCC/CLEC7A/CX3CR1/TGFA/PLCG2/PTPRC/MOB1A/PDGFB/IL6ST/BMPR2/AGAP2/…	94	up
73	GO:0042327	positive regulation of phosphorylation	101/1153	805/18800	3.64666e-12	2.81742e-10	1.93192e-10	THBS1/TGFB1/RAP1A/FGF7/HFE/EPHA3/CCN1/FGF2/PDGFRA/IL6/EPHA4/HIF1A/AFAP1L2/TCIM/FGF1/LEPR/PTGS2/BMP8A/CEMIP/TNFRSF10B/TNFRSF11A/LRRK2/ACVR1/CLU/PLAUR/AKAP13/CDKN1A/TLR4/KITLG/MOB3C/TWSG1/CD300A/NRP1/BMPR1B/MAP3K5/BMP8B/PDE5A/LYN/ITGA5/LCP2/LIF/P2RY1/GRM5/FAM20A/PTK2B/ENG/CSF1/TEK/MAP4K2/AXL/CLIP3/CD74/ARHGEF5/PRNP/FPR2/ITGA6/NRG1/C3/SNX9/ARAF/MAP2K3/HCLS1/CIB1/RGCC/CLEC7A/CX3CR1/TGFA/PLCG2/PTPRC/M…	101	up
74	GO:0010562	positive regulation of phosphorus metabolic process	108/1153	886/18800	3.85048e-12	2.89556e-10	1.9855e-10	THBS1/TGFB1/RAP1A/FGF7/HFE/EPHA3/CCN1/FGF2/PDGFRA/IL6/EPHA4/HIF1A/AFAP1L2/TCIM/FGF1/LEPR/PTGS2/BMP8A/CEMIP/TNFRSF10B/TNFRSF11A/LRRK2/ACVR1/CLU/PLAUR/AKAP13/CDKN1A/TLR4/KITLG/MOB3C/HRH1/TWSG1/CD300A/NRP1/BMPR1B/MAP3K5/BMP8B/PDE5A/LYN/TMSB4X/ITGA5/LCP2/LIF/P2RY1/GRM5/NPNT/FAM20A/PTK2B/ENG/CSF1/TEK/MAP4K2/ITGA1/AXL/CLIP3/CD74/ARHGEF5/PRNP/FPR2/ITGA6/NRG1/C3/SNX9/ARAF/MAP2K3/HCLS1/CIB1/RGCC/CLEC7A/CX…	108	up
75	GO:0045937	positive regulation of phosphate metabolic process	108/1153	886/18800	3.85048e-12	2.89556e-10	1.9855e-10	THBS1/TGFB1/RAP1A/FGF7/HFE/EPHA3/CCN1/FGF2/PDGFRA/IL6/EPHA4/HIF1A/AFAP1L2/TCIM/FGF1/LEPR/PTGS2/BMP8A/CEMIP/TNFRSF10B/TNFRSF11A/LRRK2/ACVR1/CLU/PLAUR/AKAP13/CDKN1A/TLR4/KITLG/MOB3C/HRH1/TWSG1/CD300A/NRP1/BMPR1B/MAP3K5/BMP8B/PDE5A/LYN/TMSB4X/ITGA5/LCP2/LIF/P2RY1/GRM5/NPNT/FAM20A/PTK2B/ENG/CSF1/TEK/MAP4K2/ITGA1/AXL/CLIP3/CD74/ARHGEF5/PRNP/FPR2/ITGA6/NRG1/C3/SNX9/ARAF/MAP2K3/HCLS1/CIB1/RGCC/CLEC7A/CX…	108	up
76	GO:0001667	ameboidal-type cell migration	71/1153	480/18800	3.94803e-12	2.90936e-10	1.99496e-10	EGR3/ANXA1/DCN/THBS1/TGFB1/FGF7/FGF2/ANXA3/VASH1/HIF1A/TIMP1/FGF1/PTGS2/STC1/CDH13/ACVR1/KITLG/ITGA3/GADD45A/MACF1/NRP1/DUSP10/FOXP1/ADAMTS9/TMSB4X/TNFSF12/PTK2B/CYP1B1/PDLIM1/SEMA4A/TEK/GPX1/NFE2L2/RFFL/MAP2K3/PLPP3/CIB1/RGCC/ITGB4/ITGB1/SRPX2/PLEKHG5/PLCG2/PTN/SEMA3F/PDGFB/LOXL2/BMPR2/ARHGDIB/LPXN/GJA1/ZC3H12A/DMTN/JUN/IQGAP1/DOCK5/SEMA4F/ILK/PIK3CG/NR4A1/SLIT2/RTN4/CDH5/GLIPR2/KLF4/VSTM4/TPBG/…	71	up
77	GO:0002366	leukocyte activation involved in immune response	51/1153	285/18800	3.972e-12	2.90936e-10	1.99496e-10	ANXA1/BCL6/TGFB1/IL6/ANXA3/NFKBIZ/BCL3/MYD88/STAT3/TLR4/STX4/GPR183/CD300A/DNASE1L3/FOXP1/POU2AF1/LYN/RAC2/IL4R/TNFSF13/PTK2B/SEMA4A/VAMP8/CD74/NR4A3/MILR1/CBL/CLEC7A/CX3CR1/PLCG2/PTPRC/LCP1/PTAFR/SPI1/STXBP2/FES/CORO1A/MFNG/ITM2A/ZC3H12A/FCGR2B/NMI/LAT2/PSEN1/LAMP1/PIK3CG/BLK/APBB1IP/XBP1/HLA-DMB/SOCS5	51	up
78	GO:0014070	response to organic cyclic compound	109/1153	900/18800	4.56406e-12	3.30017e-10	2.26294e-10	ANXA1/THBS1/TGFB1/ZFP36/FOSB/RAP1A/IL6/PAM/KLF9/FOS/ANXA3/GLDC/NFKBIA/PTGS2/BTG2/THBD/GNB5/PTGFR/STC1/LRRK2/TLR2/ACVR1/STAT3/CLU/CXCR4/IGFBP5/CD83/PAPPA/HRH1/AHR/FOSL1/ABHD2/RFTN1/SOD2/FOXP1/DIAPH1/ATP2B1/NR3C2/ZBTB7A/LYN/PDE2A/P2RY1/ID3/SLIT3/PTK2B/CYP1B1/PLAT/MAP1B/ENG/HRH2/NEDD4/GPX1/GNA14/NR4A3/CLDN4/ABCC9/HTR1F/LY6D/CBL/GATA6/MAOB/INSIG1/ARNTL/FAM107A/SSH1/MSN/NFKB1/KCNMB1/PELI1/LOX/PTAFR/DU…	109	up
79	GO:0043549	regulation of kinase activity	97/1153	763/18800	4.67121e-12	3.33489e-10	2.28675e-10	THBS1/TGFB1/RAP1A/DUSP1/EPHA3/CCN1/FGF2/SOCS3/SH2B3/PDGFRA/EPHA4/AFAP1L2/TCIM/FGF1/CEMIP/TNFRSF10B/TNFRSF11A/LRRK2/CLU/AKAP13/CDKN1A/TLR4/KITLG/MOB3C/GADD45B/MVP/CD300A/GADD45A/HIPK3/DUSP10/BMPR1B/MAP3K5/PDE5A/RGS2/LYN/LCP2/SFN/PIK3IP1/GRM5/FAM20A/PTK2B/CSF1/TEK/MAP4K2/AXL/PLCE1/MYOCD/CD74/ARHGEF5/HEG1/PRNP/FPR2/CBL/NRG1/WWTR1/SNX9/MAP2K3/CIB1/RGCC/TGFA/PTPRC/MOB1A/PDGFB/DBNDD2/BMPR2/AGAP2/IRS1/M…	97	up
80	GO:0045859	regulation of protein kinase activity	86/1153	645/18800	6.56189e-12	4.62613e-10	3.17216e-10	THBS1/TGFB1/RAP1A/DUSP1/CCN1/FGF2/SH2B3/EPHA4/AFAP1L2/TCIM/FGF1/CEMIP/TNFRSF10B/TNFRSF11A/LRRK2/CLU/AKAP13/CDKN1A/TLR4/KITLG/MOB3C/GADD45B/MVP/CD300A/GADD45A/HIPK3/DUSP10/BMPR1B/MAP3K5/PDE5A/RGS2/LYN/LCP2/SFN/GRM5/FAM20A/PTK2B/CSF1/MAP4K2/PLCE1/MYOCD/ARHGEF5/HEG1/PRNP/CBL/NRG1/WWTR1/SNX9/MAP2K3/CIB1/RGCC/TGFA/PTPRC/MOB1A/PDGFB/DBNDD2/BMPR2/AGAP2/MAP3K13/EGR1/NPFFR2/CDKN2B/CSF1R/C5AR1/ERRFI1/FZD5/…	86	up
81	GO:0007264	small GTPase-mediated signal transduction	72/1153	501/18800	1.11743e-11	7.78061e-10	5.33519e-10	ARHGAP24/BCL6/RAP1A/FGF2/NGFR/CHN1/CDH13/ARHGEF17/LPAR1/AKAP13/CDKN1A/KITLG/ITGA3/CYTH4/RHOG/NRP1/RASSF1/NUCB2/RAC2/SPATA13/DOCK9/ARHGEF15/ARHGAP30/CDC42SE2/RND3/RHOC/TAX1BP3/CSF1/SIPA1L1/ARHGAP27/ELMO1/ARFGEF3/PLCE1/ARHGEF5/HEG1/CBL/NRG1/ARHGEF28/ITGB1/OPHN1/ARHGAP29/PLEKHG5/FGD5/ARAP1/ARHGAP18/PSD4/PLEKHG1/CGNL1/RASGRP2/RASGEF1B/ARHGDIB/TNFAIP1/RHOH/JUN/DOCK5/ARHGAP9/WAS/DOCK8/RASGEF1C/SH2D3C/P…	72	up
82	GO:0009617	response to bacterium	95/1153	753/18800	1.21686e-11	8.36964e-10	5.73909e-10	TGFB1/ZFP36/ADAMTS5/IL6/FOS/ANXA3/PTGIR/NFKBIA/PTGS2/PLSCR4/THBD/TENT5A/BCL3/TNFRSF11A/MYD88/H2BC8/PTGFR/TLR2/SYT11/ERAP1/TLR4/PLA2G2A/RGS1/PLAAT3/ARID5A/NLRP1/DUSP10/LYZ/IRAK2/SOD2/FOXP1/TNFRSF1B/LYN/ADAMTS9/TNIP1/CSF2RB/GBP6/LPL/FAM20A/CXCL2/TIMP4/SERPINE1/STAB1/AXL/GPX1/LITAF/FPR2/HLA-E/S100A14/SELP/C3/MAP2K3/GBP2/MAOB/CFP/CX3CR1/SSC5D/NFKB1/HP/PLCG2/CCDC186/PELI1/PTAFR/DIO2/SPI1/B2M/CASP1/MAR…	95	up
83	GO:1903037	regulation of leukocyte cell-cell adhesion	56/1153	344/18800	1.79746e-11	1.22141e-09	8.37524e-10	EGR3/ANXA1/BCL6/HFE/IL6/LRRC32/NFKBIZ/CD83/TWSG1/CD300A/MAP3K8/DUSP10/VSIR/CHST2/PDE5A/LYN/IL4R/HLA-DPB1/LAPTM5/RUNX1/CD74/NR4A3/PRNP/CXCL12/HLA-E/SELP/HLA-DPA1/PTPRC/PELI1/PTAFR/B2M/IL6ST/CORO1A/IL7R/ZC3H12A/FCGR2B/RHOH/HLA-DMA/DOCK8/CCDC88B/RELA/TNFSF14/CTLA4/DLG5/IL2RA/JAK2/KLF4/ZBTB16/XBP1/CCL2/HLA-DMB/VCAM1/SOCS5/ICOS/CD4/CARD11	56	up
84	GO:0002252	immune effector process	87/1153	674/18800	2.8147e-11	1.88987e-09	1.29589e-09	ANXA1/BCL6/TGFB1/HFE/IL6/ANXA3/NFKBIZ/C1R/TCIM/BCL3/MYD88/MFAP4/STAT3/CLU/TLR4/STX4/GPR183/CFH/AHR/C1RL/ARID5A/CD300A/SERPING1/DUSP10/RFTN1/PLA2G5/DNASE1L3/FOXP1/TNFRSF1B/POU2AF1/LYN/RAC2/IL4R/CSF2RB/HLA-DPB1/LAPTM5/TNFSF13/PTK2B/INPP5D/SEMA4A/VAMP8/LACC1/CD74/NR4A3/C1S/MILR1/HLA-E/CBL/C3/CFP/RGCC/CLEC7A/HLA-DPA1/CX3CR1/MYO1G/PLCG2/PTPRC/LCP1/PTAFR/IL1R1/SPI1/B2M/STXBP2/FES/JAG1/CORO1A/IL7R/MFNG/…	87	up
85	GO:0010631	epithelial cell migration	57/1153	358/18800	2.93636e-11	1.94836e-09	1.336e-09	EGR3/ANXA1/DCN/THBS1/TGFB1/FGF7/FGF2/ANXA3/VASH1/HIF1A/FGF1/PTGS2/STC1/CDH13/ITGA3/GADD45A/MACF1/NRP1/DUSP10/FOXP1/ADAMTS9/TMSB4X/TNFSF12/PTK2B/CYP1B1/SEMA4A/TEK/GPX1/NFE2L2/MAP2K3/PLPP3/CIB1/RGCC/ITGB1/SRPX2/PLEKHG5/PLCG2/PTN/PDGFB/LOXL2/BMPR2/LPXN/ZC3H12A/JUN/DOCK5/PIK3CG/NR4A1/SLIT2/RTN4/CDH5/GLIPR2/KLF4/VSTM4/PIK3R3/MMRN2/EMC10/MEOX2	57	up
86	GO:0032940	secretion by cell	97/1153	789/18800	3.21623e-11	2.10925e-09	1.44632e-09	LTBP2/ANXA1/CD200/CAVIN1/TGFB1/SCRN1/RAP1A/FGF7/HFE/IL6/PAM/ANXA3/HIF1A/BMP8A/TNFRSF11A/GNAI2/LRRK2/TLR2/MCTP2/RAB27B/SYT11/TLR4/STX4/CD300A/SERGEF/C1QTNF1/STEAP2/RAB31/ANO1/SELENOM/ACSL4/TNFRSF1B/LYN/RAC2/LIF/P2RY1/IL4R/PPP3CA/ENG/RAB3IP/VAMP8/KCNN4/AXL/FRMD4A/NR4A3/MILR1/CXCL12/CBL/SEPTIN4/MAOB/ARNTL/RGCC/LIN7A/CASK/MYO1G/GRK2/SAA1/CCDC186/PTAFR/SLC16A2/SPI1/RCN3/CPE/FURIN/STXBP2/FES/SREBF1/STX…	97	up
87	GO:0090132	epithelium migration	57/1153	361/18800	4.1177e-11	2.66941e-09	1.83042e-09	EGR3/ANXA1/DCN/THBS1/TGFB1/FGF7/FGF2/ANXA3/VASH1/HIF1A/FGF1/PTGS2/STC1/CDH13/ITGA3/GADD45A/MACF1/NRP1/DUSP10/FOXP1/ADAMTS9/TMSB4X/TNFSF12/PTK2B/CYP1B1/SEMA4A/TEK/GPX1/NFE2L2/MAP2K3/PLPP3/CIB1/RGCC/ITGB1/SRPX2/PLEKHG5/PLCG2/PTN/PDGFB/LOXL2/BMPR2/LPXN/ZC3H12A/JUN/DOCK5/PIK3CG/NR4A1/SLIT2/RTN4/CDH5/GLIPR2/KLF4/VSTM4/PIK3R3/MMRN2/EMC10/MEOX2	57	up
88	GO:0043542	endothelial cell migration	48/1153	279/18800	7.14776e-11	4.53647e-09	3.11068e-09	EGR3/ANXA1/DCN/THBS1/TGFB1/FGF2/ANXA3/VASH1/HIF1A/FGF1/PTGS2/STC1/CDH13/GADD45A/NRP1/FOXP1/ADAMTS9/TMSB4X/TNFSF12/PTK2B/CYP1B1/SEMA4A/TEK/GPX1/NFE2L2/MAP2K3/PLPP3/CIB1/RGCC/ITGB1/SRPX2/PLEKHG5/PTN/PDGFB/LOXL2/BMPR2/LPXN/ZC3H12A/PIK3CG/NR4A1/SLIT2/CDH5/KLF4/VSTM4/PIK3R3/MMRN2/EMC10/MEOX2	48	up
89	GO:0090130	tissue migration	57/1153	366/18800	7.15995e-11	4.53647e-09	3.11068e-09	EGR3/ANXA1/DCN/THBS1/TGFB1/FGF7/FGF2/ANXA3/VASH1/HIF1A/FGF1/PTGS2/STC1/CDH13/ITGA3/GADD45A/MACF1/NRP1/DUSP10/FOXP1/ADAMTS9/TMSB4X/TNFSF12/PTK2B/CYP1B1/SEMA4A/TEK/GPX1/NFE2L2/MAP2K3/PLPP3/CIB1/RGCC/ITGB1/SRPX2/PLEKHG5/PLCG2/PTN/PDGFB/LOXL2/BMPR2/LPXN/ZC3H12A/JUN/DOCK5/PIK3CG/NR4A1/SLIT2/RTN4/CDH5/GLIPR2/KLF4/VSTM4/PIK3R3/MMRN2/EMC10/MEOX2	57	up
90	GO:0051249	regulation of lymphocyte activation	73/1153	532/18800	7.23905e-11	4.53647e-09	3.11068e-09	EGR3/ANXA1/BCL6/TGFB1/ZEB1/HFE/IL6/LRRC32/NFKBIZ/MYD88/CDKN1A/PRDM1/TLR4/CD83/GPR183/TWSG1/AHR/CD300A/MAP3K8/DUSP10/VSIR/PDE5A/TNFRSF1B/LYN/MNDA/RAC2/IL4R/HLA-DPB1/LAPTM5/TNFSF13/RUNX1/INPP5D/AXL/CD74/PRNP/HLA-E/CLEC7A/HLA-DPA1/PTPRC/PELI1/THEMIS2/B2M/IL6ST/CORO1A/IL7R/ZFP36L1/ZC3H12A/FCGR2B/RHOH/LAMP1/HLA-DMA/DOCK8/CCDC88B/GAS6/TNFSF14/TCF7/CTLA4/TNFAIP3/BLK/MZB1/DLG5/IL2RA/JAK2/ZBTB16/XBP1/CCL2…	73	up
91	GO:0050817	coagulation	42/1153	226/18800	9.22905e-11	5.71998e-09	3.92221e-09	THBS1/PLSCR1/PROS1/SH2B3/PDGFRA/IL6/PLAU/THBD/MMRN1/PLAUR/PRKG1/TLR4/C1QTNF1/SERPING1/LYN/P2RY1/PLAT/SERPINE1/AXL/NFE2L2/SELP/F13A1/PLCG2/SAA1/PDGFB/IL6ST/DMTN/PAPSS2/COMP/PSEN1/WAS/VWF/GAS6/ILK/PIK3CG/DGKA/ACTB/BLK/ENTPD1/JAK2/SERPINA1/F8	42	up
92	GO:0022409	positive regulation of cell-cell adhesion	49/1153	291/18800	9.90551e-11	6.07251e-09	4.16394e-09	EGR3/ANXA1/BCL6/IL6/NFKBIZ/ADAM19/MMRN1/PLAUR/CD83/MAP3K8/DUSP10/VSIR/CHST2/LYN/JAK1/IL4R/HLA-DPB1/RUNX1/CD74/NR4A3/HLA-E/SELP/PLPP3/HLA-DPA1/ANK3/PTPRC/PTAFR/B2M/IL6ST/CORO1A/IL7R/DMTN/RHOH/HLA-DMA/DOCK8/CCDC88B/RELA/TNFSF14/IL2RA/JAK2/ZBTB16/XBP1/CCL2/HLA-DMB/VCAM1/SOCS5/ICOS/CD4/CARD11	49	up
93	GO:0007599	hemostasis	42/1153	227/18800	1.06683e-10	6.4698e-09	4.43636e-09	THBS1/PLSCR1/PROS1/SH2B3/PDGFRA/IL6/PLAU/THBD/MMRN1/PLAUR/PRKG1/TLR4/C1QTNF1/SERPING1/LYN/P2RY1/FLI1/PLAT/SERPINE1/AXL/NFE2L2/SELP/F13A1/PLCG2/SAA1/PDGFB/IL6ST/DMTN/PAPSS2/COMP/WAS/VWF/GAS6/ILK/PIK3CG/DGKA/ACTB/BLK/ENTPD1/JAK2/SERPINA1/F8	42	up
94	GO:0097435	supramolecular fibre organisation	96/1153	796/18800	1.1879e-10	7.05993e-09	4.84102e-09	LTBP2/PHLDB2/SYNPO2/PDGFRA/WIPF1/AVIL/MFAP4/MAP1A/CLU/FBLN5/LPAR1/AKAP13/PLK3/RHOG/MYO5C/MICALL2/NRP1/DIAPH1/TMSB4X/RAC2/ARHGEF15/CST3/RND3/GMFG/PTK2B/CYP1B1/RHOC/MAP1B/NEBL/PDLIM1/KRT6B/CSRP2/KRT80/SLAIN1/ELMO1/GPX1/CLIP3/ARHGEF5/COL14A1/CXCL12/TLL1/SNX9/MICAL2/HCLS1/CIB1/FAM107A/SSH1/CYRIA/RGCC/ITGB1/LOXL4/MYO1G/LCP1/ARAP1/LOX/XIRP1/ARHGAP18/KRT14/CFL2/FURIN/CGNL1/B2M/LOXL2/FES/KRT7/MYO1F/S1PR1…	96	up
95	GO:1902105	regulation of leukocyte differentiation	48/1153	283/18800	1.18917e-10	7.05993e-09	4.84102e-09	EGR3/ANXA1/BCL6/TGFB1/ZEB1/FOS/NFKBIZ/TMEM176A/PRDM1/TLR4/KITLG/FBN1/CD83/TMEM176B/TFE3/DUSP10/FOXP1/VSIR/LYN/LIF/IL4R/RUNX1/INPP5D/CSF1/AXL/CD74/HCLS1/HOXA7/PTPRC/FES/IL7R/ZFP36L1/ZC3H12A/TNFAIP6/FCGR2B/RHOH/GAS6/TCF7/CTLA4/IL2RA/ZBTB16/XBP1/ROR2/RB1/NFAM1/SOCS5/CD4/CARD11	48	up
96	GO:0050863	regulation of T-cell activation	54/1153	342/18800	1.34798e-10	7.91936e-09	5.43033e-09	EGR3/ANXA1/BCL6/ZEB1/HFE/IL6/LRRC32/NFKBIZ/PRDM1/CD83/TWSG1/CD300A/MAP3K8/DUSP10/VSIR/PDE5A/TNFRSF1B/LYN/RAC2/IL4R/HLA-DPB1/LAPTM5/RUNX1/CD74/PRNP/HLA-E/HLA-DPA1/PTPRC/PELI1/B2M/IL6ST/CORO1A/IL7R/ZC3H12A/FCGR2B/RHOH/HLA-DMA/DOCK8/CCDC88B/TNFSF14/TCF7/CTLA4/DLG5/IL2RA/JAK2/ZBTB16/XBP1/CCL2/HLA-DMB/VCAM1/SOCS5/ICOS/CD4/CARD11	54	up
97	GO:0033674	positive regulation of kinase activity	67/1153	476/18800	1.48046e-10	8.60804e-09	5.90256e-09	THBS1/TGFB1/RAP1A/EPHA3/CCN1/FGF2/PDGFRA/EPHA4/AFAP1L2/TCIM/FGF1/CEMIP/TNFRSF10B/TNFRSF11A/LRRK2/CLU/AKAP13/CDKN1A/TLR4/KITLG/MOB3C/CD300A/BMPR1B/MAP3K5/PDE5A/LYN/LCP2/GRM5/FAM20A/PTK2B/CSF1/TEK/MAP4K2/AXL/CD74/ARHGEF5/PRNP/FPR2/NRG1/SNX9/MAP2K3/CIB1/RGCC/TGFA/PTPRC/MOB1A/PDGFB/BMPR2/AGAP2/IRS1/MAP3K13/EGR1/CSF1R/FZD5/IQGAP1/PSEN1/FZD4/GAS6/PIK3CG/MAPRE3/DDR1/JAK2/TNFRSF10A/ROR2/SLC1A1/CCNYL1/CD4	67	up
98	GO:0007596	blood coagulation	41/1153	221/18800	1.63152e-10	9.38958e-09	6.43847e-09	THBS1/PLSCR1/PROS1/SH2B3/PDGFRA/IL6/PLAU/THBD/MMRN1/PLAUR/PRKG1/TLR4/C1QTNF1/SERPING1/LYN/P2RY1/PLAT/SERPINE1/AXL/NFE2L2/SELP/F13A1/PLCG2/SAA1/PDGFB/IL6ST/DMTN/PAPSS2/COMP/WAS/VWF/GAS6/ILK/PIK3CG/DGKA/ACTB/BLK/ENTPD1/JAK2/SERPINA1/F8	41	up
99	GO:0008285	negative regulation of cell population proliferation	94/1153	784/18800	2.57122e-10	1.46293e-08	1.00314e-08	THBS1/CD200/BCL6/TGFB1/ZEB1/DUSP1/FGF2/SH2B3/IL6/LRRC32/KLF9/VASH1/PTGIR/PTGS2/IFNLR1/BTG2/NGFR/NDRG2/TLR2/CDH13/STAT3/CDKN1A/PRKG1/IGFBP5/IGFBP6/TWSG1/FOSL1/CD300A/DUSP10/BMPR1B/SOD2/VSIR/CBFA2T3/PDE5A/B4GALT1/LYN/MNDA/PIM2/LIF/SFN/PODN/SLIT3/PTK2B/CYP1B1/INPP5D/TAX1BP3/P3H2/MSX1/DNAJB2/ITGA1/MYOCD/PRNP/GATA6/DACH1/CIB1/RGCC/SOX7/CASK/PTN/PELI1/SLC16A2/B2M/COL18A1/BTG1/BMPR2/TMEM127/PTGES/CDKN2B…	94	up
100	GO:0031401	positive regulation of protein modification process	111/1153	986/18800	2.60757e-10	1.46293e-08	1.00314e-08	NNMT/THBS1/BCL6/TGFB1/RAP1A/FGF7/HFE/CCN1/FGF2/IL6/EPHA4/AFAP1L2/TCIM/FGF1/LEPR/PTGS2/BMP8A/CEMIP/TNFRSF10B/TNFRSF11A/LRRK2/ACVR1/CLU/PLAUR/AKAP13/CDKN1A/TLR4/KITLG/MOB3C/TWSG1/ARID5A/CD300A/NRP1/BMPR1B/MAP3K5/BMP8B/PDE5A/LYN/ITGA5/TNIP1/LCP2/LIF/P2RY1/GRM5/FAM20A/LAPTM5/PTK2B/ENG/CSF1/TEK/MAP4K2/ITGA1/CLIP3/CD74/ARHGEF5/PRNP/BIRC3/FPR2/NRG1/C3/SNX9/ARAF/SEPTIN4/MAP2K3/HCLS1/CIB1/ARNTL/FAM107A/RG…	111	up
101	GO:0043069	negative regulation of programmed cell death	105/1153	914/18800	2.61979e-10	1.46293e-08	1.00314e-08	EGR3/ANXA1/NR4A2/THBS1/BCL6/CCN1/SOCS3/IL6/HIF1A/TIMP1/TCIM/PTGS2/BTG2/RETREG1/BCL3/IER3/GNAI2/PTGFR/LRRK2/ACVR1/CLU/PLAUR/KITLG/PLK3/CAMK1D/CAST/HIPK3/NRP1/SOD2/FOXP1/HERPUD1/BDKRB2/ITGA5/PIM2/HEY2/FCMR/RPS6KA1/SFN/AGO4/LAPTM5/PTK2B/MSX1/TEK/AREL1/SERPINE1/KRT18/AXL/GPX1/MYOCD/CD74/NFE2L2/PRNP/BIRC3/RFFL/CXCL12/CBL/ITGA6/ARAF/GATA6/HCLS1/CIB1/ITGB1/CX3CR1/TGFA/NFKB1/UBE2B/PLCG2/PELI1/STK40/IL6ST…	105	up
102	GO:0010942	positive regulation of cell death	78/1153	604/18800	3.04669e-10	1.68464e-08	1.15517e-08	ALDH1A3/ANXA1/THBS1/ATF3/BCL6/CCN1/IL6/FOS/TNFRSF12A/PTGS2/TNFRSF10B/NGFR/STK17B/LRRK2/CLU/CDKN1A/TLR4/NCOA1/GADD45B/CAMK1D/PLA2R1/FOSL1/GADD45A/BMPR1B/SOD2/DDIT3/MAP3K5/DAPK2/TNFRSF1B/B4GALT1/LYN/MNDA/TLE5/TNFSF12/ID3/LAPTM5/CYP1B1/INPP5D/MSX1/SLFN11/ITGA1/CLIP3/PRNP/CALHM2/ITGA6/TNFSF10/STK17A/SEPTIN4/GATA6/RGCC/CLEC7A/ITGB1/HP/PTPRC/BTG1/SKIL/EGR1/ZC3H12A/FCGR2B/JUN/PSEN1/CCN2/PMAIP1/G0S2/CTLA…	78	up
103	GO:0051338	regulation of transferase activity	102/1153	881/18800	3.11339e-10	1.70481e-08	1.16899e-08	THBS1/CD200/TGFB1/ZFP36/RAP1A/DUSP1/EPHA3/CCN1/FGF2/SOCS3/SH2B3/PDGFRA/EPHA4/AFAP1L2/TCIM/FGF1/CEMIP/TNFRSF10B/TNFRSF11A/LRRK2/PARM1/CLU/AKAP13/CDKN1A/TLR4/KITLG/MOB3C/GADD45B/MVP/CD300A/GADD45A/HIPK3/DUSP10/BMPR1B/MAP3K5/PDE5A/RGS2/LYN/LCP2/SFN/PIK3IP1/GRM5/FAM20A/PTK2B/CSF1/TEK/MAP4K2/AXL/PLCE1/MYOCD/CD74/ARHGEF5/HEG1/PRNP/FPR2/CBL/NRG1/WWTR1/SNX9/MAP2K3/CIB1/RGCC/TGFA/PTPRC/MOB1A/PDGFB/DBNDD2/…	102	up
104	GO:0070661	leukocyte proliferation	52/1153	330/18800	3.19816e-10	1.73439e-08	1.18928e-08	ANXA1/BCL6/IL6/LRRC32/MYD88/CLU/CDKN1A/TLR4/KITLG/GPR183/TWSG1/AHR/CD300A/VSIR/PDE5A/TNFRSF1B/LYN/MNDA/RAC2/CSF2RB/HLA-DPB1/INPP5D/CSF1/CD74/PRNP/HLA-E/HLA-DPA1/MSN/PTPRC/PELI1/IL6ST/CORO1A/IL7R/GJA1/CSF1R/MAPK3/FCGR2B/DOCK8/CCDC88B/TNFSF14/CTLA4/PIK3CG/TNFAIP3/BLK/MZB1/DLG5/IL2RA/CD79A/JAK2/HLA-DMB/VCAM1/CARD11	52	up
105	GO:0070663	regulation of leukocyte proliferation	44/1153	254/18800	3.53275e-10	1.89759e-08	1.30119e-08	ANXA1/BCL6/IL6/LRRC32/MYD88/CDKN1A/TLR4/KITLG/GPR183/TWSG1/AHR/CD300A/VSIR/PDE5A/TNFRSF1B/LYN/MNDA/RAC2/CSF2RB/HLA-DPB1/INPP5D/CSF1/CD74/PRNP/HLA-E/HLA-DPA1/PTPRC/PELI1/IL6ST/CORO1A/CSF1R/MAPK3/FCGR2B/CCDC88B/CTLA4/TNFAIP3/BLK/MZB1/DLG5/IL2RA/JAK2/HLA-DMB/VCAM1/CARD11	44	up
106	GO:0030162	regulation of proteolysis	90/1153	743/18800	3.73177e-10	1.98558e-08	1.36152e-08	THBS1/PROS1/HFE/CCN1/EPHA4/TIMP1/PTGS2/NGFR/LRRK2/MAP1A/STAT3/SERPINB8/CLU/PLAUR/PLK3/CAST/SERPING1/NLRP1/GSAP/MAP3K5/VSIR/CASP10/CBFA2T3/TNFRSF1B/LYN/HERPUD1/TNIP1/RPS6KA1/SFN/CST3/CSTA/LAPTM5/PTK2B/PLAT/RUNX1/TIMP4/DNAJB2/SERPINE1/INPP5B/GPX1/NFE2L2/CLDN4/PRNP/BIRC3/RFFL/TNFSF10/C3/SNX9/ARAF/CLEC7A/SOX7/OPHN1/ANTXR1/LXN/PSME1/RCN3/FURIN/CASP1/AIM2/COL7A1/ITIH5/ZC3H12A/SPINT2/PSEN1/CCN2/PMAIP1/G…	90	up
107	GO:0003013	circulatory system process	77/1153	596/18800	3.8967e-10	2.05396e-08	1.40841e-08	TGFB1/LEPR/KCNK6/PTGS2/GNAI2/STC1/GUCY1B1/AKAP13/KCND3/PRKG1/ERAP1/CXCR4/HRH1/SERPING1/SOD2/SCPEP1/PDE5A/ATP2B1/RGS2/PDE2A/BDKRB2/HEY2/P2RY1/FLI1/PLVAP/ENPEP/TEK/HRH2/ITGA1/GPX1/HEG1/ABCC9/CXCL12/WWTR1/GATA6/MAP2K3/SVEP1/CLIC2/DSC2/GRK2/KCNMB1/PTAFR/SLC16A2/GUCY1A1/CPA3/EPAS1/PDGFB/BMPR2/SREBF1/GJA1/ZC3H12A/COMP/DOCK5/CCN2/GAS6/ELN/SLC2A3/PIK3CG/KCNJ2/SLIT2/POPDC2/CDH5/SHOX2/DOCK4/JAK2/SLC2A10/VS…	77	up
108	GO:0061061	muscle structure development	81/1153	643/18800	4.59759e-10	2.40096e-08	1.64635e-08	EGR3/SGCE/ATF3/TGFB1/EGR2/ZEB1/PDGFRA/ADAMTS5/FOS/BTG2/PDLIM3/ACVR1/PDLIM2/LAMA2/AKAP13/IGFBP5/UTRN/SOD2/DDIT3/MAP3K5/RGS2/HEY2/LIF/IL4R/BASP1/HIVEP3/ID3/KLF5/NPNT/PPP3CA/ENG/NEBL/PDLIM1/MSX1/CSRP2/GPX1/MYOCD/HEG1/ITGA8/NRG1/GATA6/TAGLN/ARNTL/ITGB1/LOX/ITGB1BP2/CFL2/EPAS1/PDGFB/BTG1/BMPR2/JAG1/S1PR1/CD53/EGR1/GJA1/ZFP36L1/COMP/SGCB/PGM5/PDLIM5/TNFSF14/EHD2/ELN/NR4A1/POPDC2/SHOX2/CFLAR/XBP1/RB1/IT…	81	up
109	GO:0009725	response to hormone	98/1153	842/18800	5.34369e-10	2.76499e-08	1.89597e-08	ANXA1/NR4A2/THBS1/TGFB1/ZFP36/EGR2/FOSB/SOCS3/IL6/PAM/KLF9/FOS/ANXA3/TIMP1/LEPR/PTGS2/BTG2/HAPLN3/GNAI2/PTGFR/STC1/TLR2/ACVR1/STAT3/ITGA3/FBN1/IGFBP5/PAPPA/NCOA1/UCN2/ARID5A/FOSL1/STEAP2/ABHD2/PTPRE/RAB31/FOXP1/LMO2/ATP2B1/NR3C2/ZBTB7A/LYN/JAK1/IL4R/LPL/SLIT3/PTK2B/CYP1B1/PLAT/TIMP4/MAP1B/ENG/NEDD4/SLC39A14/GPX1/NR4A3/NFE2L2/CLDN4/CXCL12/GATA6/HCLS1/MAOB/INSIG1/ARNTL/FAM107A/NFKB1/LOX/PTAFR/ME1/B…	98	up
110	GO:0045860	positive regulation of protein kinase activity	58/1153	396/18800	5.62696e-10	2.8851e-08	1.97832e-08	THBS1/TGFB1/RAP1A/CCN1/FGF2/EPHA4/AFAP1L2/TCIM/FGF1/CEMIP/TNFRSF10B/TNFRSF11A/LRRK2/CLU/AKAP13/CDKN1A/TLR4/KITLG/MOB3C/CD300A/BMPR1B/MAP3K5/PDE5A/LCP2/GRM5/FAM20A/PTK2B/CSF1/MAP4K2/ARHGEF5/PRNP/NRG1/SNX9/MAP2K3/CIB1/RGCC/TGFA/PTPRC/MOB1A/PDGFB/BMPR2/AGAP2/MAP3K13/EGR1/CSF1R/FZD5/IQGAP1/PSEN1/FZD4/GAS6/PIK3CG/MAPRE3/JAK2/TNFRSF10A/ROR2/SLC1A1/CCNYL1/CD4	58	up
111	GO:0140352	export from cell	99/1153	855/18800	5.74924e-10	2.92123e-08	2.0031e-08	LTBP2/ANXA1/CD200/CAVIN1/TGFB1/SCRN1/RAP1A/FGF7/HFE/IL6/PAM/ANXA3/HIF1A/BMP8A/TNFRSF11A/GNAI2/LRRK2/TLR2/MCTP2/RAB27B/SYT11/KCND3/TLR4/STX4/CD300A/SERGEF/C1QTNF1/STEAP2/RAB31/ANO1/SELENOM/ACSL4/TNFRSF1B/ATP2B1/LYN/RAC2/LIF/P2RY1/IL4R/PPP3CA/ENG/RAB3IP/VAMP8/KCNN4/AXL/FRMD4A/NR4A3/MILR1/CXCL12/CBL/SEPTIN4/MAOB/ARNTL/RGCC/LIN7A/CASK/MYO1G/GRK2/SAA1/CCDC186/PTAFR/SLC16A2/SPI1/RCN3/CPE/FURIN/STXBP2/F…	99	up
112	GO:0043066	negative regulation of apoptotic process	102/1153	893/18800	6.61406e-10	3.33065e-08	2.28384e-08	EGR3/ANXA1/NR4A2/THBS1/BCL6/CCN1/SOCS3/IL6/HIF1A/TIMP1/TCIM/PTGS2/BTG2/RETREG1/BCL3/IER3/GNAI2/PTGFR/LRRK2/ACVR1/CLU/PLAUR/KITLG/PLK3/CAMK1D/CAST/HIPK3/NRP1/SOD2/FOXP1/HERPUD1/BDKRB2/ITGA5/PIM2/HEY2/FCMR/RPS6KA1/SFN/AGO4/PTK2B/MSX1/TEK/AREL1/SERPINE1/KRT18/AXL/GPX1/MYOCD/CD74/NFE2L2/PRNP/BIRC3/RFFL/CXCL12/CBL/ITGA6/ARAF/GATA6/HCLS1/CIB1/ITGB1/CX3CR1/TGFA/NFKB1/UBE2B/STK40/IL6ST/AGAP2/CORO1A/IL7R/…	102	up
113	GO:1901699	cellular response to nitrogen compound	85/1153	695/18800	7.3433e-10	3.66515e-08	2.51321e-08	NR4A2/RAP1A/ZEB1/SOCS3/PDGFRA/EPHA4/PTGS2/GNB5/NGFR/GNAI2/STC1/LRRK2/STAT3/GUCY1B1/TLR4/FBN1/IGFBP5/HRH1/AHR/COL4A1/PTPRE/RAB31/MAP3K5/ANO1/DIAPH1/ATP2B1/LYN/JAK1/PDE2A/P2RY1/CASP4/GRM5/LPL/CYP1B1/PLAT/MAP1B/HRH2/SLC39A14/GNA14/NR4A3/NFE2L2/LAMTOR1/PRNP/FPR2/HTR1F/INSIG1/SSH1/NFKB1/GRK2/PTAFR/SREBF1/IRS1/EGR1/GJA1/ZFP36L1/MAPK3/FCGR2B/DMTN/ERRFI1/JUN/PSEN1/RELA/STING1/PIK3CG/ACTB/NR4A1/GOLPH3/SLI…	85	up
114	GO:0061448	connective tissue development	44/1153	260/18800	7.60152e-10	3.76075e-08	2.57876e-08	CRIP1/TGFB1/ZEB1/CCN1/FGF2/HIF1A/TIMP1/BMP8A/STC1/PLAAT3/TGFBI/ARID5A/PRRX1/BMPR1B/BMP8B/SELENOM/RUNX2/ITGB8/RUNX1/CSF1/MSX1/SLC39A14/SLC39A13/LOX/SPI1/PDGFB/LOXL2/BMPR2/OSR2/EGR1/MAPK3/COMP/CCN2/KLF7/SHOX2/CCN4/CFLAR/ZBTB16/XBP1/ROR2/RB1/SORL1/COL5A1/SULF2	44	up
115	GO:0042116	macrophage activation	26/1153	106/18800	7.89712e-10	3.85623e-08	2.64423e-08	THBS1/CD200/CD93/IL6/LRRK2/TLR2/CLU/SYT11/TLR4/FOXP1/IL4R/PJA2/IFNGR2/CD74/FPR2/CX3CR1/PLCG2/PTPRC/ZC3H12A/C5AR1/FCGR2B/NMI/JUN/JUND/JAK2/TLR1	26	up
116	GO:0071417	cellular response to organonitrogen compound	80/1153	639/18800	7.93126e-10	3.85623e-08	2.64423e-08	NR4A2/RAP1A/ZEB1/SOCS3/PDGFRA/EPHA4/PTGS2/GNB5/NGFR/GNAI2/STC1/LRRK2/STAT3/TLR4/FBN1/IGFBP5/HRH1/AHR/COL4A1/PTPRE/RAB31/ANO1/DIAPH1/ATP2B1/LYN/JAK1/PDE2A/P2RY1/CASP4/GRM5/LPL/CYP1B1/PLAT/MAP1B/HRH2/SLC39A14/GNA14/NR4A3/NFE2L2/LAMTOR1/PRNP/FPR2/HTR1F/INSIG1/SSH1/NFKB1/PTAFR/SREBF1/IRS1/EGR1/GJA1/ZFP36L1/MAPK3/FCGR2B/DMTN/ERRFI1/JUN/PSEN1/RELA/PIK3CG/ACTB/NR4A1/GOLPH3/SLIT2/MZB1/JAK2/WDTC1/CFLAR/XB…	80	up
117	GO:0097530	granulocyte migration	32/1153	154/18800	8.81496e-10	4.24926e-08	2.91374e-08	ANXA1/THBS1/MYD88/RHOG/HRH1/CAMK1D/CD300A/JAML/DAPK2/RAC2/CXCL2/CSF1/ITGA1/CD74/S100A14/SAA1/IL1R1/TNFAIP6/CSF1R/MAPK3/C5AR1/RHOH/CD99L2/CXCL1/THBS4/PIK3CG/SLIT2/GP2/CCL2/CXADR/S100A8/GBF1	32	up
118	GO:0050878	regulation of body fluid levels	56/1153	382/18800	1.08098e-09	5.1667e-08	3.54282e-08	THBS1/PLSCR1/PROS1/SH2B3/PDGFRA/IL6/PAM/HIF1A/PLAU/THBD/GNAI2/MMRN1/PLAUR/PRKG1/TLR4/C1QTNF1/SERPING1/LYN/P2RY1/FLI1/SFN/PLAT/SERPINE1/VAMP8/KCNN4/AXL/HEG1/NFE2L2/CLDN4/SELP/F13A1/PLCG2/SAA1/PDGFB/IL6ST/GJA1/DMTN/PAPSS2/COMP/WAS/VWF/GAS6/ILK/PIK3CG/DGKA/ACTB/BLK/ENTPD1/DDR1/JAK2/SLC22A4/XBP1/AQP3/SERPINA1/F8/AQP1	56	up
119	GO:0071900	regulation of protein serine/threonine kinase activity	55/1153	372/18800	1.11169e-09	5.26884e-08	3.61287e-08	THBS1/TGFB1/DUSP1/FGF2/SH2B3/EPHA4/TCIM/FGF1/CEMIP/TNFRSF11A/LRRK2/AKAP13/CDKN1A/TLR4/KITLG/CD300A/GADD45A/HIPK3/DUSP10/BMPR1B/MAP3K5/PDE5A/RGS2/LYN/SFN/FAM20A/PTK2B/MAP4K2/MYOCD/ARHGEF5/HEG1/CIB1/RGCC/TGFA/PTPRC/PDGFB/BMPR2/MAP3K13/NPFFR2/CDKN2B/CSF1R/FZD5/IQGAP1/PSEN1/FZD4/PIK3CG/ACTB/TNFAIP3/MAPRE3/PRKAR2B/ROR2/RB1/SORL1/SERTAD1/CCNYL1	55	up
120	GO:0052547	regulation of peptidase activity	63/1153	456/18800	1.1326e-09	5.32323e-08	3.65016e-08	THBS1/PROS1/CCN1/EPHA4/TIMP1/PTGS2/NGFR/STAT3/SERPINB8/PLAUR/CAST/SERPING1/NLRP1/MAP3K5/VSIR/CASP10/LYN/RPS6KA1/SFN/CST3/CSTA/LAPTM5/TIMP4/SERPINE1/GPX1/CLDN4/PRNP/BIRC3/RFFL/TNFSF10/C3/CLEC7A/SOX7/ANTXR1/LXN/PSME1/RCN3/FURIN/CASP1/AIM2/COL7A1/ITIH5/SPINT2/CCN2/PMAIP1/GAS6/TNFSF14/CYFIP2/PAPLN/NR4A1/TIMP3/JAK2/KLF4/CFLAR/SERPINA1/AQP1/SORL1/SLC1A1/SLPI/SPOCK2/PI16/S100A8/CSTB	63	up
121	GO:0007169	transmembrane receptor protein tyrosine kinase signalling pathway	79/1153	633/18800	1.17677e-09	5.48509e-08	3.76114e-08	DCN/THBS1/CSRNP1/IGFBP4/TGFB1/FGF7/EPHA3/FGF2/SOCS3/SH2B3/PDGFRA/EPHA4/HIF1A/AFAP1L2/PTGIR/FGF1/NGFR/GNAI2/CHN1/CDH13/STAT3/PLAUR/IGFBP5/IGFBP6/MVP/COL4A1/COL4A2/NRP1/PTPRE/RUNX2/LYN/JAK1/BDKRB2/ITGA5/LCP2/PTK2B/PLAT/CSF1/SIPA1L1/TEK/ITGA1/NEDD4/SLC39A14/AXL/PLCE1/MYOCD/NR4A3/CBL/NRG1/ARHGEF28/SVEP1/TGFA/LOX/SLA/PDGFB/FES/SREBF1/IRS1/CSF1R/ERRFI1/IQGAP1/PSEN1/CCN2/FZD4/CYFIP2/BLK/RTN4/DDR1/MZB1/N…	79	up
122	GO:1903039	positive regulation of leukocyte cell-cell adhesion	42/1153	245/18800	1.23295e-09	5.69984e-08	3.9084e-08	EGR3/ANXA1/BCL6/IL6/NFKBIZ/CD83/MAP3K8/DUSP10/VSIR/CHST2/LYN/IL4R/HLA-DPB1/RUNX1/CD74/NR4A3/HLA-E/SELP/HLA-DPA1/PTPRC/PTAFR/B2M/IL6ST/CORO1A/IL7R/RHOH/HLA-DMA/DOCK8/CCDC88B/RELA/TNFSF14/IL2RA/JAK2/ZBTB16/XBP1/CCL2/HLA-DMB/VCAM1/SOCS5/ICOS/CD4/CARD11	42	up
123	GO:1901652	response to peptide	66/1153	491/18800	1.42971e-09	6.55573e-08	4.49529e-08	ANXA1/NR4A2/EGR2/SOCS3/EPHA4/TIMP1/NFKBIA/PTGS2/BTG2/NGFR/GNAI2/TLR2/STAT3/TLR4/FBN1/IGFBP5/NLRP1/PTPRE/RAB31/ANO1/ATP2B1/LYN/JAK1/CASP4/GRM5/LPL/CYP1B1/PLAT/TIMP4/MAP1B/SLC39A14/NR4A3/NFE2L2/PRNP/FPR2/CXCL12/INSIG1/NFKB1/BTG1/JAG1/SREBF1/IRS1/EGR1/GJA1/ZFP36L1/FCGR2B/ERRFI1/PSEN1/CCN2/RELA/JUND/TNFAIP3/NR4A1/MZB1/JAK2/WDTC1/CFLAR/RAMP3/XBP1/RB1/SORL1/VCAM1/SLC2A1/PIK3R3/INSIG2/EIF2B2	66	up
124	GO:0045444	fat cell differentiation	41/1153	237/18800	1.46637e-09	6.66961e-08	4.57338e-08	NR4A2/TGFB1/ZFP36/EGR2/PDGFRA/IL6/ADIRF/PTGS2/MEDAG/RETREG1/STEAP4/ERAP1/TFE3/DUSP10/SOD2/DDIT3/RGS2/ZBTB7A/CEBPD/KLF5/LPL/RUNX1T1/LRRC8C/GPX1/CLIP3/NR4A3/WWTR1/INSIG1/ARNTL/DIO2/JAG1/SREBF1/ZFP36L1/ZC3H12A/JDP2/NR4A1/CCN4/KLF4/ZBTB16/XBP1/SIX1	41	up
125	GO:0050778	positive regulation of immune response	75/1153	591/18800	1.49202e-09	6.73199e-08	4.61615e-08	ANXA1/TGFB1/PLSCR1/IL6/NFKBIZ/C1R/MFAP4/CLU/TLR4/STX4/CFH/C1RL/ARID5A/CD300A/SERPING1/RFTN1/PLA2G5/FOXP1/LYN/MNDA/LCP2/IL4R/HLA-DPB1/LAPTM5/TNFSF13/INPP5D/VAMP8/KCNN4/CD74/NR4A3/C1S/PRNP/FPR2/HLA-E/TRIM56/C3/CFP/RGCC/CLEC7A/MYO1G/PLCG2/PTPRC/PTAFR/IL1R1/THEMIS2/IKBKG/SPI1/B2M/IL6ST/AIM2/BMX/LPXN/ZC3H12A/C5AR1/FCGR2B/NMI/LAT2/FZD5/PSEN1/LAMP1/TRIM62/RELA/STING1/CTLA4/BLK/CD79A/XBP1/ZNFX1/NFAM1/HLA…	75	up
126	GO:0045766	positive regulation of angiogenesis	35/1153	183/18800	1.52536e-09	6.77404e-08	4.64498e-08	THBS1/FGF2/ANXA3/HIF1A/FGF1/STAT3/ERAP1/CXCR4/HIPK1/NRP1/JAK1/ITGA5/TNFSF12/ITGB8/PTK2B/CYP1B1/RUNX1/ENG/TEK/SERPINE1/NFE2L2/C3/GATA6/ITGB1/CX3CR1/BTG1/ZC3H12A/C5AR1/STIM1/CDH5/KLF4/XBP1/AQP1/DDAH1/EMC10	35	up
127	GO:1904018	positive regulation of vasculature development	35/1153	183/18800	1.52536e-09	6.77404e-08	4.64498e-08	THBS1/FGF2/ANXA3/HIF1A/FGF1/STAT3/ERAP1/CXCR4/HIPK1/NRP1/JAK1/ITGA5/TNFSF12/ITGB8/PTK2B/CYP1B1/RUNX1/ENG/TEK/SERPINE1/NFE2L2/C3/GATA6/ITGB1/CX3CR1/BTG1/ZC3H12A/C5AR1/STIM1/CDH5/KLF4/XBP1/AQP1/DDAH1/EMC10	35	up
128	GO:0007162	negative regulation of cell adhesion	48/1153	305/18800	1.60603e-09	7.07658e-08	4.85244e-08	ANXA1/THBS1/PHLDB2/BCL6/TGFB1/DUSP1/HFE/SH2B3/LRRC32/EPHA4/CDH13/PRKG1/TGFBI/TWSG1/CD300A/C1QTNF1/VSIR/PDE5A/IL4R/LAPTM5/CYP1B1/RUNX1/SERPINE1/CD74/ADAM22/PRNP/CXCL12/FAM107A/RGCC/HOXA7/CASK/PTPRC/PELI1/SPI1/JAG1/ARHGDIB/LPXN/ZC3H12A/FCGR2B/DMTN/SPINT2/FZD4/CTLA4/DLG5/IL2RA/JAK2/KLF4/SOCS5	48	up
129	GO:0061041	regulation of wound healing	29/1153	133/18800	1.66537e-09	7.28115e-08	4.99271e-08	ANXA1/THBS1/PHLDB2/PROS1/FGF2/SH2B3/PDGFRA/TNFRSF12A/PLAU/THBD/MMRN1/PRKG1/CXCR4/C1QTNF1/SERPING1/PLAT/SERPINE1/NFE2L2/CLDN4/PLPP3/CLEC7A/ITGB1/CASK/DUOX1/PDGFB/DMTN/TNFAIP3/CCN4/XBP1	29	up
130	GO:0051347	positive regulation of transferase activity	72/1153	562/18800	2.12436e-09	9.21646e-08	6.31976e-08	THBS1/CD200/TGFB1/RAP1A/EPHA3/CCN1/FGF2/PDGFRA/EPHA4/AFAP1L2/TCIM/FGF1/CEMIP/TNFRSF10B/TNFRSF11A/LRRK2/PARM1/CLU/AKAP13/CDKN1A/TLR4/KITLG/MOB3C/CD300A/BMPR1B/MAP3K5/PDE5A/LYN/LCP2/GRM5/FAM20A/PTK2B/CSF1/TEK/MAP4K2/AXL/CD74/ARHGEF5/PRNP/FPR2/NRG1/SNX9/MAP2K3/CIB1/RGCC/TGFA/PTPRC/MOB1A/PDGFB/BMPR2/AGAP2/IRS1/MAP3K13/EGR1/CSF1R/MAPK3/FZD5/IQGAP1/PSEN1/FZD4/GAS6/PIK3CG/MAPRE3/DDR1/JAK2/KLF4/TNFRSF10A…	72	up
131	GO:0071496	cellular response to external stimulus	48/1153	309/18800	2.49398e-09	1.07374e-07	7.36269e-08	NR4A2/ATF3/FOS/PTGS2/TNFRSF10B/MYD88/LRRK2/CDKN1A/TLR4/NCOA1/UCN2/FOSL1/GADD45A/MAP3K5/ATP2B1/LYN/PDE2A/TLE5/LPL/ENG/SH3GLB1/AXL/MYOCD/NFE2L2/CBL/FAM107A/DSC2/NFKB1/PTPRC/FES/BMPR2/CASP1/SREBF1/NUAK1/CDKN2B/ZC3H12A/MAPK3/PMAIP1/GAS6/TNFSF14/TNFRSF1A/KCNJ2/TNFRSF10A/XBP1/AQP3/AQP1/VCAM1/SLC2A1	48	up
132	GO:0030099	myeloid cell differentiation	56/1153	391/18800	2.57914e-09	1.102e-07	7.55643e-08	JUNB/BCL6/TGFB1/P4HTM/ZFP36/SH2B3/PDE1B/FOS/HIF1A/NFKBIA/TNFRSF11A/TLR2/STAT3/TLR4/KITLG/FBN1/GPR183/BATF3/TFE3/FOXP1/CBFA2T3/ZBTB7A/LYN/LIF/FLI1/ITGB8/PTK2B/RUNX1/INPP5D/CSF1/CD74/HCLS1/CIB1/HOXA7/LOX/SPI1/EPAS1/B2M/FES/JAG1/ZFP36L1/CDKN2B/TNFAIP6/CSF1R/DMTN/JUN/PSEN1/CCN4/JAK2/IKZF1/ZBTB16/ROR2/RB1/MAEA/CD4/ACTN1	56	up
133	GO:0002444	myeloid leukocyte-mediated immunity	25/1153	104/18800	2.61858e-09	1.11043e-07	7.61429e-08	IL6/ANXA3/MYD88/STX4/CD300A/DNASE1L3/LYN/RAC2/IL4R/VAMP8/NR4A3/MILR1/HLA-E/CBL/C3/CX3CR1/PTAFR/SPI1/STXBP2/FES/FCGR2B/LAT2/PIK3CG/BLK/TUSC2	25	up
134	GO:0043068	positive regulation of programmed cell death	70/1153	543/18800	2.74538e-09	1.15552e-07	7.92343e-08	ALDH1A3/ANXA1/THBS1/ATF3/BCL6/CCN1/IL6/TNFRSF12A/PTGS2/TNFRSF10B/NGFR/STK17B/LRRK2/CLU/CDKN1A/NCOA1/GADD45B/CAMK1D/PLA2R1/FOSL1/GADD45A/BMPR1B/SOD2/DDIT3/MAP3K5/DAPK2/TNFRSF1B/B4GALT1/LYN/MNDA/TLE5/TNFSF12/ID3/LAPTM5/CYP1B1/INPP5D/MSX1/ITGA1/CLIP3/PRNP/CALHM2/ITGA6/TNFSF10/STK17A/SEPTIN4/GATA6/RGCC/CLEC7A/ITGB1/PTPRC/BTG1/SKIL/ZC3H12A/JUN/PSEN1/PMAIP1/G0S2/CTLA4/MCL1/NR4A1/TNFRSF1A/BLK/SLIT2/TIMP…	70	up
135	GO:0030098	lymphocyte differentiation	55/1153	382/18800	2.95562e-09	1.23479e-07	8.467e-08	EGR3/ANXA1/BCL6/ZEB1/IL6/NFKBIZ/LEPR/BCL3/STAT3/PRDM1/CD83/GPR183/DUSP10/FOXP1/VSIR/POU2AF1/RUNX2/ZBTB7A/IL4R/PTK2B/RUNX1/INPP5D/SEMA4A/AXL/CD74/LY6D/ITGB1/PLCG2/PTPRC/SPI1/B2M/EGR1/IL7R/MFNG/ZFP36L1/ITM2A/ZC3H12A/FCGR2B/RHOH/FZD5/GAS6/TCF7/CTLA4/IL2RA/CD79A/IKZF1/ZBTB16/XBP1/NFAM1/TUSC2/VCAM1/SOCS5/BLNK/CD4/CARD11	55	up
136	GO:0052548	regulation of endopeptidase activity	59/1153	426/18800	3.50291e-09	1.45268e-07	9.96105e-08	THBS1/PROS1/CCN1/EPHA4/TIMP1/PTGS2/NGFR/STAT3/SERPINB8/PLAUR/CAST/SERPING1/NLRP1/MAP3K5/VSIR/CASP10/LYN/RPS6KA1/SFN/CST3/CSTA/LAPTM5/TIMP4/SERPINE1/GPX1/PRNP/BIRC3/RFFL/TNFSF10/C3/CLEC7A/SOX7/LXN/PSME1/FURIN/CASP1/AIM2/COL7A1/ITIH5/SPINT2/CCN2/PMAIP1/GAS6/TNFSF14/CYFIP2/PAPLN/NR4A1/TIMP3/JAK2/KLF4/CFLAR/SERPINA1/AQP1/SORL1/SLC1A1/SLPI/SPOCK2/S100A8/CSTB	59	up
137	GO:0007160	cell-matrix adhesion	40/1153	235/18800	3.7686e-09	1.55145e-07	1.06384e-07	SGCE/THBS1/PHLDB2/BCL6/EPHA3/PLAU/CDH13/FBLN5/ITGA3/NID2/UTRN/MACF1/NRP1/ADAMTS9/ITGA5/NPNT/PTK2B/LYVE1/CSF1/TEK/SERPINE1/ITGA1/ITGA8/ITGA6/CIB1/FAM107A/ITGB4/HOXA7/ITGB1/CASK/JAG1/DMTN/CCN2/ILK/DDR1/LIMS1/ITGA7/VCAM1/PTPRK/ACTN1	40	up
138	GO:0051050	positive regulation of transport	99/1153	892/18800	5.46487e-09	2.23347e-07	1.5315e-07	ANXA1/TGFB1/HFE/HIF1A/NFKBIA/PTGS2/CEMIP/TNFRSF11A/GNAI2/STC1/LRRK2/TLR2/RAB27B/CLU/TLR4/PLK3/STX4/CAMK1D/PLA2R1/SGIP1/C1QTNF1/MICALL2/RAB31/PLA2G5/ANO1/ACSL4/ATP2B1/TMSB4X/RAC2/P2RY1/IL4R/SFN/TRPC6/PPP3CA/ZDHHC2/SERPINE1/VAMP8/SH3GLB1/KCNN4/NEDD4/AXL/FRMD4A/CLIP3/IFNGR2/NR4A3/ARHGEF5/NFE2L2/PRNP/FPR2/CXCL12/CBL/C3/PPP3CC/HCLS1/CIB1/RGCC/CLEC7A/ATP2C2/ITGB1/MSN/CASK/ANK3/PON1/PLCG2/GRK2/PTPRC/KCN…	99	up
139	GO:1902107	positive regulation of leukocyte differentiation	31/1153	157/18800	5.89693e-09	2.37562e-07	1.62897e-07	EGR3/ANXA1/BCL6/TGFB1/FOS/NFKBIZ/KITLG/CD83/DUSP10/VSIR/LIF/IL4R/RUNX1/INPP5D/CSF1/AXL/CD74/HCLS1/PTPRC/FES/IL7R/ZFP36L1/RHOH/GAS6/IL2RA/ZBTB16/XBP1/ROR2/RB1/SOCS5/CD4	31	up
140	GO:1903708	positive regulation of hemopoiesis	31/1153	157/18800	5.89693e-09	2.37562e-07	1.62897e-07	EGR3/ANXA1/BCL6/TGFB1/FOS/NFKBIZ/KITLG/CD83/DUSP10/VSIR/LIF/IL4R/RUNX1/INPP5D/CSF1/AXL/CD74/HCLS1/PTPRC/FES/IL7R/ZFP36L1/RHOH/GAS6/IL2RA/ZBTB16/XBP1/ROR2/RB1/SOCS5/CD4	31	up
141	GO:1903034	regulation of response to wounding	32/1153	166/18800	6.23279e-09	2.47619e-07	1.69793e-07	ANXA1/THBS1/PHLDB2/PROS1/FGF2/SH2B3/PDGFRA/EPHA4/TNFRSF12A/PLAU/THBD/MMRN1/PRKG1/CXCR4/C1QTNF1/SERPING1/PLAT/SERPINE1/NFE2L2/CLDN4/PLPP3/CLEC7A/ITGB1/CASK/PTN/DUOX1/PDGFB/DMTN/TNFAIP3/CCN4/KLF4/XBP1	32	up
142	GO:0002688	regulation of leukocyte chemotaxis	27/1153	124/18800	6.23438e-09	2.47619e-07	1.69793e-07	THBS1/DUSP1/IL6/CAMK1D/DAPK2/LYN/RAC2/PTK2B/CSF1/SERPINE1/CD74/FPR2/CXCL12/S100A14/CX3CR1/PTN/MTUS1/SPI1/TNFAIP6/CSF1R/MAPK3/C5AR1/THBS4/GAS6/TNFSF14/SLIT2/CCL2	27	up
143	GO:0002687	positive regulation of leukocyte migration	29/1153	141/18800	6.89311e-09	2.71868e-07	1.86421e-07	THBS1/IL6/KITLG/CAMK1D/DAPK2/RAC2/PLVAP/PTK2B/LYVE1/CSF1/SERPINE1/CD74/FPR2/CXCL12/S100A14/SELP/CX3CR1/PTN/PTAFR/IL1R1/SPI1/CSF1R/MAPK3/C5AR1/CD99L2/THBS4/DOCK8/GAS6/TNFSF14	29	up
144	GO:0008015	blood circulation	66/1153	511/18800	7.29269e-09	2.85631e-07	1.95858e-07	TGFB1/KCNK6/PTGS2/STC1/GUCY1B1/KCND3/PRKG1/ERAP1/CXCR4/HRH1/SERPING1/SOD2/SCPEP1/PDE5A/ATP2B1/RGS2/PDE2A/BDKRB2/HEY2/P2RY1/FLI1/PLVAP/ENPEP/TEK/HRH2/ITGA1/GPX1/ABCC9/CXCL12/GATA6/MAP2K3/CLIC2/DSC2/GRK2/KCNMB1/PTAFR/GUCY1A1/CPA3/EPAS1/PDGFB/BMPR2/SREBF1/GJA1/ZC3H12A/COMP/DOCK5/CCN2/GAS6/ELN/PIK3CG/KCNJ2/SLIT2/POPDC2/CDH5/SHOX2/DOCK4/JAK2/VSTM4/CAMK2D/MYOF/CXADR/LNPEP/SLC1A1/ANPEP/DDAH1/MEOX2	66	up
145	GO:0032943	mononuclear cell proliferation	46/1153	300/18800	8.12774e-09	3.16141e-07	2.16779e-07	ANXA1/BCL6/IL6/LRRC32/MYD88/CDKN1A/TLR4/GPR183/TWSG1/AHR/CD300A/VSIR/PDE5A/TNFRSF1B/LYN/MNDA/RAC2/HLA-DPB1/INPP5D/CSF1/CD74/PRNP/HLA-E/HLA-DPA1/MSN/PTPRC/PELI1/IL6ST/CORO1A/IL7R/GJA1/FCGR2B/DOCK8/CCDC88B/TNFSF14/CTLA4/PIK3CG/BLK/MZB1/DLG5/IL2RA/CD79A/JAK2/HLA-DMB/VCAM1/CARD11	46	up
146	GO:0050867	positive regulation of cell activation	59/1153	436/18800	8.39004e-09	3.24108e-07	2.22242e-07	EGR3/ANXA1/THBS1/BCL6/TGFB1/IL6/NFKBIZ/MYD88/LRRK2/CDKN1A/TLR4/CD83/STX4/GPR183/MAP3K8/DUSP10/VSIR/LYN/RPS6KA1/IL4R/HLA-DPB1/TNFSF13/RUNX1/INPP5D/VAMP8/AXL/CD74/NR4A3/HLA-E/SELP/CLEC7A/HLA-DPA1/PTPRC/PELI1/PTAFR/B2M/IL6ST/CORO1A/IL7R/RHOH/LAMP1/CCN2/HLA-DMA/DOCK8/CCDC88B/GAS6/TNFSF14/JUND/IL2RA/JAK2/ZBTB16/XBP1/CCL2/HLA-DMB/VCAM1/SOCS5/ICOS/CD4/CARD11	59	up
147	GO:0034330	cell junction organisation	81/1153	686/18800	9.48461e-09	3.63899e-07	2.49527e-07	THBS1/NEGR1/PHLDB2/TGFB1/RAP1A/SPARCL1/EPHA3/EPHA4/LRRK2/TLR2/ITGA3/HIPK1/CAST/COL4A1/MICALL2/MACF1/NRP1/PATJ/THBS2/SLITRK6/ITGA5/LGI2/ARHGEF15/GRM5/CLSTN2/PTK2B/RHOC/MAP1B/SIPA1L1/ZDHHC2/CBLN3/SEMA4A/TEK/PCDHB14/NEDD4/HEG1/CLDN4/PRNP/ITGA6/NRG1/C3/SVEP1/FAM107A/ITGB4/CX3CR1/OPHN1/SRPX2/PCDH17/ANK3/NUMB/SRGN/SEMA3F/CLDN11/CDH11/GJA1/SLITRK5/CSF1R/C5AR1/FCGR2B/DMTN/FZD5/PSEN1/PDLIM5/CNKSR2/ACTB/CD…	81	up
148	GO:0032944	regulation of mononuclear cell proliferation	39/1153	233/18800	9.55931e-09	3.64287e-07	2.49793e-07	ANXA1/BCL6/IL6/LRRC32/MYD88/CDKN1A/TLR4/GPR183/TWSG1/AHR/CD300A/VSIR/PDE5A/TNFRSF1B/LYN/MNDA/RAC2/HLA-DPB1/INPP5D/CSF1/CD74/PRNP/HLA-E/HLA-DPA1/PTPRC/PELI1/IL6ST/CORO1A/FCGR2B/CCDC88B/CTLA4/BLK/MZB1/DLG5/IL2RA/JAK2/HLA-DMB/VCAM1/CARD11	39	up
149	GO:0050866	negative regulation of cell activation	37/1153	216/18800	1.20976e-08	4.57922e-07	3.13999e-07	ANXA1/CD200/BCL6/HFE/SH2B3/PDGFRA/LRRC32/THBD/SYT11/PRKG1/TWSG1/CD300A/C1QTNF1/VSIR/PDE5A/LYN/MNDA/IL4R/LAPTM5/RUNX1/INPP5D/AXL/CD74/PRNP/MILR1/PTPRC/PELI1/SPI1/PDGFB/ZC3H12A/FCGR2B/CTLA4/TNFAIP3/BLK/DLG5/IL2RA/SOCS5	37	up
150	GO:0043086	negative regulation of catalytic activity	89/1153	785/18800	1.23511e-08	4.64401e-07	3.18441e-07	ANXA1/THBS1/ZFP36/DUSP1/PROS1/SOCS3/SH2B3/ANXA3/TIMP1/LEPR/PTGS2/GNAI2/LRRK2/SERPINB8/PLAUR/CDKN1A/INKA2/GADD45B/MVP/CAST/PLA2R1/CD300A/SERPING1/GADD45A/HIPK3/DUSP10/RGS2/LYN/RPS6KA1/SFN/PIK3IP1/CST3/CSTA/GMFG/TIMP4/SERPINE1/SLC39A14/AOC3/GPX1/MYOCD/HEG1/PRNP/BIRC3/RFFL/CBL/WWTR1/C3/CIB1/PHACTR2/NFKB1/HP/PTPRC/LXN/PTN/FRY/FURIN/DBNDD2/COL7A1/ITIH5/CDKN2B/P2RY13/ERRFI1/RHOH/SPINT2/IQGAP1/PSEN1/GAS…	89	up
151	GO:0051591	response to cAMP	22/1153	89/18800	1.3476e-08	5.03343e-07	3.45144e-07	FOSB/RAP1A/FOS/THBD/STC1/IGFBP5/AHR/FOSL1/PDE2A/PTK2B/CYP1B1/PLAT/GATA6/PTAFR/DUOX1/SREBF1/ZFP36L1/MMP19/DMTN/PIK3CG/RAP1B/AQP1	22	up
152	GO:0007178	transmembrane receptor protein serine/threonine kinase signalling pathway	52/1153	368/18800	1.51801e-08	5.6326e-07	3.86229e-07	LTBP2/THBS1/TGFB1/ZEB1/HFE/CCN1/DKK3/LRRC32/FOS/BMP8A/ACVR1/STAT3/ITGA3/FBN1/TWSG1/BMPR1B/BMP8B/RUNX2/ZBTB7A/FAM83G/NPNT/ITGB8/ENG/MSX1/MYOCD/ITGA8/WWTR1/GATA6/LOX/SPI1/FURIN/BMPR2/SKIL/EGR1/LPXN/CDKN2B/TNFAIP6/MAPK3/JUN/COMP/FUT8/ILK/SPTBN1/CDH5/JAK2/SLC2A10/ROR2/SORL1/LNPEP/PBLD/FZD1/PTPRK	52	up
153	GO:0046651	lymphocyte proliferation	45/1153	296/18800	1.54049e-08	5.67868e-07	3.89389e-07	ANXA1/BCL6/IL6/LRRC32/MYD88/CDKN1A/TLR4/GPR183/TWSG1/AHR/CD300A/VSIR/PDE5A/TNFRSF1B/LYN/MNDA/RAC2/HLA-DPB1/INPP5D/CD74/PRNP/HLA-E/HLA-DPA1/MSN/PTPRC/PELI1/IL6ST/CORO1A/IL7R/GJA1/FCGR2B/DOCK8/CCDC88B/TNFSF14/CTLA4/PIK3CG/BLK/MZB1/DLG5/IL2RA/CD79A/JAK2/HLA-DMB/VCAM1/CARD11	45	up
154	GO:0097190	apoptotic signalling pathway	72/1153	591/18800	1.79972e-08	6.59119e-07	4.51961e-07	NR4A2/THBS1/ATF3/CRIP1/TGFB1/TNFRSF12A/HIF1A/PTGS2/TNFRSF10B/BCL3/NGFR/ITPR1/GNAI2/LRRK2/ACVR1/CLU/PLAUR/TRAF1/CDKN1A/KITLG/HIPK1/STX4/NRP1/BMPR1B/SOD2/DDIT3/MAP3K5/DAPK2/CASP10/TNFRSF1B/HERPUD1/BDKRB2/CASP4/SFN/TNFSF12/CYP1B1/MSX1/SERPINE1/KRT18/GPX1/CD74/NFE2L2/RFFL/CXCL12/ITGA6/TNFSF10/SEPTIN4/CIB1/HIC1/CX3CR1/PTPRC/SPI1/CASP1/SKIL/PSEN1/PMAIP1/RELA/G0S2/UNC5B/MCL1/TNFAIP3/TNFRSF1A/TIMP3/PPP1R…	72	up
155	GO:0071356	cellular response to tumour necrosis factor	38/1153	229/18800	1.87956e-08	6.83919e-07	4.68965e-07	THBS1/ZFP36/NFKBIA/TNFRSF11A/TRAF1/HIPK1/MAP3K5/TNFRSF1B/TMSB4X/CASP4/PLVAP/NPNT/LAPTM5/PTK2B/CYP1B1/KRT18/NFE2L2/BIRC3/RFFL/GBP2/CIB1/NFKB1/CASP1/AIM2/ZFP36L1/ZC3H12A/SPPL2A/MAPK3/GAS6/RELA/ILK/TNFAIP3/TNFRSF1A/IL18BP/JAK2/LIMS1/CCL2/VCAM1	38	up
156	GO:0043299	leukocyte degranulation	20/1153	76/18800	1.94228e-08	7.02207e-07	4.81506e-07	ANXA3/STX4/CD300A/LYN/RAC2/IL4R/VAMP8/NR4A3/MILR1/CBL/PTAFR/SPI1/STXBP2/FES/CORO1A/FCGR2B/LAT2/LAMP1/PIK3CG/BLK	20	up
157	GO:0071396	cellular response to lipid	71/1153	581/18800	1.99712e-08	7.17436e-07	4.91948e-07	ANXA1/TGFB1/ZFP36/EPHA3/IL6/KLF9/NFKBIA/PLSCR4/MYD88/STC1/TLR2/ACVR1/CLU/TLR4/AHR/ARID5A/ABHD2/IRAK2/FOXP1/TNFRSF1B/ATP2B1/NR3C2/ZBTB7A/LYN/TNIP1/ID3/LPL/CXCL2/PTK2B/CYP1B1/PLAT/SERPINE1/NEDD4/AXL/LITAF/NR4A3/MAP2K3/INSIG1/ARNTL/FAM107A/CX3CR1/MSN/NFKB1/PLCG2/KCNMB1/MGST1/PTAFR/SPI1/FES/CASP1/SREBF1/IRS1/ZFP36L1/ADCY2/ZC3H12A/GRAMD1B/MAPK3/ERRFI1/CXCL1/FZD4/RELA/TNFAIP3/JAK2/CFLAR/RAMP3/XBP1/CCL2…	71	up
158	GO:0051056	regulation of small GTPase-mediated signal transduction	45/1153	299/18800	2.10478e-08	7.51325e-07	5.15186e-07	ARHGAP24/BCL6/CHN1/ARHGEF17/LPAR1/AKAP13/KITLG/ITGA3/CYTH4/NRP1/SPATA13/ARHGEF15/ARHGAP30/CDC42SE2/CSF1/SIPA1L1/ARHGAP27/ARFGEF3/PLCE1/ARHGEF5/HEG1/CBL/NRG1/ARHGEF28/ITGB1/OPHN1/ARHGAP29/PLEKHG5/FGD5/ARAP1/ARHGAP18/PSD4/PLEKHG1/CGNL1/ARHGDIB/TNFAIP1/ARHGAP9/DOCK8/PIK3CG/ARHGAP1/SLIT2/KCTD10/ABCA1/DENND4A/GBF1	45	up
159	GO:0050670	regulation of lymphocyte proliferation	38/1153	230/18800	2.12131e-08	7.51789e-07	5.15505e-07	ANXA1/BCL6/IL6/LRRC32/MYD88/CDKN1A/TLR4/GPR183/TWSG1/AHR/CD300A/VSIR/PDE5A/TNFRSF1B/LYN/MNDA/RAC2/HLA-DPB1/INPP5D/CD74/PRNP/HLA-E/HLA-DPA1/PTPRC/PELI1/IL6ST/CORO1A/FCGR2B/CCDC88B/CTLA4/BLK/MZB1/DLG5/IL2RA/JAK2/HLA-DMB/VCAM1/CARD11	38	up
160	GO:0032970	regulation of actin filament-based process	54/1153	393/18800	2.13274e-08	7.51789e-07	5.15505e-07	PHLDB2/EPHA3/SYNPO2/PDGFRA/PAM/AVIL/STC1/LPAR1/AKAP13/RHOG/NRP1/TMSB4X/RAC2/ARHGEF15/RND3/GMFG/PTK2B/RHOC/TEK/ARHGEF5/CXCL12/SNX9/FRMD6/HCLS1/FAM107A/SSH1/CYRIA/RGCC/DSC2/ARAP1/ARHGAP18/CFL2/CGNL1/FES/S1PR1/ARHGDIB/CORO1A/CSF1R/ARPIN/DMTN/RHOH/IQGAP1/CCN2/PLEKHH2/WAS/ELN/CYFIP2/KCNJ2/SPTBN1/SLIT2/CAPZA2/FCHSD2/CAMK2D/ABI3	54	up
161	GO:0007507	heart development	72/1153	594/18800	2.21889e-08	7.773e-07	5.32998e-07	CRIP1/TGFB1/CCN1/FGF2/PDGFRA/PAM/HIF1A/BICC1/PDLIM3/ACVR1/PDLIM2/AKAP13/CDKN1A/PRDM1/ITGA3/FBN1/NRP1/TENM4/SOD2/TNFRSF1B/RGS2/PDE2A/ADAMTS9/HEY2/BASP1/ID3/SLIT3/RUNX1/ENG/ARL13B/NEBL/PDLIM1/MSX1/TEK/PLCE1/MYOCD/HEG1/NRG1/MICAL2/GATA6/MAP2K3/ITGB1/GRK2/LOX/CPE/PDGFB/BMPR2/JAG1/S1PR1/GJA1/ZFP36L1/MAPK3/JUN/SGCB/PSEN1/PDLIM5/ELN/ILK/TNFRSF1A/SLIT2/POPDC2/RTN4/SHOX2/NDRG4/RB1/CXADR/VCAM1/COL5A1/SIX1/…	72	up
162	GO:0097191	extrinsic apoptotic signalling pathway	37/1153	221/18800	2.26576e-08	7.8882e-07	5.40897e-07	THBS1/ATF3/TGFB1/TNFRSF12A/TNFRSF10B/ACVR1/TRAF1/KITLG/HIPK1/STX4/NRP1/BMPR1B/TNFRSF1B/TNFSF12/SERPINE1/KRT18/GPX1/RFFL/ITGA6/TNFSF10/CIB1/PTPRC/SPI1/SKIL/PMAIP1/RELA/G0S2/UNC5B/MCL1/TNFAIP3/TNFRSF1A/TIMP3/JAK2/TNFRSF10A/CFLAR/BCL2L1/ITPRIP	37	up
163	GO:0051493	regulation of cytoskeleton organisation	66/1153	526/18800	2.29213e-08	7.93104e-07	5.43834e-07	PHLDB2/EPHA3/SYNPO2/PDGFRA/PAM/AVIL/MAP1A/LPAR1/AKAP13/RHOG/NRP1/PATJ/RASSF1/DIAPH1/TMSB4X/RAC2/ARHGEF15/RND3/GMFG/PTK2B/RHOC/MAP1B/TEK/SLAIN1/CLIP3/ARHGEF5/CXCL12/SNX9/CHMP4A/HCLS1/CIB1/FAM107A/SSH1/CYRIA/RGCC/ARAP1/ARHGAP18/CFL2/CGNL1/MAP6/FES/CAPN6/S1PR1/ARHGDIB/CORO1A/CSF1R/MAPK3/ARPIN/DMTN/RHOH/MAP9/IQGAP1/CCN2/PLEKHH2/WAS/ELN/CYFIP2/SPTBN1/SLIT2/MAPRE3/CDH5/CAPZA2/FCHSD2/CHMP7/S100A8/ABI3	66	up
164	GO:0010632	regulation of epithelial cell migration	44/1153	290/18800	2.36186e-08	8.12251e-07	5.56964e-07	ANXA1/DCN/THBS1/TGFB1/FGF7/FGF2/ANXA3/VASH1/HIF1A/FGF1/PTGS2/STC1/ITGA3/GADD45A/MACF1/NRP1/DUSP10/FOXP1/ADAMTS9/TMSB4X/PTK2B/SEMA4A/TEK/NFE2L2/MAP2K3/PLPP3/CIB1/RGCC/SRPX2/PLCG2/PTN/PDGFB/BMPR2/ZC3H12A/JUN/DOCK5/PIK3CG/SLIT2/RTN4/GLIPR2/KLF4/MMRN2/EMC10/MEOX2	44	up
165	GO:0018108	peptidyl-tyrosine phosphorylation	52/1153	373/18800	2.39639e-08	8.1913e-07	5.6168e-07	TGFB1/FGF7/EPHA3/SOCS3/SH2B3/PDGFRA/IL6/EPHA4/AFAP1L2/ACVR1/KITLG/HIPK1/MVP/CD300A/HIPK3/NRP1/LYN/JAK1/ITGA5/LIF/GRM5/PTK2B/TEK/AXL/CD74/PRNP/CBL/NRG1/MAP2K3/HCLS1/CLEC7A/TGFA/PLCG2/PTPRC/PDGFB/IL6ST/FES/BMX/CSF1R/MAPK3/DMTN/ERRFI1/PSEN1/THBS4/GAS6/TNFRSF1A/BLK/DDR1/JAK2/ROR2/SOCS5/CD4	52	up
166	GO:0070372	regulation of ERK1 and ERK2 cascade	46/1153	311/18800	2.53046e-08	8.59748e-07	5.89532e-07	ATF3/TGFB1/RAP1A/CCN1/FGF2/PDGFRA/EPHA4/FGF1/NDRG2/TNFRSF11A/GNAI2/TLR4/PLA2G2A/GPR183/NRP1/DUSP10/PLA2G5/LYN/TNIP1/LIF/P2RY1/NPNT/PTK2B/TEK/CD74/FPR2/NRG1/CIB1/PTPRC/PDGFB/CSF1R/MAPK3/C5AR1/ERRFI1/JUN/CCN2/GAS6/NDRG4/GLIPR2/TIMP3/CFLAR/RAMP3/CCL2/TPBG/RAP1B/CD4	46	up
167	GO:0046683	response to organophosphorus	26/1153	124/18800	2.71105e-08	9.1559e-07	6.27823e-07	FOSB/RAP1A/FOS/PTGS2/THBD/STC1/IGFBP5/AHR/FOSL1/PDE2A/P2RY1/PTK2B/CYP1B1/PLAT/ABCC9/GATA6/SSH1/PTAFR/DUOX1/SREBF1/ZFP36L1/MMP19/DMTN/PIK3CG/RAP1B/AQP1	26	up
168	GO:0043065	positive regulation of apoptotic process	66/1153	529/18800	2.86058e-08	9.60336e-07	6.58506e-07	ALDH1A3/ANXA1/THBS1/ATF3/BCL6/CCN1/IL6/TNFRSF12A/PTGS2/TNFRSF10B/NGFR/STK17B/CLU/NCOA1/GADD45B/CAMK1D/PLA2R1/FOSL1/GADD45A/BMPR1B/SOD2/DDIT3/MAP3K5/DAPK2/TNFRSF1B/B4GALT1/LYN/MNDA/TLE5/TNFSF12/ID3/CYP1B1/INPP5D/MSX1/ITGA1/CLIP3/PRNP/CALHM2/ITGA6/TNFSF10/STK17A/SEPTIN4/GATA6/RGCC/ITGB1/PTPRC/BTG1/SKIL/ZC3H12A/JUN/PSEN1/PMAIP1/G0S2/CTLA4/MCL1/NR4A1/TNFRSF1A/BLK/SLIT2/TIMP3/JAK2/TNFRSF10A/ZBTB16/CCL…	66	up
169	GO:0050870	positive regulation of T-cell activation	37/1153	223/18800	2.89364e-08	9.65689e-07	6.62176e-07	EGR3/ANXA1/BCL6/IL6/NFKBIZ/CD83/MAP3K8/DUSP10/VSIR/LYN/IL4R/HLA-DPB1/RUNX1/CD74/HLA-E/HLA-DPA1/PTPRC/B2M/IL6ST/CORO1A/IL7R/RHOH/HLA-DMA/DOCK8/CCDC88B/TNFSF14/IL2RA/JAK2/ZBTB16/XBP1/CCL2/HLA-DMB/VCAM1/SOCS5/ICOS/CD4/CARD11	37	up
170	GO:0018212	peptidyl-tyrosine modification	52/1153	376/18800	3.13518e-08	1.03831e-06	7.1197e-07	TGFB1/FGF7/EPHA3/SOCS3/SH2B3/PDGFRA/IL6/EPHA4/AFAP1L2/ACVR1/KITLG/HIPK1/MVP/CD300A/HIPK3/NRP1/LYN/JAK1/ITGA5/LIF/GRM5/PTK2B/TEK/AXL/CD74/PRNP/CBL/NRG1/MAP2K3/HCLS1/CLEC7A/TGFA/PLCG2/PTPRC/PDGFB/IL6ST/FES/BMX/CSF1R/MAPK3/DMTN/ERRFI1/PSEN1/THBS4/GAS6/TNFRSF1A/BLK/DDR1/JAK2/ROR2/SOCS5/CD4	52	up
171	GO:0051345	positive regulation of hydrolase activity	70/1153	576/18800	3.14806e-08	1.03831e-06	7.1197e-07	ARHGAP24/CD200/RAP1A/CCN1/FGF2/PDGFRA/EPHA4/GNB5/NGFR/CHN1/LRRK2/STAT3/LPAR1/RGS1/RHOG/CD300A/NLRP1/MAP3K5/PLA2G5/VSIR/CASP10/LYN/DOCK9/ARHGEF15/NPNT/LAPTM5/PTK2B/RHOC/TAX1BP3/SIPA1L1/ADPRH/ARHGAP27/ITGA1/ARHGEF5/CLDN4/ITGA6/TNFSF10/SNX9/CLEC7A/SOX7/ITGB1/ARHGAP29/PTPRC/ARAP1/ANTXR1/PTAFR/TBC1D9/PSME1/RCN3/RASGRP2/RASGEF1B/CASP1/AIM2/S1PR1/C5AR1/CCN2/PMAIP1/DOCK8/RASGEF1C/CYFIP2/PPP1R15A/JAK2/LIM…	70	up
172	GO:0002275	myeloid cell activation involved in immune response	22/1153	93/18800	3.19858e-08	1.04884e-06	7.19192e-07	ANXA3/MYD88/STX4/CD300A/DNASE1L3/LYN/RAC2/IL4R/VAMP8/NR4A3/MILR1/CBL/CX3CR1/PLCG2/PTAFR/SPI1/STXBP2/FES/NMI/LAT2/PIK3CG/BLK	22	up
173	GO:0070371	ERK1 and ERK2 cascade	48/1153	335/18800	3.4973e-08	1.14016e-06	7.81811e-07	ATF3/TGFB1/RAP1A/CCN1/FGF2/PDGFRA/EPHA4/FGF1/NDRG2/TNFRSF11A/GNAI2/TLR4/PLA2G2A/GPR183/NRP1/DUSP10/PLA2G5/LYN/DUSP5/TNIP1/LIF/P2RY1/NPNT/PTK2B/TEK/CD74/FPR2/NRG1/CIB1/PTPRC/PDGFB/ZFP36L1/CSF1R/MAPK3/C5AR1/ERRFI1/JUN/CCN2/GAS6/NDRG4/GLIPR2/TIMP3/CFLAR/RAMP3/CCL2/TPBG/RAP1B/CD4	48	up
174	GO:1902895	positive regulation of miRNA transcription	15/1153	45/18800	3.59684e-08	1.16503e-06	7.98868e-07	TGFB1/FGF2/FOS/HIF1A/NGFR/STAT3/FOSL1/KLF5/SPI1/PDGFB/SREBF1/EGR1/JUN/RELA/KLF4	15	up
175	GO:0033627	cell adhesion mediated by integrin	21/1153	86/18800	3.61491e-08	1.16503e-06	7.98868e-07	PLAU/MMRN1/ITGA3/FBN1/LYN/ITGA5/LIF/NPNT/ITGB8/CYP1B1/SERPINE1/ITGA1/ITGA8/ITGA6/PLPP3/CIB1/ITGB4/ITGB1/LPXN/PIK3CG/ITGA7	21	up
176	GO:0002696	positive regulation of leukocyte activation	56/1153	421/18800	3.67991e-08	1.17924e-06	8.08611e-07	EGR3/ANXA1/THBS1/BCL6/TGFB1/IL6/NFKBIZ/MYD88/LRRK2/CDKN1A/TLR4/CD83/STX4/GPR183/MAP3K8/DUSP10/VSIR/LYN/IL4R/HLA-DPB1/TNFSF13/RUNX1/INPP5D/VAMP8/AXL/CD74/NR4A3/HLA-E/CLEC7A/HLA-DPA1/PTPRC/PELI1/PTAFR/B2M/IL6ST/CORO1A/IL7R/RHOH/LAMP1/HLA-DMA/DOCK8/CCDC88B/GAS6/TNFSF14/JUND/IL2RA/JAK2/ZBTB16/XBP1/CCL2/HLA-DMB/VCAM1/SOCS5/ICOS/CD4/CARD11	56	up
177	GO:0051093	negative regulation of developmental process	100/1153	940/18800	3.9659e-08	1.26371e-06	8.66532e-07	ANXA1/DCN/THBS1/BCL6/TGFB1/ZFP36/ZEB1/IL6/EPHA4/VASH1/HIF1A/NFKBIA/NGFR/TLR2/STAT3/TMEM176A/CDKN1A/TLR4/FBN1/IGFBP5/TMEM176B/TWSG1/COL4A2/GADD45A/NRP1/DUSP10/THBS2/SOD2/DDIT3/RGS2/LYN/ADAMTS9/HEY2/ZHX2/ARHGEF15/IL4R/ID3/CST3/PPP3CA/PTK2B/RUNX1/INPP5D/MSX1/SEMA4A/TEK/SERPINE1/RUNX1T1/STAB1/MYOCD/CD74/NFE2L2/WWTR1/INSIG1/CIB1/ARNTL/RGCC/HOXA7/ITGB1/PTN/CTDSP1/SRGN/SEMA3F/SPI1/PDGFB/B2M/ANGPTL7/LOXL…	100	up
178	GO:0007265	Ras protein signal transduction	49/1153	347/18800	4.0314e-08	1.27737e-06	8.75894e-07	ARHGAP24/BCL6/RAP1A/FGF2/NGFR/CDH13/LPAR1/AKAP13/CDKN1A/KITLG/ITGA3/CYTH4/RHOG/NRP1/RASSF1/RAC2/CDC42SE2/TAX1BP3/CSF1/ELMO1/ARFGEF3/PLCE1/HEG1/CBL/NRG1/ARHGEF28/ITGB1/OPHN1/ARHGAP29/PLEKHG5/PSD4/RASGRP2/RASGEF1B/ARHGDIB/TNFAIP1/RHOH/JUN/WAS/RASGEF1C/PIK3CG/ARHGAP1/RB1/RAP1B/KCTD10/RAPGEF5/ABCA1/DENND4A/RAB21/GBF1	49	up
179	GO:0010810	regulation of cell-substrate adhesion	36/1153	217/18800	4.45463e-08	1.40358e-06	9.6244e-07	THBS1/PHLDB2/BCL6/EPHA3/CCN1/PLAU/CDH13/ITGA3/UTRN/ABI3BP/MACF1/NRP1/ITGA5/RAC2/NPNT/PTK2B/CSF1/TEK/SERPINE1/EDIL3/VIT/CIB1/FAM107A/HOXA7/CASK/FBLN2/PDGFB/JAG1/DMTN/DOCK5/FZD4/ILK/DDR1/JAK2/LIMS1/SPOCK2	36	up
180	GO:0002443	leukocyte-mediated immunity	59/1153	457/18800	4.68325e-08	1.46742e-06	1.00621e-06	BCL6/TGFB1/HFE/IL6/ANXA3/C1R/BCL3/MYD88/CLU/TLR4/STX4/AHR/C1RL/ARID5A/CD300A/SERPING1/RFTN1/DNASE1L3/TNFRSF1B/LYN/RAC2/IL4R/CSF2RB/HLA-DPB1/TNFSF13/INPP5D/VAMP8/CD74/NR4A3/C1S/MILR1/HLA-E/CBL/C3/CLEC7A/HLA-DPA1/CX3CR1/MYO1G/PLCG2/PTPRC/PTAFR/IL1R1/SPI1/B2M/STXBP2/FES/JAG1/CORO1A/IL7R/FCGR2B/LAT2/FZD5/LAMP1/HLA-DMA/WAS/PIK3CG/BLK/HLA-DMB/TUSC2	59	up
181	GO:0071902	positive regulation of protein serine/threonine kinase activity	35/1153	208/18800	4.74415e-08	1.47829e-06	1.01367e-06	THBS1/TGFB1/FGF2/EPHA4/TCIM/FGF1/CEMIP/TNFRSF11A/LRRK2/AKAP13/TLR4/KITLG/BMPR1B/MAP3K5/PDE5A/FAM20A/PTK2B/MAP4K2/ARHGEF5/CIB1/RGCC/TGFA/PTPRC/PDGFB/BMPR2/MAP3K13/CSF1R/FZD5/IQGAP1/PSEN1/FZD4/PIK3CG/MAPRE3/ROR2/CCNYL1	35	up
182	GO:0071674	mononuclear cell migration	34/1153	199/18800	5.00645e-08	1.55145e-06	1.06383e-06	ANXA1/THBS1/CD200/DUSP1/IL6/TNFRSF11A/CXCR4/GPR183/JAML/LYN/PTK2B/CSF1/SERPINE1/ARHGEF5/FPR2/CXCL12/S100A14/CX3CR1/MSN/MYO1G/SAA1/SPI1/PDGFB/S1PR1/CSF1R/MAPK3/C5AR1/CD99L2/DOCK8/GAS6/TNFSF14/PIK3CG/SLIT2/CCL2	34	up
183	GO:0050729	positive regulation of inflammatory response	28/1153	145/18800	5.2539e-08	1.61923e-06	1.11031e-06	IL6/NFKBIZ/NFKBIA/PTGS2/TNFRSF11A/LRRK2/TLR2/TLR4/PLA2G2A/NLRP1/PDE2A/TNIP1/LPL/SERPINE1/VAMP8/HLA-E/C3/OSMR/IL16/PLCG2/IL6ST/CASP1/NMI/PIK3CG/TNFRSF1A/CCN4/JAK2/S100A8	28	up
184	GO:0034612	response to tumour necrosis factor	39/1153	249/18800	6.17549e-08	1.89292e-06	1.29798e-06	THBS1/ZFP36/NFKBIA/PTGS2/TNFRSF11A/TRAF1/HIPK1/MAP3K5/TNFRSF1B/TMSB4X/CASP4/PLVAP/NPNT/LAPTM5/PTK2B/CYP1B1/KRT18/NFE2L2/BIRC3/RFFL/GBP2/CIB1/NFKB1/CASP1/AIM2/ZFP36L1/ZC3H12A/SPPL2A/MAPK3/GAS6/RELA/ILK/TNFAIP3/TNFRSF1A/IL18BP/JAK2/LIMS1/CCL2/VCAM1	39	up
185	GO:0032956	regulation of actin cytoskeleton organisation	49/1153	352/18800	6.35856e-08	1.93637e-06	1.32778e-06	PHLDB2/EPHA3/SYNPO2/PDGFRA/PAM/AVIL/LPAR1/AKAP13/RHOG/NRP1/TMSB4X/RAC2/ARHGEF15/RND3/GMFG/PTK2B/RHOC/TEK/ARHGEF5/CXCL12/SNX9/HCLS1/FAM107A/SSH1/CYRIA/RGCC/ARAP1/ARHGAP18/CFL2/CGNL1/FES/S1PR1/ARHGDIB/CORO1A/CSF1R/ARPIN/DMTN/RHOH/IQGAP1/CCN2/PLEKHH2/WAS/ELN/CYFIP2/SPTBN1/SLIT2/CAPZA2/FCHSD2/ABI3	49	up
186	GO:0070374	positive regulation of ERK1 and ERK2 cascade	36/1153	220/18800	6.38591e-08	1.93637e-06	1.32778e-06	TGFB1/RAP1A/FGF2/PDGFRA/FGF1/TNFRSF11A/GNAI2/TLR4/PLA2G2A/GPR183/NRP1/PLA2G5/P2RY1/NPNT/PTK2B/TEK/CD74/FPR2/NRG1/CIB1/PTPRC/PDGFB/CSF1R/MAPK3/C5AR1/JUN/CCN2/GAS6/NDRG4/GLIPR2/CFLAR/RAMP3/CCL2/TPBG/RAP1B/CD4	36	up
187	GO:0034110	regulation of homotypic cell-cell adhesion	13/1153	35/18800	6.74126e-08	2.03319e-06	1.39417e-06	SH2B3/IL6/MMRN1/PLAUR/PRKG1/C1QTNF1/LYN/JAK1/ANK3/IL6ST/DMTN/BLK/JAK2	13	up
188	GO:0002697	regulation of immune effector process	49/1153	353/18800	6.95566e-08	2.07714e-06	1.4243e-06	ANXA1/BCL6/TGFB1/HFE/IL6/NFKBIZ/TLR4/STX4/CFH/AHR/ARID5A/CD300A/SERPING1/DUSP10/PLA2G5/DNASE1L3/TNFRSF1B/LYN/RAC2/IL4R/LAPTM5/TNFSF13/VAMP8/LACC1/CD74/NR4A3/HLA-E/C3/CLEC7A/CX3CR1/PLCG2/PTPRC/PTAFR/IL1R1/SPI1/B2M/STXBP2/FES/IL7R/ZC3H12A/FCGR2B/FZD5/LAMP1/WAS/BLK/MZB1/XBP1/HLA-DMB/SOCS5	49	up
189	GO:0040013	negative regulation of locomotion	53/1153	396/18800	6.96063e-08	2.07714e-06	1.4243e-06	DCN/THBS1/CD200/PHLDB2/TGFB1/DUSP1/FGF2/EPHA4/VASH1/TIMP1/NGFR/STC1/STAT3/PRKG1/IGFBP5/CD300A/GADD45A/ABHD2/NRP1/DUSP10/ADAMTS9/GRM5/PODN/CYP1B1/ENG/SEMA4A/SERPINE1/MYOCD/CD74/NFE2L2/CXCL12/NRG1/DACH1/RGCC/HOXA7/CX3CR1/SEMA3F/JAG1/ARHGDIB/GJA1/TNFAIP6/ARPIN/SPINT2/WAS/SEMA4F/SLIT2/NDRG4/DLG5/KLF4/CCL2/MMRN2/PTPRK/MEOX2	53	up
190	GO:0043405	regulation of MAP kinase activity	32/1153	183/18800	7.04824e-08	2.09221e-06	1.43464e-06	THBS1/TGFB1/DUSP1/FGF2/SH2B3/EPHA4/FGF1/TNFRSF11A/LRRK2/AKAP13/TLR4/KITLG/CD300A/HIPK3/DUSP10/MAP3K5/PDE5A/RGS2/LYN/PTK2B/MAP4K2/ARHGEF5/TGFA/PTPRC/PDGFB/MAP3K13/FZD5/PSEN1/FZD4/PIK3CG/ROR2/SORL1	32	up
191	GO:0030168	platelet activation	26/1153	130/18800	7.46908e-08	2.20553e-06	1.51234e-06	PLSCR1/SH2B3/PDGFRA/IL6/THBD/MMRN1/PRKG1/TLR4/C1QTNF1/LYN/P2RY1/AXL/SELP/PLCG2/SAA1/PDGFB/IL6ST/DMTN/COMP/VWF/ILK/PIK3CG/DGKA/ACTB/BLK/JAK2	26	up
192	GO:0050673	epithelial cell proliferation	57/1153	443/18800	8.89494e-08	2.61289e-06	1.79167e-06	EGR3/THBS1/IGFBP4/TGFB1/ZFP36/FGF7/FGF2/IL6/KLF9/VASH1/HIF1A/FGF1/NGFR/CDH13/STAT3/IGFBP5/JAML/NRP1/DUSP10/B4GALT1/RPS6KA1/SFN/TNFSF12/TEK/GPX1/NR4A3/CXCL12/RGCC/TGFA/CASK/PTN/PDGFB/B2M/LOXL2/BMPR2/OSR2/ZFP36L1/CDKN2B/C5AR1/ERRFI1/JUN/SIDT2/PSEN1/THBS4/TNFAIP3/NR4A1/RTN4/CFLAR/VSTM4/XBP1/CCL2/RB1/FUT2/SIX1/MMRN2/PTPRK/EMC10	57	up
193	GO:0010543	regulation of platelet activation	15/1153	48/18800	9.57911e-08	2.79929e-06	1.91948e-06	SH2B3/PDGFRA/IL6/THBD/MMRN1/PRKG1/TLR4/C1QTNF1/LYN/SELP/PDGFB/IL6ST/DMTN/BLK/JAK2	15	up
194	GO:0033209	tumour necrosis factor-mediated signalling pathway	23/1153	107/18800	1.0513e-07	3.05635e-06	2.09575e-06	NFKBIA/TNFRSF11A/TRAF1/HIPK1/TNFRSF1B/TMSB4X/CASP4/PLVAP/LAPTM5/PTK2B/KRT18/BIRC3/RFFL/CASP1/AIM2/SPPL2A/GAS6/RELA/ILK/TNFAIP3/TNFRSF1A/JAK2/LIMS1	23	up
195	GO:0051091	positive regulation of DNA-binding transcription factor activity	40/1153	265/18800	1.17314e-07	3.39307e-06	2.32664e-06	CD200/IL6/ANXA3/TNFRSF11A/MYD88/TLR2/STAT3/CLU/TRAF1/TLR4/CAMK1D/FOSL1/IRAK2/DDIT3/TRIM34/ZBTB7A/PPP3CA/MYOCD/ARHGEF5/HCLS1/PLPP3/CIB1/RGCC/CLEC7A/CX3CR1/PLCG2/IKBKG/AIM2/MAP3K13/FZD4/TRIM62/RELA/STING1/JAK2/CFLAR/NFAM1/IL1RAP/FZD1/S100A8/CARD11	40	up
196	GO:0043406	positive regulation of MAP kinase activity	24/1153	116/18800	1.20307e-07	3.44888e-06	2.36491e-06	THBS1/TGFB1/FGF2/EPHA4/FGF1/TNFRSF11A/LRRK2/AKAP13/TLR4/KITLG/MAP3K5/PDE5A/PTK2B/MAP4K2/ARHGEF5/TGFA/PTPRC/PDGFB/MAP3K13/FZD5/PSEN1/FZD4/PIK3CG/ROR2	24	up
197	GO:2001233	regulation of apoptotic signalling pathway	50/1153	370/18800	1.20466e-07	3.44888e-06	2.36491e-06	NR4A2/THBS1/ATF3/TNFRSF12A/HIF1A/PTGS2/NGFR/GNAI2/LRRK2/ACVR1/CLU/PLAUR/TRAF1/STX4/NRP1/BMPR1B/SOD2/DDIT3/DAPK2/HERPUD1/BDKRB2/TNFSF12/MSX1/SERPINE1/GPX1/CD74/NFE2L2/RFFL/CXCL12/ITGA6/TNFSF10/SEPTIN4/CX3CR1/PTPRC/SKIL/PSEN1/PMAIP1/RELA/G0S2/UNC5B/MCL1/TNFAIP3/TIMP3/JAK2/CFLAR/XBP1/RB1/BCL2L1/S100A8/ITPRIP	50	up
198	GO:0002683	negative regulation of immune system process	55/1153	425/18800	1.23488e-07	3.51753e-06	2.41198e-06	ANXA1/THBS1/CD200/BCL6/TGFB1/DUSP1/HFE/LRRC32/SYT11/TMEM176A/TLR4/KITLG/FBN1/TMEM176B/TWSG1/AHR/CD300A/SERPING1/DUSP10/SAMHD1/VSIR/PDE5A/LYN/MNDA/IL4R/LAPTM5/RUNX1/INPP5D/AXL/GPX1/CD74/PRNP/MILR1/CXCL12/HLA-E/HOXA7/CX3CR1/PTPRC/PELI1/SPI1/FURIN/LPXN/IL7R/ZC3H12A/TNFAIP6/FCGR2B/NMI/CTLA4/TNFAIP3/BLK/SLIT2/DLG5/IL2RA/CCL2/SOCS5	55	up
199	GO:0014074	response to purine-containing compound	26/1153	134/18800	1.41242e-07	4.00304e-06	2.7449e-06	FOSB/RAP1A/FOS/PTGS2/THBD/STC1/IGFBP5/AHR/FOSL1/PDE2A/P2RY1/PTK2B/CYP1B1/PLAT/ABCC9/GATA6/SSH1/PTAFR/DUOX1/SREBF1/ZFP36L1/MMP19/DMTN/PIK3CG/RAP1B/AQP1	26	up
200	GO:0048660	regulation of smooth muscle cell proliferation	30/1153	170/18800	1.4567e-07	4.08785e-06	2.80305e-06	THBS1/TGFB1/FGF2/IL6/PTGIR/PTGS2/NDRG2/MYD88/GNAI2/CDH13/CDKN1A/PRKG1/TLR4/IGFBP5/SOD2/MAP3K5/FOXP1/MYOCD/NR4A3/PTAFR/PDGFB/BMPR2/S1PR1/GJA1/JUN/ELN/TNFAIP3/NDRG4/CCN4/JAK2	30	up
201	GO:0060537	muscle tissue development	53/1153	405/18800	1.45684e-07	4.08785e-06	2.80305e-06	ATF3/TGFB1/EGR2/FGF2/PDGFRA/FOS/BTG2/ACVR1/AKAP13/IGFBP5/TENM4/RGS2/ADAMTS9/HEY2/HIVEP3/KLF5/PPP3CA/RUNX1/ENG/NEBL/MSX1/CSRP2/GPX1/MYOCD/HEG1/ITGA8/NRG1/GATA6/ARNTL/ITGB1/LOX/CFL2/S1PR1/EGR1/GJA1/SGCB/PGM5/PDLIM5/ELN/NR4A1/POPDC2/SHOX2/NDRG4/CFLAR/RB1/ITGA7/CXADR/NR1D2/SIX1/MTM1/PI16/ALPK3/MEOX2	53	up
202	GO:1901342	regulation of vasculature development	48/1153	351/18800	1.49678e-07	4.17913e-06	2.86564e-06	DCN/THBS1/FGF2/IL6/ANXA3/VASH1/HIF1A/FGF1/STAT3/ERAP1/CXCR4/HIPK1/COL4A2/GADD45A/NRP1/THBS2/JAK1/ADAMTS9/ITGA5/TNFSF12/ITGB8/PTK2B/CYP1B1/RUNX1/ENG/SEMA4A/TEK/SERPINE1/STAB1/NFE2L2/C3/GATA6/RGCC/ITGB1/CX3CR1/ANGPTL7/BTG1/ZC3H12A/C5AR1/THBS4/STIM1/TNFAIP3/CDH5/KLF4/XBP1/AQP1/DDAH1/EMC10	48	up
203	GO:0034109	homotypic cell-cell adhesion	21/1153	93/18800	1.5399e-07	4.27834e-06	2.93367e-06	SH2B3/PDGFRA/IL6/MMRN1/PLAUR/PRKG1/C1QTNF1/LYN/JAK1/PLPP3/DSC2/ANK3/IL6ST/DMTN/COMP/ILK/PIK3CG/ACTB/BLK/JAK2/CXADR	21	up
204	GO:0060627	regulation of vesicle-mediated transport	64/1153	530/18800	1.56142e-07	4.31686e-06	2.96009e-06	ANXA1/RAP1A/PLSCR1/HFE/EPHA3/GNAI2/LRRK2/TLR2/CDH13/RAB27B/CLU/SYT11/STX4/CAMK1D/SGIP1/CD300A/NRP1/RAB31/PLA2G5/AAK1/LYN/RAC2/P2RY1/IL4R/PPP3CA/ZDHHC2/SERPINE1/VAMP8/AXL/CLIP3/FPR2/CBL/C3/SEPTIN4/PPP3CC/CLEC7A/MSN/OPHN1/CASK/PLCG2/PTPRC/NUMB/PTAFR/SPI1/B2M/STXBP2/DNAJC6/FES/SAR1B/CORO1A/STON2/MAPK3/FCGR2B/LAMP1/GAS6/EHD2/ARHGAP1/BLK/NDRG4/CCL2/SYTL4/RAP1B/SORL1/RAB21	64	up
205	GO:0031349	positive regulation of defense response	42/1153	289/18800	1.67428e-07	4.60632e-06	3.15857e-06	PLSCR1/IL6/NFKBIZ/NFKBIA/PTGS2/TNFRSF11A/LRRK2/TLR2/TLR4/PLA2G2A/NLRP1/PLA2G5/LYN/PDE2A/MNDA/TNIP1/LPL/SERPINE1/VAMP8/FPR2/HLA-E/TRIM56/C3/OSMR/CLEC7A/IL16/PLCG2/SPI1/IL6ST/CASP1/AIM2/MAPK3/NMI/LAMP1/TRIM62/STING1/PIK3CG/TNFRSF1A/CCN4/JAK2/ZNFX1/S100A8	42	up
206	GO:1902532	negative regulation of intracellular signal transduction	65/1153	543/18800	1.72253e-07	4.71606e-06	3.23382e-06	ARHGAP24/THBS1/ATF3/BCL6/DUSP1/SH2B3/EPHA4/HIF1A/PTGS2/NDRG2/ITPR1/LRRK2/CLU/PLAUR/TLR4/ITGA3/CD300A/HIPK3/DUSP10/SOD2/DDIT3/RGS2/LYN/HERPUD1/PDE2A/BDKRB2/TMSB4X/DUSP5/TNIP1/LIF/PIK3IP1/GPX1/LITAF/CD74/HEG1/NFE2L2/PRNP/RFFL/CXCL12/MAP2K3/CIB1/ARNTL/ITGB1/UBE2B/PTPRC/SPI1/CGNL1/TMEM127/TNFAIP1/ZC3H12A/NMI/ERRFI1/RHOH/RELA/MCL1/TNFAIP3/SLIT2/DLG5/TIMP3/XBP1/SORL1/KCTD10/CASTOR3/BCL2L1/MTM1	65	up
207	GO:1903053	regulation of extracellular matrix organisation	15/1153	50/18800	1.75603e-07	4.78454e-06	3.28078e-06	PHLDB2/TGFB1/IL6/TNFRSF1B/CST3/RUNX1/RGCC/ANTXR1/ANGPTL7/PRDM5/TNFRSF1A/DDR1/SLC2A10/CFLAR/RB1	15	up
208	GO:0071219	cellular response to molecule of bacterial origin	36/1153	229/18800	1.79538e-07	4.86823e-06	3.33816e-06	TGFB1/ZFP36/IL6/NFKBIA/PLSCR4/MYD88/TLR2/TLR4/ARID5A/IRAK2/TNFRSF1B/LYN/TNIP1/CXCL2/SERPINE1/AXL/LITAF/MAP2K3/CX3CR1/NFKB1/PLCG2/PTAFR/SPI1/CASP1/ZC3H12A/MAPK3/FCGR2B/FZD5/CXCL1/RELA/TNFAIP3/JAK2/XBP1/CCL2/ABCA1/TLR1	36	up
209	GO:0002690	positive regulation of leukocyte chemotaxis	21/1153	94/18800	1.86963e-07	5.04532e-06	3.45959e-06	THBS1/IL6/CAMK1D/DAPK2/RAC2/PTK2B/CSF1/SERPINE1/CD74/FPR2/CXCL12/S100A14/CX3CR1/PTN/SPI1/CSF1R/MAPK3/C5AR1/THBS4/GAS6/TNFSF14	21	up
210	GO:0002573	myeloid leukocyte differentiation	34/1153	210/18800	1.9141e-07	5.14073e-06	3.52502e-06	JUNB/TGFB1/PDE1B/FOS/TNFRSF11A/TLR2/TLR4/KITLG/FBN1/GPR183/BATF3/TFE3/FOXP1/CBFA2T3/LYN/LIF/ITGB8/RUNX1/INPP5D/CSF1/CD74/HCLS1/HOXA7/SPI1/FES/ZFP36L1/TNFAIP6/CSF1R/JUN/PSEN1/CCN4/ROR2/RB1/CD4	34	up
211	GO:0030888	regulation of B-cell proliferation	17/1153	64/18800	1.93035e-07	5.15981e-06	3.5381e-06	BCL6/CDKN1A/TLR4/GPR183/AHR/CD300A/LYN/MNDA/INPP5D/CD74/PTPRC/PELI1/FCGR2B/CTLA4/BLK/MZB1/CARD11	17	up
212	GO:0000904	cell morphogenesis involved in differentiation	79/1153	711/18800	1.95018e-07	5.18822e-06	3.55758e-06	NR4A2/EGR2/EPHA3/EPHA4/RILPL2/NGFR/CHN1/STC1/LRRK2/MAP1A/LAMA2/RHOG/KIF13B/MICALL2/MACF1/NRP1/BMPR1B/SLITRK6/PLPPR4/KIF5C/RAC2/CUX1/PPP3CA/SLIT3/NTN4/MAP1B/ARL13B/SIPA1L1/SEMA4A/TEK/NEDD4/EMB/AXL/HEG1/ITGA8/CXCL12/FRMD6/CIB1/ITGB1/OPHN1/ANK3/NUMB/ANTXR1/PTN/SEMA3F/SPI1/MAP6/COL18A1/BMPR2/SKIL/MAP3K13/B4GALT6/LPXN/CDH11/SLITRK5/CSF1R/HECW2/DMTN/RHOH/SPINT2/PSEN1/DOCK5/FZD4/PDLIM5/SEMA4F/UNC5B/ILK/…	79	up
213	GO:0060341	regulation of cellular localisation	86/1153	797/18800	2.00995e-07	5.32211e-06	3.64939e-06	TGFB1/ZFP36/RAP1A/HFE/EPHA3/MX2/HIF1A/PTGS2/CEMIP/NGFR/LRRK2/MAP1A/SYT11/ITGA3/PLK3/RHOG/STX4/CD300A/MICALL2/ANO1/DIAPH1/LYN/RAC2/LIF/IL4R/SFN/PTK2B/MAP1B/TAX1BP3/ZDHHC2/VAMP8/SH3GLB1/NEDD4/ZDHHC5/CLIP3/PRNP/WWTR1/CLIC2/HCLS1/INSIG1/CIB1/ITGB1/MSN/PCDH17/ANK3/NUMB/LCP1/SPI1/TCAF2/STXBP2/ERLEC1/FES/SAR1B/SREBF1/EPB41L2/CORO1A/ZFP36L1/ZC3H12A/TNFAIP6/MAPK3/DMTN/SIDT2/FZD5/PSEN1/LAMP1/GAS6/EHD2/OS9/…	86	up
214	GO:0009612	response to mechanical stimulus	33/1153	201/18800	2.06748e-07	5.44887e-06	3.73631e-06	USP53/THBS1/FOSB/FOS/NFKBIA/PTGS2/BTG2/TNFRSF10B/MYD88/TLR4/CXCR4/FOSL1/GADD45A/SLITRK6/PDE2A/P2RY1/PTK2B/MAP1B/ENG/CXCL12/NFKB1/PTN/CASP1/MAPK3/JUN/RELA/TNFSF14/JUND/TNFRSF1A/KCNJ2/TNFRSF10A/AQP1/SLC2A1	33	up
215	GO:0071621	granulocyte chemotaxis	25/1153	128/18800	2.14116e-07	5.61682e-06	3.85148e-06	ANXA1/THBS1/HRH1/CAMK1D/JAML/DAPK2/RAC2/CXCL2/CSF1/ITGA1/CD74/S100A14/SAA1/TNFAIP6/CSF1R/MAPK3/C5AR1/CXCL1/THBS4/PIK3CG/SLIT2/CCL2/CXADR/S100A8/GBF1	25	up
216	GO:0048659	smooth muscle cell proliferation	30/1153	173/18800	2.16663e-07	5.65732e-06	3.87924e-06	THBS1/TGFB1/FGF2/IL6/PTGIR/PTGS2/NDRG2/MYD88/GNAI2/CDH13/CDKN1A/PRKG1/TLR4/IGFBP5/SOD2/MAP3K5/FOXP1/MYOCD/NR4A3/PTAFR/PDGFB/BMPR2/S1PR1/GJA1/JUN/ELN/TNFAIP3/NDRG4/CCN4/JAK2	30	up
217	GO:0072593	reactive oxygen species metabolic process	36/1153	231/18800	2.23856e-07	5.81818e-06	3.98955e-06	THBS1/TGFB1/CCN1/HIF1A/GNAI2/LRRK2/FBLN5/CDKN1A/TLR4/PLA2R1/GADD45A/SOD2/PON3/RAC2/GPX3/PTK2B/CYP1B1/GPX1/NFE2L2/FPR2/DUOXA1/STK17A/MAOB/CLEC7A/HP/PLCG2/DUOX1/PDGFB/CCS/ZC3H12A/CCN2/PMAIP1/CFLAR/TUSC2/SLC1A1/GBF1	36	up
218	GO:0045765	regulation of angiogenesis	47/1153	345/18800	2.25759e-07	5.84074e-06	4.00502e-06	DCN/THBS1/FGF2/IL6/ANXA3/VASH1/HIF1A/FGF1/STAT3/ERAP1/CXCR4/HIPK1/COL4A2/GADD45A/NRP1/THBS2/JAK1/ADAMTS9/ITGA5/TNFSF12/ITGB8/PTK2B/CYP1B1/RUNX1/ENG/SEMA4A/TEK/SERPINE1/STAB1/NFE2L2/C3/GATA6/RGCC/ITGB1/CX3CR1/BTG1/ZC3H12A/C5AR1/THBS4/STIM1/TNFAIP3/CDH5/KLF4/XBP1/AQP1/DDAH1/EMC10	47	up
219	GO:0010634	positive regulation of epithelial cell migration	30/1153	174/18800	2.4672e-07	6.35389e-06	4.35688e-06	ANXA1/THBS1/TGFB1/FGF7/FGF2/ANXA3/HIF1A/FGF1/PTGS2/ITGA3/NRP1/FOXP1/TMSB4X/PTK2B/TEK/NFE2L2/MAP2K3/PLPP3/CIB1/SRPX2/PLCG2/PDGFB/BMPR2/ZC3H12A/JUN/DOCK5/PIK3CG/RTN4/GLIPR2/EMC10	30	up
220	GO:0014812	muscle cell migration	22/1153	104/18800	2.66487e-07	6.83177e-06	4.68457e-06	ANXA1/PLAU/PRKG1/TLR4/IGFBP5/NRP1/CYP1B1/PLAT/SERPINE1/MYOCD/NR4A3/NFE2L2/PDGFB/DOCK5/THBS4/SLIT2/DDR1/NDRG4/DOCK4/CCN4/SORL1/SIX1	22	up
221	GO:0033002	muscle cell proliferation	36/1153	233/18800	2.78229e-07	7.10052e-06	4.86885e-06	THBS1/TGFB1/FGF2/IL6/PTGIR/PTGS2/NDRG2/MYD88/GNAI2/CDH13/CDKN1A/PRKG1/TLR4/IGFBP5/TENM4/SOD2/MAP3K5/FOXP1/HEY2/RUNX1/MYOCD/NR4A3/GATA6/PTAFR/PDGFB/BMPR2/S1PR1/GJA1/JUN/ELN/TNFAIP3/NDRG4/CCN4/JAK2/CFLAR/SIX1	36	up
222	GO:0010035	response to inorganic substance	64/1153	539/18800	2.87177e-07	7.28137e-06	4.99286e-06	JUNB/ANXA1/THBS1/CRIP1/S100A16/FOSB/PLSCR1/HFE/MT2A/IL6/PAM/FOS/SLC13A5/HIF1A/PTGS2/LRRK2/FBLN5/GUCY1B1/SYT11/FOSL1/SOD2/MAP3K5/SELENOM/CPNE5/PPP3CA/PTK2B/CYP1B1/CYBRD1/MAP1B/ARL13B/NEDD4/AXL/GPX1/NR4A3/NFE2L2/PRNP/MAOB/HP/ANK3/PON1/PLCG2/KCNMB1/B2M/RASGRP2/LOXL2/SLC30A4/CCS/ZC3H12A/MAPK3/DMTN/JUN/IQGAP1/STIM1/RELA/JUND/TNFAIP3/IL18BP/CFLAR/AQP3/CAMK2D/AQP1/VCAM1/SLC1A1/S100A8	64	up
223	GO:0045123	cellular extravasation	18/1153	73/18800	2.89189e-07	7.28137e-06	4.99286e-06	JAML/CHST2/PLVAP/LYVE1/ITGA1/CXCL12/SELP/ITGB1/CX3CR1/PTAFR/IL1R1/CD99L2/PIK3CG/GOLPH3/CCL2/SELL/SELPLG/VCAM1	18	up
224	GO:0150076	neuroinflammatory response	18/1153	73/18800	2.89189e-07	7.28137e-06	4.99286e-06	CD200/IL6/PTGS2/LRRK2/TLR2/CLU/SYT11/TNFRSF1B/IFNGR2/FPR2/ITGB1/CX3CR1/PLCG2/PTPRC/C5AR1/JUN/PSEN1/JAK2	18	up
225	GO:0031960	response to corticosteroid	28/1153	157/18800	3.0008e-07	7.51159e-06	5.15073e-06	ANXA1/ZFP36/FOSB/IL6/PAM/KLF9/FOS/ANXA3/PTGS2/STC1/ACVR1/PAPPA/FOSL1/ATP2B1/SLIT3/CYP1B1/PLAT/ENG/MAOB/FAM107A/PTAFR/ZFP36L1/ERRFI1/CCN2/SLIT2/JAK2/CFLAR/AQP1	28	up
226	GO:0051384	response to glucocorticoid	26/1153	139/18800	3.00996e-07	7.51159e-06	5.15073e-06	ANXA1/ZFP36/FOSB/IL6/PAM/KLF9/FOS/ANXA3/PTGS2/STC1/ACVR1/PAPPA/FOSL1/ATP2B1/SLIT3/CYP1B1/PLAT/MAOB/FAM107A/PTAFR/ZFP36L1/ERRFI1/SLIT2/JAK2/CFLAR/AQP1	26	up
227	GO:0002886	regulation of myeloid leukocyte-mediated immunity	16/1153	59/18800	3.23008e-07	7.99021e-06	5.47892e-06	STX4/CD300A/DNASE1L3/LYN/RAC2/IL4R/VAMP8/HLA-E/C3/CX3CR1/PTAFR/SPI1/STXBP2/FES/FCGR2B/BLK	16	up
228	GO:1902893	regulation of miRNA transcription	16/1153	59/18800	3.23008e-07	7.99021e-06	5.47892e-06	TGFB1/FGF2/FOS/HIF1A/NGFR/STAT3/FOSL1/KLF5/GATA6/SPI1/PDGFB/SREBF1/EGR1/JUN/RELA/KLF4	16	up
229	GO:0051251	positive regulation of lymphocyte activation	49/1153	371/18800	3.24586e-07	7.99416e-06	5.48163e-06	EGR3/ANXA1/BCL6/TGFB1/IL6/NFKBIZ/MYD88/CDKN1A/TLR4/CD83/GPR183/MAP3K8/DUSP10/VSIR/LYN/IL4R/HLA-DPB1/TNFSF13/RUNX1/INPP5D/AXL/CD74/HLA-E/CLEC7A/HLA-DPA1/PTPRC/PELI1/B2M/IL6ST/CORO1A/IL7R/RHOH/LAMP1/HLA-DMA/DOCK8/CCDC88B/GAS6/TNFSF14/IL2RA/JAK2/ZBTB16/XBP1/CCL2/HLA-DMB/VCAM1/SOCS5/ICOS/CD4/CARD11	49	up
230	GO:2000146	negative regulation of cell motility	48/1153	361/18800	3.50024e-07	8.5832e-06	5.88553e-06	DCN/THBS1/CD200/PHLDB2/TGFB1/DUSP1/FGF2/EPHA4/VASH1/TIMP1/NGFR/STC1/STAT3/PRKG1/IGFBP5/CD300A/GADD45A/ABHD2/DUSP10/ADAMTS9/PODN/CYP1B1/ENG/SERPINE1/MYOCD/CD74/NFE2L2/CXCL12/NRG1/DACH1/RGCC/HOXA7/CX3CR1/JAG1/ARHGDIB/GJA1/TNFAIP6/ARPIN/SPINT2/WAS/SLIT2/NDRG4/DLG5/KLF4/CCL2/MMRN2/PTPRK/MEOX2	48	up
231	GO:0071216	cellular response to biotic stimulus	38/1153	256/18800	3.73287e-07	9.11402e-06	6.24952e-06	TGFB1/ZFP36/IL6/NFKBIA/PLSCR4/MYD88/TLR2/TLR4/ARID5A/IRAK2/DDIT3/TNFRSF1B/LYN/TNIP1/CXCL2/SERPINE1/AXL/LITAF/MAP2K3/CLEC7A/CX3CR1/NFKB1/PLCG2/PTAFR/SPI1/CASP1/ZC3H12A/MAPK3/FCGR2B/FZD5/CXCL1/RELA/TNFAIP3/JAK2/XBP1/CCL2/ABCA1/TLR1	38	up
232	GO:0007249	I-kappaB kinase/NF-kappaB signalling	41/1153	288/18800	4.10615e-07	9.98219e-06	6.84483e-06	NFKBIA/TNFRSF10B/BCL3/MYD88/TLR2/LPAR1/AKAP13/TRAF1/TLR4/LURAP1L/IRAK2/CASP10/TRIM34/PIM2/TNIP1/RHOC/LITAF/CD74/BIRC3/TNFSF10/CLEC7A/CX3CR1/REL/PLEKHG5/PLCG2/PELI1/IKBKG/ALPK1/CASP1/SLC20A1/GJA1/ZC3H12A/RHOH/TRIM62/RELA/TNFAIP3/TNFRSF1A/TMEM9B/CFLAR/CD4/CARD11	41	up
233	GO:0061614	miRNA transcription	16/1153	60/18800	4.15578e-07	1.00595e-05	6.89783e-06	TGFB1/FGF2/FOS/HIF1A/NGFR/STAT3/FOSL1/KLF5/GATA6/SPI1/PDGFB/SREBF1/EGR1/JUN/RELA/KLF4	16	up
234	GO:0006897	endocytosis	72/1153	640/18800	4.28517e-07	1.03284e-05	7.08219e-06	THBS1/HFE/EPHA3/LRP10/AMPH/LRRK2/CDH13/SCARA5/RAB27B/CLU/SYT11/SYNJ2/RHOG/PLA2R1/SGIP1/CD300A/STEAP2/RAB31/PLA2G5/AAK1/RAC2/MARCHF3/PPP3CA/ITSN2/NEURL1B/SERPINE1/ARHGAP27/ELMO1/EEA1/STAB1/NEDD4/AXL/CLIP3/FPR2/CBL/C3/SNX9/PPP3CC/BIN2/CLEC7A/ITGB1/ESYT2/LOXL4/SSC5D/OPHN1/MRC2/PLCG2/GRK2/NUMB/EHBP1/B2M/XKR4/LOXL2/DNAJC6/MARCHF2/STON2/MAPK3/FCGR2B/RHOH/SURF4/EHD2/PIK3CG/ACTB/SCARB2/RAMP3/FCHSD2/IL10R…	72	up
235	GO:0002253	activation of immune response	50/1153	386/18800	4.47501e-07	1.074e-05	7.36447e-06	PLSCR1/NFKBIZ/C1R/MFAP4/CLU/TLR4/CFH/C1RL/CD300A/SERPING1/RFTN1/FOXP1/LYN/MNDA/LCP2/HLA-DPB1/LAPTM5/INPP5D/KCNN4/NR4A3/C1S/PRNP/FPR2/C3/CFP/RGCC/CLEC7A/MYO1G/PLCG2/PTPRC/THEMIS2/IKBKG/AIM2/BMX/LPXN/ZC3H12A/C5AR1/FCGR2B/LAT2/PSEN1/RELA/STING1/CTLA4/BLK/CD79A/ZNFX1/NFAM1/BLNK/EIF2B2/CARD11	50	up
236	GO:0045637	regulation of myeloid cell differentiation	33/1153	208/18800	4.66048e-07	1.11377e-05	7.63719e-06	TGFB1/P4HTM/ZFP36/FOS/HIF1A/NFKBIA/STAT3/TLR4/KITLG/FBN1/TFE3/FOXP1/LYN/LIF/PTK2B/RUNX1/INPP5D/CSF1/CD74/HCLS1/CIB1/HOXA7/LOX/SPI1/B2M/FES/JAG1/ZFP36L1/TNFAIP6/ZBTB16/ROR2/RB1/CD4	33	up
237	GO:0062197	cellular response to chemical stress	45/1153	332/18800	4.70203e-07	1.11896e-05	7.67278e-06	ANXA1/NR4A2/PDGFRA/IL6/FOS/HIF1A/PTGS2/LRRK2/FBLN5/TLR4/STX4/PLA2R1/SOD2/DDIT3/MAP3K5/BDKRB2/CYP1B1/LRRC8C/AXL/GPX1/NR4A3/NFE2L2/ARNTL/MGST1/EPAS1/CCS/ZFP36L1/ZC3H12A/MAPK3/SLC12A6/ERRFI1/JUN/FUT8/RELA/MCL1/RCSD1/TNFAIP3/IL18BP/JAK2/PNPLA8/AQP1/SLC2A1/SLC1A1/FZD1/PTPRK	45	up
238	GO:0002313	mature B-cell differentiation involved in immune response	11/1153	29/18800	5.46096e-07	1.29411e-05	8.87376e-06	IL6/BCL3/GPR183/POU2AF1/PTK2B/PLCG2/SPI1/MFNG/ITM2A/FCGR2B/XBP1	11	up
239	GO:0007517	muscle organ development	45/1153	334/18800	5.57682e-07	1.31604e-05	9.02411e-06	EGR3/SGCE/ATF3/TGFB1/EGR2/FOS/BTG2/ACVR1/LAMA2/UTRN/HEY2/LIF/BASP1/HIVEP3/ID3/KLF5/PPP3CA/ENG/MSX1/GPX1/MYOCD/HEG1/NRG1/TAGLN/ARNTL/LOX/ITGB1BP2/CFL2/S1PR1/EGR1/GJA1/SGCB/ELN/NR4A1/POPDC2/SHOX2/CFLAR/XBP1/RB1/ITGA7/NR1D2/SIX1/FZD1/MTM1/MEOX2	45	up
240	GO:0010594	regulation of endothelial cell migration	35/1153	230/18800	5.87564e-07	1.38078e-05	9.46802e-06	ANXA1/DCN/THBS1/TGFB1/FGF2/ANXA3/VASH1/HIF1A/FGF1/PTGS2/STC1/GADD45A/NRP1/FOXP1/ADAMTS9/TMSB4X/PTK2B/SEMA4A/TEK/NFE2L2/MAP2K3/PLPP3/CIB1/RGCC/SRPX2/PTN/PDGFB/BMPR2/ZC3H12A/PIK3CG/SLIT2/KLF4/MMRN2/EMC10/MEOX2	35	up
241	GO:0050730	regulation of peptidyl-tyrosine phosphorylation	38/1153	261/18800	6.12799e-07	1.43105e-05	9.81277e-06	TGFB1/FGF7/SOCS3/SH2B3/IL6/EPHA4/AFAP1L2/ACVR1/KITLG/MVP/CD300A/NRP1/LYN/ITGA5/LIF/GRM5/PTK2B/CD74/PRNP/CBL/NRG1/HCLS1/CLEC7A/TGFA/PLCG2/PTPRC/PDGFB/IL6ST/CSF1R/DMTN/ERRFI1/PSEN1/THBS4/GAS6/TNFRSF1A/JAK2/SOCS5/CD4	38	up
242	GO:0030336	negative regulation of cell migration	46/1153	346/18800	6.14033e-07	1.43105e-05	9.81277e-06	DCN/THBS1/CD200/PHLDB2/TGFB1/DUSP1/FGF2/EPHA4/VASH1/TIMP1/NGFR/STC1/STAT3/PRKG1/IGFBP5/CD300A/GADD45A/ABHD2/DUSP10/ADAMTS9/PODN/CYP1B1/ENG/SERPINE1/MYOCD/CD74/NFE2L2/CXCL12/NRG1/DACH1/RGCC/HOXA7/CX3CR1/JAG1/ARHGDIB/GJA1/TNFAIP6/ARPIN/SLIT2/NDRG4/DLG5/KLF4/CCL2/MMRN2/PTPRK/MEOX2	46	up
243	GO:0061298	retina vasculature development in camera-type eye	9/1153	19/18800	6.27694e-07	1.45687e-05	9.9898e-06	PDGFRA/HIF1A/COL4A1/NRP1/ARHGEF15/CYP1B1/BMPR2/FZD4/VSTM4	9	up
244	GO:0032640	tumour necrosis factor production	30/1153	182/18800	6.69192e-07	1.53799e-05	1.0546e-05	THBS1/ZFP36/IL6/BCL3/MYD88/LRRK2/TLR2/STAT3/CLU/SYT11/TLR4/ARID5A/FOXP1/VSIR/LPL/AXL/HLA-E/CLEC7A/CX3CR1/PLCG2/PTPRC/PTAFR/ZC3H12A/ERRFI1/FZD5/PSEN1/GAS6/TNFAIP3/JAK2/TLR1	30	up
245	GO:0032680	regulation of tumour necrosis factor production	30/1153	182/18800	6.69192e-07	1.53799e-05	1.0546e-05	THBS1/ZFP36/IL6/BCL3/MYD88/LRRK2/TLR2/STAT3/CLU/SYT11/TLR4/ARID5A/FOXP1/VSIR/LPL/AXL/HLA-E/CLEC7A/CX3CR1/PLCG2/PTPRC/PTAFR/ZC3H12A/ERRFI1/FZD5/PSEN1/GAS6/TNFAIP3/JAK2/TLR1	30	up
246	GO:0030278	regulation of ossification	23/1153	118/18800	6.73552e-07	1.53799e-05	1.0546e-05	TGFB1/EGR2/CCN1/HIF1A/TENT5A/ACVR1/BMPR1B/ATP2B1/RUNX2/SGMS2/PTK2B/CSF1/ANKH/PTN/SRGN/OMD/BMPR2/OSR2/S1PR1/GJA1/MAPK3/COMP/ZBTB16	23	up
247	GO:1904019	epithelial cell apoptotic process	23/1153	118/18800	6.73552e-07	1.53799e-05	1.0546e-05	THBS1/ZFP36/IL6/HIPK1/CAST/PLA2R1/MAP3K5/TEK/SERPINE1/KRT18/NFE2L2/RGCC/BMPR2/ZFP36L1/GAS6/PIK3CG/TNFAIP3/CDH5/JAK2/CFLAR/CCL2/RB1/BCL2L1	23	up
248	GO:0009615	response to virus	50/1153	392/18800	7.13351e-07	1.6223e-05	1.11242e-05	PLSCR1/IL6/MX2/HIF1A/IFNLR1/IFNAR2/BCL3/MYD88/TLR2/CLU/CXCR4/BATF3/FOSL1/NLRP1/SAMHD1/TRIM34/POU2AF1/PIM2/CLPB/ITGB8/APOBEC3A/SLFN11/VAMP8/ISG20/IFNGR2/BIRC3/ABCC9/CXCL12/TRIM56/MLKL/NFKB1/PTPRC/IKBKG/RNF135/AIM2/MARCHF2/ZC3H12A/NMI/IFNAR1/PMAIP1/CCDC92/RELA/STING1/TNFAIP3/DNAJC3/IL10RB/ZNFX1/MX1/BCL2L1/GBF1	50	up
249	GO:0050678	regulation of epithelial cell proliferation	49/1153	382/18800	7.78864e-07	1.76417e-05	1.2097e-05	EGR3/THBS1/TGFB1/ZFP36/FGF7/FGF2/KLF9/VASH1/HIF1A/FGF1/NGFR/CDH13/STAT3/JAML/NRP1/DUSP10/B4GALT1/SFN/TNFSF12/TEK/GPX1/NR4A3/CXCL12/RGCC/TGFA/CASK/PTN/PDGFB/B2M/BMPR2/OSR2/ZFP36L1/CDKN2B/C5AR1/ERRFI1/JUN/THBS4/TNFAIP3/NR4A1/RTN4/CFLAR/XBP1/CCL2/RB1/FUT2/SIX1/MMRN2/PTPRK/EMC10	49	up
250	GO:0002695	negative regulation of leukocyte activation	31/1153	193/18800	7.83177e-07	1.76685e-05	1.21153e-05	ANXA1/CD200/BCL6/HFE/LRRC32/SYT11/TWSG1/CD300A/VSIR/PDE5A/LYN/MNDA/IL4R/LAPTM5/RUNX1/INPP5D/AXL/CD74/PRNP/MILR1/PTPRC/PELI1/SPI1/ZC3H12A/FCGR2B/CTLA4/TNFAIP3/BLK/DLG5/IL2RA/SOCS5	31	up
251	GO:1990266	neutrophil migration	24/1153	128/18800	8.13321e-07	1.82754e-05	1.25315e-05	MYD88/RHOG/CAMK1D/JAML/DAPK2/RAC2/CXCL2/ITGA1/CD74/SAA1/IL1R1/TNFAIP6/C5AR1/RHOH/CD99L2/CXCL1/THBS4/PIK3CG/SLIT2/GP2/CCL2/CXADR/S100A8/GBF1	24	up
252	GO:0031175	neuron projection development	96/1153	951/18800	8.45688e-07	1.89273e-05	1.29785e-05	NR4A2/NEGR1/EGR2/RAP1A/EPHA3/IL6/EPHA4/BTG2/AVIL/NGFR/CHN1/LRRK2/MAP1A/LAMA2/LPAR1/PRKG1/CXCR4/ITGA3/RHOG/CAMK1D/KIF13B/PRRX1/MICALL2/MACF1/NRP1/BMPR1B/SLITRK6/PLPPR4/KIF5C/RGS2/LYN/CPNE5/RAC2/CUX1/PPP3CA/SLIT3/PTK2B/MAP1B/ITSN2/SIPA1L1/SEMA4A/ITGA1/NEDD4/EMB/NFE2L2/CXCL12/ITGA6/CIB1/ITGB1/OPHN1/ANK3/NUMB/PTN/FRY/SEMA3F/FRYL/B2M/MAP6/FES/BMPR2/SKIL/MAP3K13/B4GALT6/CDH11/SLITRK5/CSF1R/HECW2/RHOH/J…	96	up
253	GO:0034112	positive regulation of homotypic cell-cell adhesion	8/1153	15/18800	8.53249e-07	1.9021e-05	1.30428e-05	IL6/MMRN1/PLAUR/JAK1/ANK3/IL6ST/DMTN/JAK2	8	up
254	GO:0045055	regulated exocytosis	35/1153	234/18800	8.89618e-07	1.97537e-05	1.35452e-05	RAP1A/ANXA3/GNAI2/LRRK2/SYT11/STX4/CD300A/STEAP2/RAB31/LYN/RAC2/P2RY1/IL4R/VAMP8/NR4A3/MILR1/CBL/CASK/PTAFR/SPI1/STXBP2/FES/STX11/CORO1A/NAPA/SNPH/FCGR2B/DMTN/LAT2/SYNGR2/PSEN1/LAMP1/PIK3CG/BLK/RAP1B	35	up
255	GO:0032102	negative regulation of response to external stimulus	53/1153	429/18800	9.05023e-07	2.0017e-05	1.37257e-05	THBS1/CD200/PHLDB2/ZFP36/DUSP1/PROS1/FGF2/SOCS3/SH2B3/PDGFRA/EPHA4/PLAU/THBD/MMRN1/SYT11/PRKG1/C1QTNF1/SERPING1/NRP1/DUSP10/NUCB2/SAMHD1/TNFRSF1B/LYN/NT5E/PLAT/SEMA4A/TEK/SERPINE1/GPX1/FPR2/HLA-E/NFKB1/CASK/PTPRC/SAA1/SEMA3F/FURIN/PDGFB/TNFAIP6/FCGR2B/NMI/SEMA4F/TNFAIP3/TNFRSF1A/SLIT2/CDH5/IL2RA/KLF4/CCL2/RB1/SOCS5/NR1D2	53	up
256	GO:0051090	regulation of DNA-binding transcription factor activity	55/1153	452/18800	9.15616e-07	2.01722e-05	1.38321e-05	CD200/IL6/ANXA3/NFKBIA/BCL3/TNFRSF11A/MYD88/TLR2/STAT3/CLU/TRAF1/BHLHE40/TLR4/CAMK1D/FOSL1/IRAK2/DDIT3/TRIM34/ZBTB7A/TMSB4X/ID3/PPP3CA/CYP1B1/MYOCD/ARHGEF5/PRNP/HCLS1/PLPP3/CIB1/RGCC/CLEC7A/CX3CR1/PLCG2/PELI1/IKBKG/SPI1/AIM2/MAP3K13/ZC3H12A/MAPK3/FZD4/GAS6/TRIM62/RELA/STING1/TNFAIP3/JAK2/KLF4/CFLAR/RB1/NFAM1/IL1RAP/FZD1/S100A8/CARD11	55	up
257	GO:0110149	regulation of biomineralisation	21/1153	103/18800	9.43471e-07	2.0705e-05	1.41975e-05	TGFB1/CCN1/HIF1A/TENT5A/ACVR1/BMPR1B/ATP2B1/HEY2/SGMS2/PTK2B/ANKH/PTN/SRGN/OMD/BMPR2/OSR2/S1PR1/GJA1/COMP/GAS6/FBLN7	21	up
258	GO:0051046	regulation of secretion	68/1153	606/18800	9.86947e-07	2.15751e-05	1.47941e-05	ANXA1/CD200/TGFB1/RAP1A/HFE/IL6/PAM/HIF1A/BMP8A/TNFRSF11A/GNAI2/STC1/LRRK2/TLR2/MCTP2/RAB27B/SYT11/TLR4/STX4/PLA2R1/CD300A/SERGEF/C1QTNF1/ANO1/ACSL4/TNFRSF1B/LYN/RAC2/LIF/P2RY1/IL4R/PPP3CA/VAMP8/KCNN4/FRMD4A/CD74/CXCL12/NRG1/SEPTIN4/MAOB/ARNTL/RGCC/CASK/GRK2/SAA1/PTAFR/SPI1/STXBP2/FES/SREBF1/IRS1/GJA1/PTGES/FCGR2B/SIDT2/LAMP1/SEC24A/KLF7/TNFRSF1A/GOLPH3/BLK/JAK2/XBP1/SYTL4/RAP1B/AQP1/RAB21/S100A8	68	up
259	GO:0048661	positive regulation of smooth muscle cell proliferation	20/1153	95/18800	9.99395e-07	2.17629e-05	1.49229e-05	THBS1/TGFB1/FGF2/IL6/PTGS2/MYD88/GNAI2/CDH13/TLR4/IGFBP5/MAP3K5/FOXP1/NR4A3/PTAFR/PDGFB/S1PR1/GJA1/JUN/CCN4/JAK2	20	up
260	GO:0045932	negative regulation of muscle contraction	10/1153	25/18800	1.01337e-06	2.19824e-05	1.50734e-05	PTGS2/PRKG1/PDE5A/RGS2/GRK2/GUCY1A1/ZC3H12A/DOCK5/PIK3CG/DOCK4	10	up
261	GO:0001503	ossification	52/1153	420/18800	1.07304e-06	2.31874e-05	1.58997e-05	JUNB/TGFB1/EGR2/CCN1/FGF2/IL6/HIF1A/PTGS2/BMP8A/TENT5A/TNFRSF11A/STC1/ACVR1/IGFBP5/TWSG1/BMPR1B/BMP8B/ATP2B1/RUNX2/CEBPD/ID3/NPNT/SGMS2/PTK2B/RUNX1/CSF1/WWTR1/ANKH/MRC2/PTN/LOX/SRGN/OMD/IL6ST/BMPR2/JAG1/OSR2/S1PR1/CDH11/GJA1/TNFAIP6/MAPK3/COMP/CCN2/JUND/ILK/SHOX2/CCN4/ZBTB16/DHH/ROR2/FZD1	52	up
262	GO:1902041	regulation of extrinsic apoptotic signalling pathway via death domain receptors	14/1153	50/18800	1.14924e-06	2.47394e-05	1.69639e-05	THBS1/ATF3/STX4/BMPR1B/SERPINE1/GPX1/RFFL/SKIL/PMAIP1/TNFAIP3/TIMP3/CFLAR/BCL2L1/ITPRIP	14	up
263	GO:0070665	positive regulation of leukocyte proliferation	27/1153	158/18800	1.16285e-06	2.49371e-05	1.70995e-05	ANXA1/BCL6/IL6/MYD88/CDKN1A/TLR4/KITLG/GPR183/LYN/CSF2RB/HLA-DPB1/CSF1/CD74/HLA-E/HLA-DPA1/PTPRC/PELI1/IL6ST/CORO1A/CSF1R/MAPK3/CCDC88B/IL2RA/JAK2/HLA-DMB/VCAM1/CARD11	27	up
264	GO:0071706	tumour necrosis factor superfamily cytokine production	30/1153	187/18800	1.20515e-06	2.56492e-05	1.75878e-05	THBS1/ZFP36/IL6/BCL3/MYD88/LRRK2/TLR2/STAT3/CLU/SYT11/TLR4/ARID5A/FOXP1/VSIR/LPL/AXL/HLA-E/CLEC7A/CX3CR1/PLCG2/PTPRC/PTAFR/ZC3H12A/ERRFI1/FZD5/PSEN1/GAS6/TNFAIP3/JAK2/TLR1	30	up
265	GO:1903555	regulation of tumour necrosis factor superfamily cytokine production	30/1153	187/18800	1.20515e-06	2.56492e-05	1.75878e-05	THBS1/ZFP36/IL6/BCL3/MYD88/LRRK2/TLR2/STAT3/CLU/SYT11/TLR4/ARID5A/FOXP1/VSIR/LPL/AXL/HLA-E/CLEC7A/CX3CR1/PLCG2/PTPRC/PTAFR/ZC3H12A/ERRFI1/FZD5/PSEN1/GAS6/TNFAIP3/JAK2/TLR1	30	up
266	GO:0071222	cellular response to lipopolysaccharide	33/1153	217/18800	1.24266e-06	2.63135e-05	1.80432e-05	TGFB1/ZFP36/IL6/NFKBIA/PLSCR4/MYD88/TLR2/TLR4/ARID5A/IRAK2/TNFRSF1B/LYN/TNIP1/CXCL2/SERPINE1/AXL/LITAF/MAP2K3/CX3CR1/NFKB1/PLCG2/PTAFR/SPI1/CASP1/ZC3H12A/MAPK3/CXCL1/RELA/TNFAIP3/JAK2/XBP1/CCL2/ABCA1	33	up
267	GO:0071559	response to transforming growth factor beta	37/1153	258/18800	1.24569e-06	2.63135e-05	1.80432e-05	LTBP2/THBS1/TGFB1/ZEB1/DKK3/LRRC32/FOS/ACVR1/STAT3/ITGA3/FBN1/TWSG1/COL4A2/ZBTB7A/PDE2A/NPNT/ITGB8/ENG/MYOCD/MXRA5/ITGA8/CX3CR1/LOX/SPI1/FURIN/SKIL/LPXN/ZFP36L1/CDKN2B/JUN/FUT8/CDH5/SLC2A10/LIMS1/CFLAR/PBLD/PTPRK	37	up
268	GO:0002699	positive regulation of immune effector process	36/1153	248/18800	1.29196e-06	2.71891e-05	1.86436e-05	ANXA1/TGFB1/IL6/NFKBIZ/TLR4/STX4/ARID5A/CD300A/PLA2G5/LYN/RAC2/IL4R/LAPTM5/TNFSF13/VAMP8/LACC1/CD74/NR4A3/HLA-E/C3/CLEC7A/PLCG2/PTPRC/PTAFR/IL1R1/SPI1/B2M/STXBP2/FES/FZD5/LAMP1/BLK/MZB1/XBP1/HLA-DMB/SOCS5	36	up
269	GO:0003170	heart valve development	16/1153	65/18800	1.34615e-06	2.81196e-05	1.92817e-05	TGFB1/CCN1/ACVR1/PRDM1/TNFRSF1B/PDE2A/ADAMTS9/HEY2/SLIT3/BMPR2/JAG1/ELN/TNFRSF1A/SLIT2/SHOX2/RB1	16	up
270	GO:0045576	mast cell activation	16/1153	65/18800	1.34615e-06	2.81196e-05	1.92817e-05	PLSCR1/CD300A/LYN/RAC2/LCP2/IL4R/VAMP8/NR4A3/MILR1/CBL/STXBP2/FES/RHOH/LAT2/PIK3CG/BLK	16	up
271	GO:0043123	positive regulation of I-kappaB kinase/NF-kappaB signalling	30/1153	188/18800	1.35145e-06	2.81261e-05	1.92862e-05	TNFRSF10B/MYD88/LPAR1/AKAP13/TLR4/LURAP1L/CASP10/TRIM34/PIM2/RHOC/LITAF/CD74/BIRC3/TNFSF10/CLEC7A/REL/PLEKHG5/PELI1/IKBKG/ALPK1/CASP1/SLC20A1/GJA1/TRIM62/RELA/TNFRSF1A/TMEM9B/CFLAR/CD4/CARD11	30	up
272	GO:0051962	positive regulation of nervous system development	38/1153	270/18800	1.4364e-06	2.97843e-05	2.04232e-05	TGFB1/EGR2/IL6/MAN2A1/EPHA4/HIF1A/TLR2/CXCR4/MACF1/NRP1/THBS2/TENM4/SLITRK6/TNFRSF1B/LYN/LIF/GRM5/CLSTN2/CUX1/MAP1B/SEMA4A/CXCL12/CX3CR1/SRPX2/NUMB/PTN/MAP6/IL6ST/BMPR2/SKIL/MAP3K13/SLITRK5/SLIT2/SHOX2/DLG5/TPBG/IL1RAP/RAB21	38	up
273	GO:0030500	regulation of bone mineralisation	18/1153	81/18800	1.50505e-06	3.10933e-05	2.13208e-05	TGFB1/CCN1/HIF1A/TENT5A/ACVR1/BMPR1B/ATP2B1/SGMS2/PTK2B/ANKH/PTN/SRGN/OMD/BMPR2/OSR2/S1PR1/GJA1/COMP	18	up
274	GO:0022408	negative regulation of cell-cell adhesion	31/1153	199/18800	1.53718e-06	3.16411e-05	2.16964e-05	ANXA1/BCL6/TGFB1/HFE/SH2B3/LRRC32/PRKG1/TWSG1/CD300A/C1QTNF1/VSIR/PDE5A/IL4R/LAPTM5/RUNX1/CD74/PRNP/CXCL12/RGCC/PELI1/SPI1/JAG1/ZC3H12A/FCGR2B/SPINT2/CTLA4/DLG5/IL2RA/JAK2/KLF4/SOCS5	31	up
275	GO:0010951	negative regulation of endopeptidase activity	36/1153	251/18800	1.72331e-06	3.53436e-05	2.42352e-05	THBS1/PROS1/TIMP1/PTGS2/SERPINB8/PLAUR/CAST/SERPING1/RPS6KA1/SFN/CST3/CSTA/TIMP4/SERPINE1/GPX1/PRNP/BIRC3/RFFL/C3/LXN/FURIN/COL7A1/ITIH5/SPINT2/GAS6/TNFSF14/PAPLN/NR4A1/TIMP3/KLF4/SERPINA1/AQP1/SORL1/SLPI/SPOCK2/CSTB	36	up
276	GO:0007015	actin filament organisation	54/1153	450/18800	1.76402e-06	3.60473e-05	2.47177e-05	PHLDB2/SYNPO2/WIPF1/AVIL/LPAR1/RHOG/MYO5C/MICALL2/NRP1/DIAPH1/TMSB4X/RAC2/ARHGEF15/RND3/GMFG/PTK2B/RHOC/NEBL/PDLIM1/ELMO1/ARHGEF5/CXCL12/SNX9/MICAL2/HCLS1/FAM107A/SSH1/CYRIA/RGCC/MYO1G/LCP1/ARAP1/XIRP1/ARHGAP18/CFL2/CGNL1/MYO1F/S1PR1/CORO1A/TNFAIP1/ARPIN/DMTN/RHOH/CCN2/PLEKHH2/WAS/ELN/CYFIP2/SPTBN1/SLIT2/JAK2/CAPZA2/FCHSD2/ACTN1	54	up
277	GO:0010466	negative regulation of peptidase activity	37/1153	262/18800	1.8122e-06	3.67797e-05	2.522e-05	THBS1/PROS1/TIMP1/PTGS2/SERPINB8/PLAUR/CAST/SERPING1/RPS6KA1/SFN/CST3/CSTA/TIMP4/SERPINE1/GPX1/PRNP/BIRC3/RFFL/C3/LXN/FURIN/COL7A1/ITIH5/SPINT2/GAS6/TNFSF14/PAPLN/NR4A1/TIMP3/KLF4/SERPINA1/AQP1/SORL1/SLPI/SPOCK2/PI16/CSTB	37	up
278	GO:0007229	integrin-mediated signalling pathway	21/1153	107/18800	1.8129e-06	3.67797e-05	2.522e-05	TIMP1/ITGA3/NRP1/ITGA5/ITGB8/PTK2B/ITGA1/ITGA8/ITGA6/PLPP3/ITGB4/ITGB1/PTN/DMTN/FUT8/CCN2/ILK/SLC2A10/LIMS1/ITGA7/LAMA3	21	up
279	GO:0022604	regulation of cell morphogenesis	41/1153	305/18800	1.86526e-06	3.77064e-05	2.58554e-05	ANXA1/EPHA4/LPAR1/CXCR4/RHOG/MACF1/NRP1/DIAPH1/CPNE5/RAC2/P2RY1/CDC42SE2/AGO4/RND3/CUX1/PTK2B/RHOC/ITSN2/SEMA4A/CLDN4/CIB1/MSN/FGD5/ARAP1/ARHGAP18/FES/MAP3K13/CORO1A/CSF1R/ARPIN/DMTN/RHOH/DOCK5/FZD4/ILK/LIMS1/CCL2/FMNL3/ITGA7/FMNL1/RAB21	41	up
280	GO:1902622	regulation of neutrophil migration	13/1153	45/18800	1.87506e-06	3.77691e-05	2.58984e-05	MYD88/RHOG/CAMK1D/DAPK2/RAC2/CD74/IL1R1/TNFAIP6/C5AR1/RHOH/CD99L2/THBS4/SLIT2	13	up
281	GO:0071560	cellular response to transforming growth factor beta stimulus	36/1153	252/18800	1.89449e-06	3.78939e-05	2.5984e-05	LTBP2/THBS1/TGFB1/ZEB1/DKK3/LRRC32/FOS/ACVR1/STAT3/ITGA3/FBN1/TWSG1/COL4A2/ZBTB7A/PDE2A/NPNT/ITGB8/ENG/MYOCD/ITGA8/CX3CR1/LOX/SPI1/FURIN/SKIL/LPXN/ZFP36L1/CDKN2B/JUN/FUT8/CDH5/SLC2A10/LIMS1/CFLAR/PBLD/PTPRK	36	up
282	GO:0071675	regulation of mononuclear cell migration	22/1153	116/18800	1.8947e-06	3.78939e-05	2.5984e-05	THBS1/CD200/DUSP1/LYN/PTK2B/CSF1/SERPINE1/FPR2/CXCL12/S100A14/CX3CR1/MSN/SPI1/CSF1R/MAPK3/C5AR1/CD99L2/DOCK8/GAS6/TNFSF14/SLIT2/CCL2	22	up
283	GO:0002285	lymphocyte activation involved in immune response	31/1153	201/18800	1.91033e-06	3.80715e-05	2.61058e-05	ANXA1/BCL6/TGFB1/IL6/NFKBIZ/BCL3/STAT3/TLR4/GPR183/FOXP1/POU2AF1/IL4R/TNFSF13/PTK2B/SEMA4A/CD74/PLCG2/PTPRC/LCP1/SPI1/CORO1A/MFNG/ITM2A/ZC3H12A/FCGR2B/PSEN1/LAMP1/APBB1IP/XBP1/HLA-DMB/SOCS5	31	up
284	GO:0051960	regulation of nervous system development	53/1153	440/18800	1.95993e-06	3.89225e-05	2.66893e-05	TGFB1/EGR2/IL6/MAN2A1/EPHA4/HIF1A/TLR2/BHLHE40/CXCR4/MACF1/NRP1/DUSP10/THBS2/TENM4/SLITRK6/TNFRSF1B/LYN/HEY2/LIF/GRM5/CLSTN2/TYMP/CUX1/PPP3CA/MAP1B/SEMA4A/CXCL12/ARNTL/CX3CR1/SRPX2/NUMB/PTN/CTDSP1/SEMA3F/B2M/MAP6/IL6ST/BMPR2/SKIL/MAP3K13/CDKN2B/SLITRK5/PSEN1/SEMA4F/SLIT2/RTN4/SHOX2/DLG5/TPBG/SORL1/IL1RAP/RAB21/PCM1	53	up
285	GO:0030217	T-cell differentiation	37/1153	263/18800	1.98712e-06	3.93241e-05	2.69646e-05	EGR3/ANXA1/BCL6/ZEB1/IL6/NFKBIZ/LEPR/BCL3/STAT3/PRDM1/CD83/GPR183/DUSP10/FOXP1/VSIR/RUNX2/IL4R/RUNX1/SEMA4A/CD74/PTPRC/SPI1/B2M/EGR1/IL7R/ZFP36L1/ZC3H12A/RHOH/FZD5/TCF7/CTLA4/IL2RA/ZBTB16/XBP1/SOCS5/CD4/CARD11	37	up
286	GO:0045087	innate immune response	89/1153	880/18800	1.99698e-06	3.9381e-05	2.70037e-05	ANXA1/PLSCR1/MX2/C1R/IFNLR1/IFNAR2/MYD88/H2BC8/TLR2/MFAP4/CLU/PRDM1/ERAP1/TLR4/STX4/CFH/C1RL/ARID5A/SERPING1/NLRP1/DUSP10/SAMHD1/MAP3K5/PLA2G5/TRIM34/LYN/JAK1/MNDA/CASP4/CLPB/GBP6/PJA2/APOBEC3A/PTK2B/CSF1/MAP4K2/ISG20/AXL/LACC1/CD74/NFE2L2/C1S/BIRC3/FPR2/HLA-E/TRIM56/C3/GBP2/CFP/CLEC7A/HLA-DPA1/CX3CR1/SSC5D/REL/PLCG2/SLA/IKBKG/SPI1/RNF135/ALPK1/FES/KYNU/CASP1/AIM2/CIITA/MARCHF2/CORO1A/CSF1R/FCGR2…	89	up
287	GO:1901653	cellular response to peptide	46/1153	361/18800	2.02607e-06	3.98155e-05	2.73016e-05	NR4A2/SOCS3/EPHA4/NGFR/GNAI2/STAT3/TLR4/FBN1/PTPRE/RAB31/ANO1/ATP2B1/LYN/JAK1/CASP4/GRM5/LPL/CYP1B1/PLAT/MAP1B/SLC39A14/NR4A3/NFE2L2/PRNP/FPR2/INSIG1/NFKB1/SREBF1/IRS1/GJA1/ZFP36L1/FCGR2B/ERRFI1/PSEN1/RELA/NR4A1/MZB1/JAK2/WDTC1/CFLAR/XBP1/RB1/SORL1/VCAM1/PIK3R3/INSIG2	46	up
288	GO:2001236	regulation of extrinsic apoptotic signalling pathway	26/1153	153/18800	2.03349e-06	3.98225e-05	2.73064e-05	THBS1/ATF3/TNFRSF12A/ACVR1/TRAF1/STX4/NRP1/BMPR1B/TNFSF12/SERPINE1/GPX1/RFFL/ITGA6/TNFSF10/PTPRC/SKIL/PMAIP1/RELA/G0S2/UNC5B/MCL1/TNFAIP3/TIMP3/CFLAR/BCL2L1/ITPRIP	26	up
289	GO:0045861	negative regulation of proteolysis	45/1153	350/18800	2.04674e-06	3.99433e-05	2.73893e-05	THBS1/PROS1/HFE/EPHA4/TIMP1/PTGS2/LRRK2/MAP1A/SERPINB8/PLAUR/CAST/SERPING1/RPS6KA1/SFN/CST3/CSTA/PLAT/TIMP4/SERPINE1/GPX1/PRNP/BIRC3/RFFL/C3/OPHN1/LXN/FURIN/COL7A1/ITIH5/SPINT2/PSEN1/GAS6/TNFSF14/PAPLN/NR4A1/TIMP3/KLF4/SERPINA1/AQP1/SORL1/SLPI/SPOCK2/MTM1/PI16/CSTB	45	up
290	GO:0014909	smooth muscle cell migration	19/1153	91/18800	2.11394e-06	4.11126e-05	2.8191e-05	PLAU/PRKG1/TLR4/IGFBP5/NRP1/CYP1B1/PLAT/SERPINE1/MYOCD/NR4A3/NFE2L2/PDGFB/DOCK5/SLIT2/DDR1/NDRG4/DOCK4/CCN4/SORL1	19	up
291	GO:0043122	regulation of I-kappaB kinase/NF-kappaB signalling	36/1153	254/18800	2.28504e-06	4.4166e-05	3.02848e-05	TNFRSF10B/MYD88/LPAR1/AKAP13/TRAF1/TLR4/LURAP1L/CASP10/TRIM34/PIM2/TNIP1/RHOC/LITAF/CD74/BIRC3/TNFSF10/CLEC7A/REL/PLEKHG5/PLCG2/PELI1/IKBKG/ALPK1/CASP1/SLC20A1/GJA1/ZC3H12A/RHOH/TRIM62/RELA/TNFAIP3/TNFRSF1A/TMEM9B/CFLAR/CD4/CARD11	36	up
292	GO:0032880	regulation of protein localisation	85/1153	832/18800	2.28661e-06	4.4166e-05	3.02848e-05	CD200/TGFB1/RAP1A/HFE/EPHA3/IL6/PAM/HIF1A/PTGS2/BMP8A/CEMIP/NGFR/LRRK2/TLR2/MAP1A/SYT11/TLR4/ITGA3/PLK3/RHOG/STX4/SERGEF/MICALL2/ANO1/ACSL4/AAK1/TRIM34/RAC2/LIF/SFN/PPP3CA/TAX1BP3/ZDHHC2/VAMP8/SH3GLB1/KCNN4/ZDHHC5/FRMD4A/CLIP3/ARHGEF5/PRNP/WWTR1/HCLS1/INSIG1/CIB1/ARNTL/ITGB1/MSN/ANK3/NUMB/SAA1/LCP1/SPI1/TCAF2/ERLEC1/SAR1B/SREBF1/EPB41L2/IRS1/ZC3H12A/TNFAIP6/DMTN/SIDT2/FZD5/PSEN1/GAS6/OS9/SEC24A/A…	85	up
293	GO:0034329	cell junction assembly	51/1153	420/18800	2.41207e-06	4.64303e-05	3.18374e-05	THBS1/NEGR1/PHLDB2/RAP1A/EPHA3/TLR2/HIPK1/MICALL2/MACF1/NRP1/PATJ/THBS2/SLITRK6/ITGA5/LGI2/CLSTN2/PTK2B/RHOC/MAP1B/SEMA4A/TEK/PCDHB14/HEG1/CLDN4/ITGA6/NRG1/FAM107A/ITGB4/OPHN1/SRPX2/PCDH17/CLDN11/CDH11/GJA1/SLITRK5/DMTN/FZD5/PDLIM5/ACTB/CDH5/DLG5/LIMS1/TPBG/RAP1B/IL1RAP/SIX1/FZD1/SPOCK2/PTPRK/ABI3/ACTN1	51	up
294	GO:0071385	cellular response to glucocorticoid stimulus	14/1153	53/18800	2.47771e-06	4.75316e-05	3.25926e-05	ANXA1/ZFP36/KLF9/STC1/ACVR1/ATP2B1/CYP1B1/PLAT/FAM107A/ZFP36L1/ERRFI1/JAK2/CFLAR/AQP1	14	up
295	GO:1902903	regulation of supramolecular fibre organisation	47/1153	376/18800	2.69045e-06	5.14378e-05	3.52711e-05	PHLDB2/SYNPO2/AVIL/MAP1A/CLU/LPAR1/AKAP13/NRP1/TMSB4X/ARHGEF15/GMFG/PTK2B/RHOC/MAP1B/SLAIN1/GPX1/CLIP3/ARHGEF5/CXCL12/SNX9/HCLS1/CIB1/SSH1/CYRIA/RGCC/ARAP1/ARHGAP18/CFL2/CGNL1/FES/S1PR1/CORO1A/ARPIN/DMTN/PSEN1/CCN2/PLEKHH2/WAS/ELN/CYFIP2/SPTBN1/SLIT2/MAPRE3/CDH5/CAPZA2/RB1/FCHSD2	47	up
296	GO:0045596	negative regulation of cell differentiation	73/1153	685/18800	2.70364e-06	5.15153e-05	3.53242e-05	ANXA1/BCL6/TGFB1/ZFP36/ZEB1/IL6/EPHA4/NFKBIA/STAT3/TMEM176A/TLR4/FBN1/IGFBP5/TMEM176B/TWSG1/NRP1/DUSP10/SOD2/DDIT3/RGS2/LYN/HEY2/ZHX2/IL4R/ID3/PPP3CA/PTK2B/RUNX1/INPP5D/MSX1/SEMA4A/RUNX1T1/MYOCD/CD74/NFE2L2/WWTR1/INSIG1/CIB1/ARNTL/HOXA7/ITGB1/PTN/CTDSP1/SEMA3F/PDGFB/B2M/BMPR2/JAG1/SKIL/ZFP36L1/CDKN2B/ZC3H12A/TNFAIP6/FCGR2B/DMTN/TENT5C/PSEN1/JDP2/TRIM62/SEMA4F/USF3/CTLA4/RTN4/CCN4/ZBTB16/XBP1/RB1/…	73	up
297	GO:0070167	regulation of biomineral tissue development	20/1153	101/18800	2.74578e-06	5.21421e-05	3.5754e-05	TGFB1/CCN1/HIF1A/TENT5A/ACVR1/BMPR1B/ATP2B1/HEY2/SGMS2/PTK2B/ANKH/PTN/SRGN/OMD/BMPR2/OSR2/S1PR1/GJA1/COMP/GAS6	20	up
298	GO:0051216	cartilage development	30/1153	195/18800	2.93249e-06	5.55008e-05	3.80571e-05	TGFB1/ZEB1/CCN1/FGF2/HIF1A/TIMP1/BMP8A/STC1/TGFBI/ARID5A/PRRX1/BMPR1B/BMP8B/RUNX2/ITGB8/RUNX1/MSX1/SLC39A14/LOXL2/BMPR2/OSR2/MAPK3/COMP/CCN2/SHOX2/CCN4/ZBTB16/ROR2/RB1/SULF2	30	up
299	GO:0002703	regulation of leukocyte-mediated immunity	34/1153	236/18800	2.99812e-06	5.65532e-05	3.87787e-05	BCL6/TGFB1/HFE/IL6/TLR4/STX4/AHR/ARID5A/CD300A/DNASE1L3/TNFRSF1B/LYN/RAC2/IL4R/TNFSF13/VAMP8/HLA-E/C3/CLEC7A/CX3CR1/PLCG2/PTPRC/PTAFR/IL1R1/SPI1/B2M/STXBP2/FES/IL7R/FCGR2B/FZD5/LAMP1/WAS/BLK	34	up
300	GO:0008625	extrinsic apoptotic signalling pathway via death domain receptors	18/1153	85/18800	3.14822e-06	5.91865e-05	4.05844e-05	THBS1/ATF3/TNFRSF10B/STX4/BMPR1B/SERPINE1/GPX1/RFFL/SPI1/SKIL/PMAIP1/TNFAIP3/TNFRSF1A/TIMP3/TNFRSF10A/CFLAR/BCL2L1/ITPRIP	18	up
301	GO:0002335	mature B-cell differentiation	11/1153	34/18800	3.39839e-06	6.36774e-05	4.36638e-05	IL6/BCL3/GPR183/POU2AF1/PTK2B/PLCG2/SPI1/MFNG/ITM2A/FCGR2B/XBP1	11	up
302	GO:0090330	regulation of platelet aggregation	10/1153	28/18800	3.43462e-06	6.41433e-05	4.39833e-05	SH2B3/IL6/MMRN1/PRKG1/C1QTNF1/LYN/IL6ST/DMTN/BLK/JAK2	10	up
303	GO:0051048	negative regulation of secretion	27/1153	167/18800	3.4876e-06	6.49177e-05	4.45143e-05	ANXA1/CD200/RAP1A/BMP8A/GNAI2/SYT11/PLA2R1/CD300A/SERGEF/TNFRSF1B/LIF/P2RY1/PPP3CA/VAMP8/FRMD4A/CD74/NRG1/MAOB/SPI1/SREBF1/IRS1/GJA1/FCGR2B/KLF7/TNFRSF1A/SYTL4/RAP1B	27	up
304	GO:0042063	gliogenesis	39/1153	291/18800	3.55711e-06	6.59938e-05	4.52522e-05	ANXA1/TGFB1/EGR2/FGF2/IL6/EPHA4/LEPR/TLR2/STAT3/CLU/TLR4/CXCR4/GPR183/DUSP10/TENM4/TNFRSF1B/LYN/LIF/P2RY1/PTK2B/CSF1/FPR2/NRG1/ITGB4/CX3CR1/PTN/IL6ST/B4GALT6/CDKN2B/CSF1R/MAPK3/C5AR1/PSEN1/ILK/RTN4/CCL2/ROR2/EIF2B2/S100A8	39	up
305	GO:0032989	cellular component morphogenesis	78/1153	753/18800	3.60964e-06	6.67487e-05	4.57698e-05	NR4A2/PHLDB2/EGR2/EPHA3/PDGFRA/EPHA4/NGFR/CHN1/LRRK2/TLR2/MAP1A/LAMA2/AKAP13/CXCR4/RHOG/KIF13B/MACF1/NRP1/BMPR1B/TENM4/SLITRK6/PLPPR4/KIF5C/CPNE5/RAC2/CUX1/PPP3CA/SLIT3/MAP1B/ITSN2/NEBL/SIPA1L1/SEMA4A/CSRP2/ITGA1/NEDD4/EMB/CXCL12/ITGB4/ITGB1/OPHN1/ANK3/NUMB/PTN/SEMA3F/CFL2/MAP6/BMPR2/SKIL/MAP3K13/B4GALT6/CDH11/SLITRK5/CSF1R/ARPIN/HECW2/RHOH/IQGAP1/PSEN1/PGM5/FZD4/PDLIM5/SEMA4F/UNC5B/CYFIP2/ACTB/K…	78	up
306	GO:0071260	cellular response to mechanical stimulus	16/1153	70/18800	3.85391e-06	7.10329e-05	4.87075e-05	PTGS2/TNFRSF10B/MYD88/TLR4/GADD45A/PDE2A/ENG/NFKB1/CASP1/MAPK3/TNFSF14/TNFRSF1A/KCNJ2/TNFRSF10A/AQP1/SLC2A1	16	up
307	GO:0043434	response to peptide hormone	49/1153	404/18800	3.91274e-06	7.16564e-05	4.9135e-05	ANXA1/NR4A2/EGR2/SOCS3/TIMP1/PTGS2/BTG2/GNAI2/TLR2/STAT3/FBN1/IGFBP5/PTPRE/RAB31/ATP2B1/LYN/JAK1/LPL/CYP1B1/PLAT/TIMP4/MAP1B/SLC39A14/NR4A3/NFE2L2/CXCL12/INSIG1/NFKB1/BTG1/SREBF1/IRS1/EGR1/ZFP36L1/ERRFI1/CCN2/RELA/JUND/NR4A1/MZB1/JAK2/WDTC1/CFLAR/XBP1/RB1/SORL1/SLC2A1/PIK3R3/INSIG2/EIF2B2	49	up
308	GO:0090287	regulation of cellular response to growth factor stimulus	41/1153	314/18800	3.91315e-06	7.16564e-05	4.9135e-05	DCN/THBS1/TGFB1/ZEB1/CCN1/FGF2/DKK3/HIF1A/FGF1/NGFR/ITGA3/FBN1/TWSG1/RUNX2/ZBTB7A/ITGA5/NPNT/ENG/MSX1/NEDD4/MYOCD/ITGA8/GATA6/CASK/LOX/BMPR2/SKIL/CDKN2B/TNFAIP6/FZD4/ILK/CYFIP2/SLIT2/CDH5/SLC2A10/CFLAR/SORL1/PBLD/FZD1/MMRN2/SULF2	41	up
309	GO:0002460	adaptive immune response based on somatic recombination of immune receptors built from immunoglobulin superfamily domains	46/1153	370/18800	3.96864e-06	7.24372e-05	4.96705e-05	ANXA1/BCL6/TGFB1/HFE/IL6/NFKBIZ/C1R/BCL3/MYD88/STAT3/CLU/TLR4/AHR/C1RL/ARID5A/SERPING1/RFTN1/TNFRSF1B/IL4R/CSF2RB/HLA-DPB1/TNFSF13/INPP5D/SEMA4A/CD74/C1S/HLA-E/C3/CLEC7A/HLA-DPA1/MYO1G/PTPRC/IL1R1/B2M/JAG1/IL7R/ZC3H12A/FCGR2B/FZD5/HLA-DMA/WAS/TNFAIP3/IL18BP/HLA-DMB/SOCS5/CD4	46	up
310	GO:0060759	regulation of response to cytokine stimulus	28/1153	178/18800	4.00739e-06	7.29086e-05	4.99937e-05	SH2B3/IL6/HIF1A/TLR2/TLR4/CXCR4/HIPK1/IRAK2/SAMHD1/TLE5/CASP4/SLIT3/LAPTM5/CSF1/AXL/CD74/RFFL/TRIM56/PTPRC/IL1R1/CASP1/SPPL2A/GAS6/STING1/TNFAIP3/TNFRSF1A/SLIT2/KLF4	28	up
311	GO:0048872	homeostasis of number of cells	38/1153	282/18800	4.14828e-06	7.52292e-05	5.1585e-05	ANXA1/BCL6/P4HTM/ZFP36/SH2B3/IL6/HIF1A/STAT3/KITLG/PLA2G2A/GPR183/ZBTB7A/LYN/INPP5D/CSF1/AXL/CD74/ARHGEF5/SEPTIN4/HCLS1/CX3CR1/SPI1/EPAS1/B2M/SKIL/CORO1A/IL7R/ZFP36L1/DMTN/PMAIP1/TNFSF14/TNFAIP3/IL2RA/JAK2/IKZF1/RB1/MAEA/CARD11	38	up
312	GO:0090066	regulation of anatomical structure size	56/1153	487/18800	4.27661e-06	7.73079e-05	5.30103e-05	PTGS2/AVIL/LRRK2/PRKG1/HRH1/MACF1/NRP1/SOD2/SCPEP1/ATP2B1/RGS2/BDKRB2/TMSB4X/P2RY1/PTK2B/MAP1B/SEMA4A/HRH2/ITGA1/KCNN4/GPX1/CXCL12/SNX9/HCLS1/SSH1/CYRIA/MSN/KCNMB1/ARHGAP18/SEMA3F/GUCY1A1/CFL2/BMPR2/MAP3K13/CORO1A/IL7R/SLC12A6/DMTN/COMP/DOCK5/PLEKHH2/WAS/SEMA4F/ELN/CYFIP2/SPTBN1/SLIT2/RTN4/DOCK4/PPP1R15A/WDTC1/VSTM4/CAPZA2/FCHSD2/AQP1/RAB21	56	up
313	GO:0010595	positive regulation of endothelial cell migration	23/1153	131/18800	4.41917e-06	7.96297e-05	5.46024e-05	ANXA1/THBS1/TGFB1/FGF2/ANXA3/HIF1A/FGF1/PTGS2/NRP1/FOXP1/TMSB4X/PTK2B/TEK/NFE2L2/MAP2K3/PLPP3/CIB1/SRPX2/PDGFB/BMPR2/ZC3H12A/PIK3CG/EMC10	23	up
314	GO:0051051	negative regulation of transport	54/1153	464/18800	4.43952e-06	7.97416e-05	5.46791e-05	ANXA1/THBS1/GEM/CD200/RAP1A/PLSCR1/EPHA3/PTGS2/BMP8A/GNB5/GNAI2/STC1/LRRK2/TLR2/SYT11/PLA2R1/CD300A/SERGEF/TNFRSF1B/RGS2/LIF/P2RY1/PPP3CA/PTK2B/MAP1B/VAMP8/NEDD4/FRMD4A/CD74/NRG1/CLIC2/MAOB/INSIG1/NFKB1/ANK3/GABRE/SPI1/TCAF2/ERLEC1/SREBF1/IRS1/CORO1A/GJA1/HECW2/FCGR2B/DMTN/SLC43A2/OS9/ARHGAP1/KLF7/TNFRSF1A/SYTL4/RAP1B/CAMK2D	54	up
315	GO:0010811	positive regulation of cell-substrate adhesion	22/1153	122/18800	4.51599e-06	8.08578e-05	5.54445e-05	CCN1/CDH13/ITGA3/UTRN/ABI3BP/NRP1/ITGA5/NPNT/PTK2B/CSF1/TEK/EDIL3/VIT/CIB1/FBLN2/PDGFB/DMTN/DOCK5/ILK/JAK2/LIMS1/SPOCK2	22	up
316	GO:0032418	lysosome localisation	17/1153	79/18800	4.66799e-06	8.3052e-05	5.6949e-05	CD300A/LYN/RAC2/IL4R/VAMP8/NR4A3/LAMTOR1/MILR1/CBL/PLEKHM1/STXBP2/MAP6/FES/LAT2/PIK3CG/BLK/SYTL4	17	up
317	GO:1990849	vacuolar localisation	17/1153	79/18800	4.66799e-06	8.3052e-05	5.6949e-05	CD300A/LYN/RAC2/IL4R/VAMP8/NR4A3/LAMTOR1/MILR1/CBL/PLEKHM1/STXBP2/MAP6/FES/LAT2/PIK3CG/BLK/SYTL4	17	up
318	GO:2000379	positive regulation of reactive oxygen species metabolic process	16/1153	71/18800	4.69468e-06	8.32641e-05	5.70945e-05	THBS1/TGFB1/GNAI2/CDKN1A/TLR4/GADD45A/SOD2/PTK2B/CYP1B1/NFE2L2/FPR2/DUOXA1/CLEC7A/PLCG2/PDGFB/ZC3H12A	16	up
319	GO:1903530	regulation of secretion by cell	61/1153	549/18800	4.88667e-06	8.63975e-05	5.92431e-05	ANXA1/CD200/TGFB1/RAP1A/HFE/IL6/PAM/HIF1A/BMP8A/TNFRSF11A/GNAI2/LRRK2/TLR2/MCTP2/RAB27B/SYT11/TLR4/STX4/CD300A/SERGEF/C1QTNF1/ANO1/ACSL4/TNFRSF1B/LYN/RAC2/LIF/P2RY1/IL4R/PPP3CA/VAMP8/KCNN4/FRMD4A/CXCL12/SEPTIN4/MAOB/ARNTL/RGCC/CASK/GRK2/SAA1/PTAFR/SPI1/STXBP2/FES/SREBF1/IRS1/GJA1/PTGES/FCGR2B/SIDT2/LAMP1/SEC24A/KLF7/TNFRSF1A/GOLPH3/BLK/JAK2/SYTL4/RAP1B/RAB21	61	up
320	GO:0050808	synapse organisation	50/1153	419/18800	4.95908e-06	8.71379e-05	5.97508e-05	NEGR1/SPARCL1/EPHA4/LRRK2/TLR2/ITGA3/CAST/COL4A1/NRP1/THBS2/SLITRK6/LGI2/ARHGEF15/GRM5/CLSTN2/MAP1B/SIPA1L1/ZDHHC2/CBLN3/SEMA4A/PCDHB14/NEDD4/PRNP/NRG1/C3/CX3CR1/OPHN1/SRPX2/PCDH17/ANK3/SRGN/SEMA3F/SLITRK5/C5AR1/FCGR2B/FZD5/PSEN1/PDLIM5/CNKSR2/ACTB/DLG5/TPBG/IL10RA/IL1RAP/SLC1A1/SIX1/FZD1/SPOCK2/ABI3/ACTN1	50	up
321	GO:0007179	transforming growth factor beta receptor signalling pathway	30/1153	200/18800	4.95944e-06	8.71379e-05	5.97508e-05	LTBP2/THBS1/TGFB1/ZEB1/DKK3/LRRC32/FOS/ACVR1/STAT3/ITGA3/FBN1/TWSG1/ZBTB7A/NPNT/ITGB8/ENG/MYOCD/ITGA8/LOX/SPI1/FURIN/SKIL/LPXN/CDKN2B/JUN/FUT8/CDH5/SLC2A10/PBLD/PTPRK	30	up
322	GO:0050731	positive regulation of peptidyl-tyrosine phosphorylation	29/1153	190/18800	5.00703e-06	8.74292e-05	5.99505e-05	TGFB1/FGF7/IL6/EPHA4/AFAP1L2/ACVR1/KITLG/NRP1/LYN/ITGA5/LIF/GRM5/PTK2B/CD74/PRNP/NRG1/HCLS1/CLEC7A/TGFA/PLCG2/PTPRC/PDGFB/IL6ST/CSF1R/THBS4/GAS6/TNFRSF1A/JAK2/CD4	29	up
323	GO:1901654	response to ketone	29/1153	190/18800	5.00703e-06	8.74292e-05	5.99505e-05	THBS1/TGFB1/FOSB/KLF9/FOS/PTGFR/TLR2/AHR/FOSL1/ABHD2/ATP2B1/SLIT3/CYP1B1/PLAT/CLDN4/CBL/MAOB/MSN/PTAFR/SREBF1/ADCY2/ERRFI1/GAS6/GOLPH3/SLIT2/JAK2/CFLAR/AQP1/BCL2L1	29	up
324	GO:0010038	response to metal ion	44/1153	351/18800	5.16401e-06	8.98921e-05	6.16393e-05	JUNB/THBS1/CRIP1/S100A16/FOSB/PLSCR1/HFE/MT2A/PAM/FOS/SLC13A5/HIF1A/PTGS2/LRRK2/SYT11/SOD2/CPNE5/PPP3CA/PTK2B/CYBRD1/ARL13B/NEDD4/NFE2L2/PRNP/MAOB/ANK3/PLCG2/KCNMB1/B2M/RASGRP2/LOXL2/SLC30A4/MAPK3/DMTN/JUN/IQGAP1/STIM1/JUND/AQP3/CAMK2D/AQP1/VCAM1/SLC1A1/S100A8	44	up
325	GO:0043300	regulation of leukocyte degranulation	13/1153	49/18800	5.36073e-06	9.26563e-05	6.35347e-05	STX4/CD300A/LYN/RAC2/IL4R/VAMP8/PTAFR/SPI1/STXBP2/FES/FCGR2B/LAMP1/BLK	13	up
326	GO:1900047	negative regulation of hemostasis	13/1153	49/18800	5.36073e-06	9.26563e-05	6.35347e-05	THBS1/PROS1/SH2B3/PDGFRA/PLAU/THBD/PRKG1/C1QTNF1/SERPING1/PLAT/SERPINE1/PDGFB/COMP	13	up
327	GO:0051250	negative regulation of lymphocyte activation	26/1153	161/18800	5.37209e-06	9.26563e-05	6.35347e-05	ANXA1/BCL6/HFE/LRRC32/TWSG1/CD300A/VSIR/PDE5A/LYN/MNDA/IL4R/LAPTM5/RUNX1/INPP5D/AXL/CD74/PRNP/PELI1/ZC3H12A/FCGR2B/CTLA4/TNFAIP3/BLK/DLG5/IL2RA/SOCS5	26	up
328	GO:0045598	regulation of fat cell differentiation	24/1153	142/18800	5.47743e-06	9.41851e-05	6.45831e-05	TGFB1/ZFP36/IL6/ADIRF/PTGS2/MEDAG/TFE3/DUSP10/SOD2/DDIT3/KLF5/LPL/RUNX1T1/WWTR1/INSIG1/ARNTL/JAG1/ZFP36L1/ZC3H12A/JDP2/CCN4/ZBTB16/XBP1/SIX1	24	up
329	GO:0045619	regulation of lymphocyte differentiation	28/1153	181/18800	5.57346e-06	9.55449e-05	6.55155e-05	EGR3/ANXA1/BCL6/ZEB1/NFKBIZ/PRDM1/CD83/DUSP10/VSIR/IL4R/RUNX1/INPP5D/AXL/CD74/PTPRC/IL7R/ZFP36L1/ZC3H12A/RHOH/GAS6/TCF7/CTLA4/IL2RA/ZBTB16/XBP1/NFAM1/SOCS5/CARD11	28	up
330	GO:0001933	negative regulation of protein phosphorylation	43/1153	341/18800	5.66555e-06	9.68294e-05	6.63963e-05	TGFB1/DUSP1/SOCS3/SH2B3/LRRK2/CDKN1A/GADD45B/MVP/CD300A/GADD45A/HIPK3/DUSP10/RGS2/LYN/BDKRB2/PTPN13/SFN/ENG/MYOCD/HEG1/PRNP/CBL/WWTR1/PLPP3/CIB1/UBE2B/PTPRC/CTDSP1/DBNDD2/CDKN2B/ZC3H12A/DMTN/ERRFI1/JUN/PSEN1/TNFAIP3/DNAJC3/SLIT2/PRKAR2B/CAMK2N2/RB1/SORL1/SOCS5	43	up
331	GO:0044087	regulation of cellular component biogenesis	93/1153	955/18800	5.70749e-06	9.70944e-05	6.6578e-05	ARHGAP24/THBS1/NEGR1/PHLDB2/TGFB1/RAP1A/EPHA3/SYNPO2/CCN1/AVIL/MYD88/LRRK2/TLR2/CLU/LPAR1/TLR4/RHOG/MACF1/NRP1/THBS2/SLITRK6/TMSB4X/RAB1B/RAC2/ARHGEF15/CLSTN2/KLF5/PTK2B/RHOC/MAP1B/ADPRH/DNAJB2/SEMA4A/TEK/RAB3IP/SLAIN1/SH3GLB1/PLCE1/CLIP3/ARHGEF5/NRG1/SELP/SNX9/CHMP4A/HCLS1/FAM107A/SSH1/CYRIA/RGCC/CLEC7A/PLEKHM1/MSN/SRPX2/PLCG2/LCP1/ARAP1/ANTXR1/ARHGAP18/CGNL1/FES/SAR1B/S1PR1/CORO1A/CCP110/SLITRK…	93	up
332	GO:0071407	cellular response to organic cyclic compound	63/1153	576/18800	5.71549e-06	9.70944e-05	6.6578e-05	ANXA1/TGFB1/ZFP36/RAP1A/KLF9/PTGS2/GNB5/STC1/LRRK2/ACVR1/CLU/IGFBP5/HRH1/AHR/ABHD2/FOXP1/DIAPH1/ATP2B1/NR3C2/ZBTB7A/PDE2A/P2RY1/ID3/CYP1B1/PLAT/HRH2/NEDD4/GNA14/NR4A3/HTR1F/INSIG1/ARNTL/FAM107A/SSH1/MSN/NFKB1/KCNMB1/PTAFR/PDGFB/FES/EGR1/ZFP36L1/ADCY2/ZC3H12A/GRAMD1B/MAPK3/P2RY13/DMTN/ERRFI1/STING1/PIK3CG/ACTB/GOLPH3/JAK2/CFLAR/RAMP3/CCL2/RAP1B/AQP1/STRN3/SLC1A1/SIX1/INSIG2	63	up
333	GO:0048545	response to steroid hormone	42/1153	330/18800	5.74911e-06	9.71412e-05	6.66101e-05	ANXA1/THBS1/TGFB1/ZFP36/FOSB/IL6/PAM/KLF9/FOS/ANXA3/PTGS2/STC1/TLR2/ACVR1/PAPPA/FOSL1/ABHD2/FOXP1/ATP2B1/NR3C2/ZBTB7A/SLIT3/CYP1B1/PLAT/ENG/NEDD4/NR4A3/CLDN4/MAOB/ARNTL/FAM107A/LOX/PTAFR/SREBF1/ZFP36L1/ERRFI1/CCN2/SLIT2/JAK2/CFLAR/AQP1/STRN3	42	up
334	GO:0003158	endothelium development	23/1153	133/18800	5.75269e-06	9.71412e-05	6.66101e-05	RAP1A/ZEB1/FGF1/MYD88/STC1/ACVR1/CXCR4/NRP1/FOXP1/PDE2A/HEY2/GPX1/HEG1/NRG1/MSN/COL18A1/BTG1/BMPR2/JAG1/S1PR1/TNFRSF1A/CDH5/RAP1B	23	up
335	GO:0001501	skeletal system development	59/1153	528/18800	5.85516e-06	9.85765e-05	6.75942e-05	CSRNP1/TGFB1/ZEB1/CCN1/FGF2/SH2B3/PDGFRA/HIF1A/TIMP1/LEPR/BMP8A/HAPLN3/STC1/AKAP13/FBN1/TGFBI/ARID5A/PRRX1/BMPR1B/BMP8B/FOXP1/RUNX2/TLE5/FLI1/ITGB8/RUNX1/ENG/MSX1/SLC39A14/TBX4/TLL1/TTC9/INSIG1/ANKH/HOXA7/PTPRC/LOX/LOXL2/BMPR2/OSR2/CDH11/GJA1/MAPK3/PAPSS2/COMP/PSEN1/CCN2/BBX/SHOX2/KIAA1217/CCN4/SLC2A10/ZBTB16/ROR2/RB1/SPEF2/SIX1/INSIG2/SULF2	59	up
336	GO:0070997	neuron death	44/1153	353/18800	5.9848e-06	0.000100459	6.88851e-05	NR4A2/CD200/FOS/HIF1A/BTG2/RETREG1/NGFR/LRRK2/CLU/TLR4/NLRP1/NRP1/SOD2/DDIT3/MAP3K5/TNFRSF1B/PTK2B/CSF1/ITGA1/AXL/GPX1/NR4A3/PRNP/CBL/CHMP4A/CX3CR1/IKBKG/IL6ST/AGAP2/EGR1/CORO1A/FCGR2B/JUN/PSEN1/UNC5B/MCL1/JAK2/CCL2/RB1/SORL1/SLC1A1/BCL2L1/SIX1/FZD1	44	up
337	GO:0030509	BMP signalling pathway	26/1153	162/18800	6.03247e-06	0.000100959	6.92279e-05	TGFB1/HFE/CCN1/BMP8A/ACVR1/ITGA3/FBN1/TWSG1/BMPR1B/BMP8B/RUNX2/FAM83G/ENG/MSX1/GATA6/BMPR2/SKIL/EGR1/TNFAIP6/MAPK3/COMP/ILK/CDH5/ROR2/SORL1/FZD1	26	up
338	GO:0110148	biomineralisation	27/1153	172/18800	6.16385e-06	0.000102852	7.05262e-05	TGFB1/CCN1/HIF1A/PTGS2/TENT5A/ACVR1/BMPR1B/ATP2B1/HEY2/FAM20A/SGMS2/PTK2B/ANKH/PTN/LOX/SRGN/OMD/BMPR2/OSR2/S1PR1/SLC20A1/GJA1/COMP/STIM1/GAS6/ROR2/FBLN7	27	up
339	GO:1903531	negative regulation of secretion by cell	24/1153	143/18800	6.20582e-06	0.000103247	7.07971e-05	ANXA1/CD200/RAP1A/BMP8A/GNAI2/SYT11/CD300A/SERGEF/TNFRSF1B/LIF/P2RY1/PPP3CA/VAMP8/FRMD4A/MAOB/SPI1/SREBF1/IRS1/GJA1/FCGR2B/KLF7/TNFRSF1A/SYTL4/RAP1B	24	up
340	GO:0043551	regulation of phosphatidylinositol 3-kinase activity	14/1153	57/18800	6.29801e-06	0.000104394	7.15831e-05	TGFB1/FGF2/SOCS3/PDGFRA/LYN/PIK3IP1/PTK2B/TEK/FPR2/PDGFB/AGAP2/IRS1/PIK3R3/SOCS5	14	up
341	GO:1903829	positive regulation of protein localisation	52/1153	446/18800	6.31174e-06	0.000104394	7.15831e-05	TGFB1/EPHA3/HIF1A/PTGS2/CEMIP/NGFR/TLR2/MAP1A/SYT11/TLR4/ITGA3/PLK3/RHOG/STX4/MICALL2/ANO1/ACSL4/RAC2/LIF/SFN/ZDHHC2/SH3GLB1/KCNN4/ZDHHC5/FRMD4A/CLIP3/ARHGEF5/PRNP/WWTR1/HCLS1/CIB1/ITGB1/MSN/ANK3/TCAF2/SAR1B/EPB41L2/ZC3H12A/TNFAIP6/FZD5/PSEN1/GAS6/SEC24A/GOLPH3/BLK/SPTBN1/RTN4/JAK2/RAMP3/SYTL4/SORL1/PCM1	52	up
342	GO:0030224	monocyte differentiation	11/1153	36/18800	6.37064e-06	0.00010506	7.20398e-05	PDE1B/FOXP1/INPP5D/CSF1/CD74/HOXA7/FES/ZFP36L1/CSF1R/JUN/CD4	11	up
343	GO:0002764	immune response-regulating signalling pathway	55/1153	482/18800	6.53668e-06	0.000107484	7.37019e-05	PLSCR1/NFKBIZ/NFKBIA/MYD88/TLR2/TLR4/CD300A/RFTN1/IRAK2/FOXP1/LYN/MNDA/TNIP1/LCP2/HLA-DPB1/CLPB/PJA2/LAPTM5/INPP5D/KCNN4/ZDHHC5/LACC1/NR4A3/PRNP/BIRC3/FPR2/S100A14/CLEC7A/MYO1G/PLCG2/PTPRC/PELI1/THEMIS2/IKBKG/RNF135/ALPK1/BMX/LPXN/ZC3H12A/C5AR1/FCGR2B/NMI/LAT2/PSEN1/RELA/CTLA4/TNFAIP3/BLK/RTN4/CD79A/NFAM1/TLR1/BLNK/EIF2B2/CARD11	55	up
344	GO:0002269	leukocyte activation involved in inflammatory response	13/1153	50/18800	6.84045e-06	0.00011145	7.64219e-05	IL6/MYD88/LRRK2/TLR2/CLU/SYT11/IFNGR2/FPR2/CX3CR1/PTPRC/C5AR1/JUN/JAK2	13	up
345	GO:0043303	mast cell degranulation	13/1153	50/18800	6.84045e-06	0.00011145	7.64219e-05	CD300A/LYN/RAC2/IL4R/VAMP8/NR4A3/MILR1/CBL/STXBP2/FES/LAT2/PIK3CG/BLK	13	up
346	GO:0007259	receptor signalling pathway via JAK-STAT	27/1153	173/18800	6.88492e-06	0.00011145	7.64219e-05	SOCS3/SH2B3/IL6/IFNAR2/BCL3/STAT3/CD300A/GADD45A/LYN/JAK1/LIF/CSF2RB/PTK2B/CYP1B1/HCLS1/PTPRC/IL6ST/IL7R/CSF1R/NMI/IFNAR1/TNFRSF1A/IL10RB/JAK2/CCL2/IL10RA/SOCS5	27	up
347	GO:0071772	response to BMP	27/1153	173/18800	6.88492e-06	0.00011145	7.64219e-05	TGFB1/HFE/CCN1/BMP8A/ACVR1/ITGA3/FBN1/TWSG1/BMPR1B/BMP8B/RUNX2/FAM83G/ENG/MSX1/GATA6/BMPR2/SKIL/EGR1/TNFAIP6/MAPK3/COMP/SPINT2/ILK/CDH5/ROR2/SORL1/FZD1	27	up
348	GO:0071773	cellular response to BMP stimulus	27/1153	173/18800	6.88492e-06	0.00011145	7.64219e-05	TGFB1/HFE/CCN1/BMP8A/ACVR1/ITGA3/FBN1/TWSG1/BMPR1B/BMP8B/RUNX2/FAM83G/ENG/MSX1/GATA6/BMPR2/SKIL/EGR1/TNFAIP6/MAPK3/COMP/SPINT2/ILK/CDH5/ROR2/SORL1/FZD1	27	up
349	GO:0031668	cellular response to extracellular stimulus	34/1153	245/18800	6.90756e-06	0.00011145	7.64219e-05	NR4A2/ATF3/FOS/LRRK2/CDKN1A/NCOA1/UCN2/FOSL1/MAP3K5/ATP2B1/LYN/TLE5/LPL/SH3GLB1/AXL/MYOCD/NFE2L2/CBL/FAM107A/DSC2/PTPRC/FES/BMPR2/SREBF1/NUAK1/CDKN2B/ZC3H12A/MAPK3/PMAIP1/GAS6/XBP1/AQP3/VCAM1/SLC2A1	34	up
350	GO:0045621	positive regulation of lymphocyte differentiation	20/1153	107/18800	6.91625e-06	0.00011145	7.64219e-05	EGR3/ANXA1/BCL6/NFKBIZ/CD83/DUSP10/VSIR/IL4R/RUNX1/INPP5D/AXL/CD74/PTPRC/IL7R/RHOH/GAS6/IL2RA/ZBTB16/XBP1/SOCS5	20	up
351	GO:0010712	regulation of collagen metabolic process	12/1153	43/18800	6.94542e-06	0.000111602	7.65257e-05	TGFB1/IL6/MFAP4/VSIR/CST3/RUNX1/ENG/RGCC/ITGB1/CIITA/ERRFI1/CCN2	12	up
352	GO:0008045	motor neuron axon guidance	10/1153	30/18800	7.02507e-06	0.000112561	7.71833e-05	EGR2/EPHA4/CHN1/RHOG/NRP1/KIF5C/RAC2/SEMA3F/RHOH/SLIT2	10	up
353	GO:0097696	receptor signalling pathway via STAT	28/1153	184/18800	7.68212e-06	0.00012274	8.41632e-05	TGFB1/SOCS3/SH2B3/IL6/IFNAR2/BCL3/STAT3/CD300A/GADD45A/LYN/JAK1/LIF/CSF2RB/PTK2B/CYP1B1/HCLS1/PTPRC/IL6ST/IL7R/CSF1R/NMI/IFNAR1/TNFRSF1A/IL10RB/JAK2/CCL2/IL10RA/SOCS5	28	up
354	GO:0090303	positive regulation of wound healing	14/1153	58/18800	7.83741e-06	0.000124867	8.56219e-05	ANXA1/THBS1/THBD/CXCR4/SERPINE1/NFE2L2/CLDN4/PLPP3/CLEC7A/ITGB1/DUOX1/DMTN/CCN4/XBP1	14	up
355	GO:0002761	regulation of myeloid leukocyte differentiation	21/1153	117/18800	7.97471e-06	0.000126341	8.66325e-05	TGFB1/FOS/TLR4/KITLG/FBN1/TFE3/FOXP1/LYN/LIF/RUNX1/INPP5D/CSF1/CD74/HCLS1/HOXA7/FES/ZFP36L1/TNFAIP6/ROR2/RB1/CD4	21	up
356	GO:0045446	endothelial cell differentiation	21/1153	117/18800	7.97471e-06	0.000126341	8.66325e-05	RAP1A/ZEB1/MYD88/STC1/ACVR1/CXCR4/NRP1/PDE2A/HEY2/GPX1/HEG1/NRG1/MSN/COL18A1/BTG1/BMPR2/JAG1/S1PR1/TNFRSF1A/CDH5/RAP1B	21	up
357	GO:0006887	exocytosis	44/1153	357/18800	8.00011e-06	0.000126388	8.6665e-05	ANXA1/SCRN1/RAP1A/ANXA3/GNAI2/LRRK2/RAB27B/SYT11/STX4/CD300A/STEAP2/RAB31/LYN/RAC2/P2RY1/IL4R/RAB3IP/VAMP8/NR4A3/MILR1/CBL/SEPTIN4/LIN7A/CASK/MYO1G/PTAFR/SPI1/STXBP2/FES/STX11/CORO1A/NAPA/SNPH/FCGR2B/DMTN/LAT2/SYNGR2/PSEN1/LAMP1/PIK3CG/BLK/SYTL4/RAP1B/RAB21	44	up
358	GO:0007519	skeletal muscle tissue development	25/1153	155/18800	8.27712e-06	0.000130212	8.92868e-05	ATF3/TGFB1/EGR2/FOS/BTG2/ACVR1/HIVEP3/KLF5/PPP3CA/GPX1/MYOCD/ARNTL/CFL2/EGR1/ELN/NR4A1/POPDC2/SHOX2/CFLAR/RB1/ITGA7/NR1D2/SIX1/MTM1/MEOX2	25	up
359	GO:0045669	positive regulation of osteoblast differentiation	16/1153	74/18800	8.28831e-06	0.000130212	8.92868e-05	CCN1/FGF2/IL6/TENT5A/ACVR1/BMPR1B/RUNX2/CEBPD/NPNT/WWTR1/IL6ST/BMPR2/JAG1/JUND/ILK/CCN4	16	up
360	GO:0045862	positive regulation of proteolysis	45/1153	369/18800	8.34529e-06	0.000130743	8.96508e-05	CCN1/EPHA4/NGFR/LRRK2/STAT3/CLU/PLK3/NLRP1/MAP3K5/VSIR/CASP10/CBFA2T3/TNFRSF1B/LYN/HERPUD1/TNIP1/LAPTM5/PTK2B/DNAJB2/NFE2L2/CLDN4/TNFSF10/SNX9/CLEC7A/SOX7/ANTXR1/PSME1/RCN3/FURIN/CASP1/AIM2/ZC3H12A/PSEN1/CCN2/PMAIP1/CYFIP2/CSNK1A1/RHBDD1/JAK2/SH3RF3/ZFAND2A/CFLAR/SLC1A1/SOCS5/S100A8	45	up
361	GO:0043534	blood vessel endothelial cell migration	27/1153	175/18800	8.56296e-06	0.000133781	9.17344e-05	EGR3/ANXA1/THBS1/TGFB1/FGF2/VASH1/HIF1A/PTGS2/GADD45A/NRP1/TMSB4X/PTK2B/GPX1/NFE2L2/MAP2K3/CIB1/RGCC/ITGB1/SRPX2/PDGFB/NR4A1/SLIT2/CDH5/KLF4/PIK3R3/MMRN2/MEOX2	27	up
362	GO:1901214	regulation of neuron death	40/1153	313/18800	8.63124e-06	0.000134476	9.22104e-05	NR4A2/CD200/FOS/HIF1A/BTG2/RETREG1/LRRK2/CLU/TLR4/NRP1/SOD2/DDIT3/MAP3K5/TNFRSF1B/PTK2B/CSF1/ITGA1/AXL/NR4A3/PRNP/CBL/CHMP4A/CX3CR1/IKBKG/IL6ST/AGAP2/EGR1/CORO1A/FCGR2B/JUN/PSEN1/UNC5B/MCL1/JAK2/CCL2/SORL1/SLC1A1/BCL2L1/SIX1/FZD1	40	up
363	GO:0071622	regulation of granulocyte chemotaxis	13/1153	51/18800	8.66906e-06	0.000134693	9.23594e-05	THBS1/CAMK1D/DAPK2/RAC2/CSF1/CD74/S100A14/TNFAIP6/CSF1R/MAPK3/C5AR1/THBS4/SLIT2	13	up
364	GO:0042100	B-cell proliferation	19/1153	100/18800	9.11047e-06	0.000141162	9.67954e-05	BCL6/CDKN1A/TLR4/GPR183/AHR/CD300A/LYN/MNDA/INPP5D/CD74/PTPRC/PELI1/IL7R/FCGR2B/CTLA4/BLK/MZB1/CD79A/CARD11	19	up
365	GO:0042326	negative regulation of phosphorylation	46/1153	382/18800	9.27299e-06	0.000143287	9.82522e-05	TGFB1/DUSP1/SOCS3/SH2B3/LRRK2/STAT3/CDKN1A/GADD45B/MVP/CD300A/GADD45A/HIPK3/DUSP10/CBFA2T3/RGS2/LYN/BDKRB2/PTPN13/SFN/PIK3IP1/ENG/MYOCD/HEG1/PRNP/CBL/WWTR1/PLPP3/CIB1/UBE2B/PTPRC/CTDSP1/DBNDD2/CDKN2B/ZC3H12A/DMTN/ERRFI1/JUN/PSEN1/TNFAIP3/DNAJC3/SLIT2/PRKAR2B/CAMK2N2/RB1/SORL1/SOCS5	46	up
366	GO:0019932	second-messenger-mediated signalling	39/1153	303/18800	9.40874e-06	0.000144961	9.94e-05	THBS1/ITPR1/PTGFR/LRRK2/CDH13/MCTP2/GUCY1B1/PRKG1/CXCR4/HRH1/AHR/IRAG1/PDE5A/PDE2A/GRM5/PPP3CA/PTK2B/PLCE1/PRNP/FPR2/NRG1/SELP/PPP3CC/CLIC2/CIB1/CLEC7A/CX3CR1/UBE2B/PLCG2/PTPRC/GUCY1A1/ADCY2/DMTN/LAT2/CAMK2D/AQP1/VCAM1/DDAH1/CD4	39	up
367	GO:0014910	regulation of smooth muscle cell migration	17/1153	83/18800	9.43272e-06	0.000144961	9.94e-05	PLAU/PRKG1/TLR4/IGFBP5/NRP1/CYP1B1/SERPINE1/MYOCD/NR4A3/NFE2L2/PDGFB/DOCK5/SLIT2/NDRG4/DOCK4/CCN4/SORL1	17	up
368	GO:0051346	negative regulation of hydrolase activity	45/1153	371/18800	9.59772e-06	0.000147096	0.000100864	ANXA1/THBS1/PROS1/TIMP1/LEPR/PTGS2/GNAI2/LRRK2/SERPINB8/PLAUR/CAST/PLA2R1/SERPING1/RGS2/RPS6KA1/SFN/CST3/CSTA/TIMP4/SERPINE1/SLC39A14/GPX1/PRNP/BIRC3/RFFL/C3/LXN/FURIN/COL7A1/ITIH5/SPINT2/GAS6/TNFSF14/PAPLN/NR4A1/TIMP3/PPP1R15A/KLF4/SERPINA1/AQP1/SORL1/SLPI/SPOCK2/PI16/CSTB	45	up
369	GO:0071384	cellular response to corticosteroid stimulus	14/1153	59/18800	9.70095e-06	0.000148275	0.000101672	ANXA1/ZFP36/KLF9/STC1/ACVR1/ATP2B1/CYP1B1/PLAT/FAM107A/ZFP36L1/ERRFI1/JAK2/CFLAR/AQP1	14	up
370	GO:2000377	regulation of reactive oxygen species metabolic process	24/1153	147/18800	1.00864e-05	0.000153749	0.000105427	THBS1/TGFB1/HIF1A/GNAI2/FBLN5/CDKN1A/TLR4/GADD45A/SOD2/PON3/RAC2/PTK2B/CYP1B1/NFE2L2/FPR2/DUOXA1/STK17A/CLEC7A/HP/PLCG2/PDGFB/ZC3H12A/CFLAR/TUSC2	24	up
371	GO:0032963	collagen metabolic process	19/1153	101/18800	1.05852e-05	0.000160521	0.00011007	TGFB1/IL6/HIF1A/MFAP4/VSIR/CST3/RUNX1/ENG/P3H2/RGCC/ITGB1/MRC2/RCN3/FURIN/CIITA/MMP19/ERRFI1/CCN2/COL5A1	19	up
372	GO:0060538	skeletal muscle organ development	26/1153	167/18800	1.05876e-05	0.000160521	0.00011007	ATF3/TGFB1/EGR2/FOS/BTG2/ACVR1/BASP1/HIVEP3/KLF5/PPP3CA/GPX1/MYOCD/ARNTL/CFL2/EGR1/ELN/NR4A1/POPDC2/SHOX2/CFLAR/RB1/ITGA7/NR1D2/SIX1/MTM1/MEOX2	26	up
373	GO:0050767	regulation of neurogenesis	44/1153	361/18800	1.06275e-05	0.000160694	0.000110188	TGFB1/EGR2/IL6/MAN2A1/EPHA4/HIF1A/TLR2/BHLHE40/CXCR4/MACF1/NRP1/DUSP10/TENM4/TNFRSF1B/LYN/HEY2/LIF/GRM5/CUX1/PPP3CA/MAP1B/SEMA4A/CXCL12/ARNTL/CX3CR1/NUMB/PTN/CTDSP1/SEMA3F/B2M/MAP6/IL6ST/BMPR2/SKIL/MAP3K13/CDKN2B/PSEN1/SEMA4F/SLIT2/RTN4/SHOX2/SORL1/RAB21/PCM1	44	up
374	GO:0030855	epithelial cell differentiation	71/1153	687/18800	1.0702e-05	0.000161388	0.000110664	ANXA1/ZFP36/RAP1A/ZEB1/FGF2/HIF1A/RILPL2/MYD88/STC1/ACVR1/PRDM1/CXCR4/PLAAT3/FOSL2/COL4A1/NRP1/SLITRK6/B4GALT1/PDE2A/HEY2/LIF/BASP1/SFN/ID3/KLF5/CSTA/MAP1B/KRT6B/SERPINE1/KRT80/GPX1/HEG1/NRG1/WWTR1/FRMD6/GATA6/TAGLN/ARNTL/HOXA7/MSN/OPHN1/ANXA7/KRT14/PDGFB/IL6ST/COL18A1/BTG1/BMPR2/JAG1/KRT7/S1PR1/SKIL/GJA1/ZFP36L1/KRT10/CDKN2B/ACADVL/ERRFI1/JUN/SPINT2/SIDT2/IQGAP1/KLF7/TNFRSF1A/CDH5/DLG5/KLF4/AQP3…	71	up
375	GO:0010975	regulation of neuron projection development	50/1153	431/18800	1.08668e-05	0.00016329	0.000111968	NEGR1/RAP1A/EPHA3/EPHA4/AVIL/CHN1/LRRK2/LPAR1/ITGA3/CAMK1D/KIF13B/PRRX1/MACF1/NRP1/RGS2/LYN/CUX1/PPP3CA/PTK2B/MAP1B/SIPA1L1/SEMA4A/NEDD4/NFE2L2/CXCL12/ITGA6/CIB1/PTN/SEMA3F/B2M/MAP6/FES/BMPR2/SKIL/MAP3K13/HECW2/PSEN1/PDLIM5/SEMA4F/SCARB2/SLIT2/RTN4/SHOX2/NDRG4/KLF4/CFLAR/ROR2/RAB21/FZD1/ABI3	50	up
376	GO:0002279	mast cell activation involved in immune response	13/1153	52/18800	1.09149e-05	0.00016329	0.000111968	CD300A/LYN/RAC2/IL4R/VAMP8/NR4A3/MILR1/CBL/STXBP2/FES/LAT2/PIK3CG/BLK	13	up
377	GO:0002448	mast cell-mediated immunity	13/1153	52/18800	1.09149e-05	0.00016329	0.000111968	CD300A/LYN/RAC2/IL4R/VAMP8/NR4A3/MILR1/CBL/STXBP2/FES/LAT2/PIK3CG/BLK	13	up
378	GO:2000116	regulation of cysteine-type endopeptidase activity	32/1153	229/18800	1.10373e-05	0.000164683	0.000112924	THBS1/CCN1/PTGS2/NGFR/PLAUR/CAST/NLRP1/MAP3K5/CASP10/RPS6KA1/SFN/LAPTM5/GPX1/BIRC3/RFFL/TNFSF10/CLEC7A/SOX7/CASP1/AIM2/CCN2/PMAIP1/GAS6/TNFSF14/CYFIP2/NR4A1/JAK2/KLF4/CFLAR/AQP1/SLC1A1/S100A8	32	up
379	GO:0032612	interleukin-1 production	22/1153	129/18800	1.14776e-05	0.000170352	0.000116811	ANXA1/IL6/MYD88/STAT3/TLR4/NLRP1/FOXP1/MNDA/LPL/CLEC7A/CX3CR1/IL16/SAA1/CASP1/AIM2/EGR1/ZC3H12A/ERRFI1/FZD5/GAS6/TNFAIP3/JAK2	22	up
380	GO:0032652	regulation of interleukin-1 production	22/1153	129/18800	1.14776e-05	0.000170352	0.000116811	ANXA1/IL6/MYD88/STAT3/TLR4/NLRP1/FOXP1/MNDA/LPL/CLEC7A/CX3CR1/IL16/SAA1/CASP1/AIM2/EGR1/ZC3H12A/ERRFI1/FZD5/GAS6/TNFAIP3/JAK2	22	up
381	GO:0061045	negative regulation of wound healing	16/1153	76/18800	1.18854e-05	0.000175941	0.000120644	THBS1/PHLDB2/PROS1/FGF2/SH2B3/PDGFRA/PLAU/THBD/MMRN1/PRKG1/C1QTNF1/SERPING1/PLAT/SERPINE1/CASK/PDGFB	16	up
382	GO:1901215	negative regulation of neuron death	30/1153	209/18800	1.2096e-05	0.00017859	0.00012246	NR4A2/CD200/HIF1A/BTG2/RETREG1/LRRK2/NRP1/SOD2/TNFRSF1B/PTK2B/CSF1/AXL/NR4A3/CBL/CHMP4A/CX3CR1/IKBKG/IL6ST/AGAP2/CORO1A/JUN/PSEN1/UNC5B/JAK2/CCL2/SORL1/SLC1A1/BCL2L1/SIX1/FZD1	30	up
383	GO:1900046	regulation of hemostasis	15/1153	68/18800	1.221e-05	0.000179427	0.000123034	THBS1/PROS1/SH2B3/PDGFRA/PLAU/THBD/PRKG1/C1QTNF1/SERPING1/PLAT/SERPINE1/NFE2L2/PDGFB/DMTN/COMP	15	up
384	GO:0040007	growth	91/1153	947/18800	1.22163e-05	0.000179427	0.000123034	ANXA1/IGFBP4/BCL6/TGFB1/FGF7/FGF2/SOCS3/MT2A/HIF1A/FGF1/LEPR/STC1/STAT3/FBLN5/AKAP13/CDKN1A/CXCR4/IGFBP5/MACF1/NRP1/DUSP10/RFTN1/BMPR1B/TENM4/SLITRK6/SELENOM/RGS2/CPNE5/HEY2/KCTD11/RPS6KA1/TLE5/BASP1/SFN/KLF5/PPP3CA/SLIT3/PTK2B/RUNX1/MAP1B/ITSN2/CSF1/MSX1/DNAJB2/SEMA4A/MEG3/PLCE1/GPX1/MYOCD/HEG1/LAMTOR1/CXCL12/WWTR1/GATA6/CIB1/FAM107A/ITGB1/PTN/SEMA3F/STK40/RASGRP2/BTG1/BMPR2/S1PR1/OSGIN2/MAP3K13…	91	up
385	GO:0031532	actin cytoskeleton reorganisation	20/1153	111/18800	1.22654e-05	0.00017968	0.000123207	ANXA1/FGF7/THSD7A/PDGFRA/MICALL2/NRP1/GMFG/PTK2B/SIPA1L1/TEK/HCLS1/ARAP1/ANTXR1/FES/S1PR1/ARHGDIB/CSF1R/DMTN/CXADR/ABI3	20	up
386	GO:0006979	response to oxidative stress	50/1153	433/18800	1.23315e-05	0.000180181	0.000123551	ANXA1/NR4A2/PDGFRA/IL6/FOS/HIF1A/PTGS2/LRRK2/FBLN5/TLR4/PLK3/STX4/PLA2R1/FOSL1/SOD2/MAP3K5/GPX3/PTK2B/CYP1B1/PDLIM1/AXL/GPX1/NR4A3/NFE2L2/PRNP/ARNTL/HP/MGST1/DUOX1/EPAS1/ANGPTL7/BTG1/CCS/ZC3H12A/MAPK3/IPCEF1/JUN/NDUFS8/PSEN1/FUT8/RELA/MCL1/TNFAIP3/IL18BP/JAK2/PNPLA8/AQP1/SLC1A1/FZD1/PTPRK	50	up
387	GO:0045655	regulation of monocyte differentiation	8/1153	20/18800	1.26666e-05	0.000184599	0.00012658	FOXP1/INPP5D/CSF1/CD74/HOXA7/FES/ZFP36L1/CD4	8	up
388	GO:0042692	muscle cell differentiation	46/1153	387/18800	1.30059e-05	0.000189055	0.000129636	TGFB1/ZEB1/PDGFRA/ADAMTS5/ACVR1/AKAP13/IGFBP5/SOD2/RGS2/HEY2/IL4R/KLF5/NPNT/PPP3CA/ENG/NEBL/MSX1/CSRP2/GPX1/MYOCD/ITGA8/NRG1/GATA6/ITGB1/LOX/CFL2/PDGFB/BMPR2/CD53/COMP/SGCB/PGM5/PDLIM5/TNFSF14/EHD2/POPDC2/SHOX2/CFLAR/XBP1/RB1/MYOF/CXADR/SIX1/PI16/ALPK3/ACTN1	46	up
389	GO:0030282	bone mineralisation	21/1153	121/18800	1.36684e-05	0.000198174	0.000135889	TGFB1/CCN1/HIF1A/PTGS2/TENT5A/ACVR1/BMPR1B/ATP2B1/SGMS2/PTK2B/ANKH/PTN/LOX/SRGN/OMD/BMPR2/OSR2/S1PR1/GJA1/COMP/ROR2	21	up
390	GO:0032760	positive regulation of tumour necrosis factor production	19/1153	103/18800	1.41938e-05	0.000205264	0.00014075	THBS1/IL6/MYD88/LRRK2/TLR2/STAT3/CLU/TLR4/ARID5A/LPL/HLA-E/CLEC7A/PLCG2/PTPRC/PTAFR/FZD5/PSEN1/JAK2/TLR1	19	up
391	GO:0031214	biomineral tissue development	26/1153	170/18800	1.46435e-05	0.000211226	0.000144838	TGFB1/CCN1/HIF1A/PTGS2/TENT5A/ACVR1/BMPR1B/ATP2B1/HEY2/FAM20A/SGMS2/PTK2B/ANKH/PTN/LOX/SRGN/OMD/BMPR2/OSR2/S1PR1/SLC20A1/GJA1/COMP/STIM1/GAS6/ROR2	26	up
392	GO:0043550	regulation of lipid kinase activity	15/1153	69/18800	1.47266e-05	0.000211343	0.000144919	TGFB1/FGF2/SOCS3/PDGFRA/LYN/PIK3IP1/PTK2B/TEK/FPR2/PDGFB/AGAP2/IRS1/RB1/PIK3R3/SOCS5	15	up
393	GO:0070527	platelet aggregation	15/1153	69/18800	1.47266e-05	0.000211343	0.000144919	SH2B3/PDGFRA/IL6/MMRN1/PRKG1/C1QTNF1/LYN/IL6ST/DMTN/COMP/ILK/PIK3CG/ACTB/BLK/JAK2	15	up
394	GO:0008360	regulation of cell shape	24/1153	151/18800	1.60535e-05	0.000229801	0.000157575	ANXA1/LPAR1/RHOG/DIAPH1/RAC2/P2RY1/CDC42SE2/RND3/PTK2B/RHOC/SEMA4A/MSN/FGD5/ARAP1/ARHGAP18/FES/CORO1A/CSF1R/DMTN/RHOH/CCL2/FMNL3/ITGA7/FMNL1	24	up
395	GO:0002526	acute inflammatory response	20/1153	113/18800	1.61412e-05	0.000230471	0.000158035	PLSCR1/IL6/PTGS2/TNFRSF11A/ACVR1/DNASE1L3/B4GALT1/HLA-E/C3/OSMR/HP/SAA1/IL6ST/PTGES/FCGR2B/PIK3CG/SERPINA1/F8/VCAM1/S100A8	20	up
396	GO:0019725	cellular homeostasis	88/1153	915/18800	1.6511e-05	0.000235157	0.000161248	MCUB/HFE/FGF2/MT2A/PDGFRA/IL6/HIF1A/PTGIR/CEMIP/NGFR/ITPR1/PTGFR/STC1/LRRK2/MAP1A/SCARA5/LPAR1/STEAP4/CXCR4/STX4/SLC9A7/C1QTNF1/STEAP2/DDIT3/ANO1/DIAPH1/ATP2B1/LYN/HERPUD1/BDKRB2/P2RY1/GRM5/TRPC6/PPP3CA/PTK2B/CYBRD1/HEPH/TTC7A/DNAJB2/KCNN4/SLC39A14/PLCE1/GPX1/LACC1/NFE2L2/SLC39A13/PRNP/FPR2/CXCL12/CLIC2/SLC22A17/ATP2C2/CX3CR1/PLCG2/PTPRC/SAA1/CCDC186/LOX/RNF135/CFL2/SLC30A4/S1PR1/CORO1A/MAPK3/SLC…	88	up
397	GO:0048729	tissue morphogenesis	65/1153	621/18800	1.69087e-05	0.000240214	0.000164716	ALDH1A3/ARHGAP24/PHLDB2/TGFB1/FGF7/CCN1/FGF2/SOCS3/EPHA4/HIF1A/FGF1/NGFR/STC1/ACVR1/CXCR4/ITGA3/IGFBP5/TWSG1/COL4A1/NRP1/FOXP1/ITGA5/HEY2/LIF/NPNT/NTN4/RHOC/ENG/ARL13B/CSF1/MSX1/RSPO3/HEG1/ITGA8/NRG1/TBX4/MICAL2/ITGB4/ITGB1/MSN/OPHN1/BMPR2/JAG1/FRAS1/S1PR1/GJA1/KRT10/CSF1R/SPINT2/FZD5/PSEN1/ILK/ACTB/SLIT2/SHOX2/DDR1/NDRG4/DLG5/KLF4/ROR2/COL5A1/SIX1/FZD1/MMRN2/LAMA3	65	up
398	GO:0061900	glial cell activation	13/1153	54/18800	1.69861e-05	0.000240708	0.000165054	IL6/LRRK2/TLR2/CLU/SYT11/IFNGR2/FPR2/CX3CR1/PTPRC/C5AR1/JUN/PSEN1/JAK2	13	up
399	GO:0044706	multi-multicellular organism process	30/1153	213/18800	1.76045e-05	0.000248845	0.000170634	JUNB/FOSB/PAM/FOS/TIMP1/PTGS2/THBD/PTGFR/STC1/DDO/PRDM1/ITGA3/IGFBP5/PAPPA/FOSL1/ACSL4/B4GALT1/RGS2/ITGA5/LIF/CLDN4/ITGB4/PTN/PTAFR/BMPR2/ARHGDIB/GJA1/DDR1/LNPEP/SLC2A1	30	up
400	GO:0001952	regulation of cell-matrix adhesion	21/1153	123/18800	1.77095e-05	0.000249704	0.000171223	THBS1/PHLDB2/BCL6/EPHA3/PLAU/CDH13/UTRN/MACF1/NRP1/PTK2B/CSF1/TEK/SERPINE1/CIB1/FAM107A/HOXA7/CASK/JAG1/DMTN/DDR1/LIMS1	21	up
401	GO:0043552	positive regulation of phosphatidylinositol 3-kinase activity	10/1153	33/18800	1.82793e-05	0.000256456	0.000175853	TGFB1/FGF2/PDGFRA/LYN/PTK2B/TEK/FPR2/PDGFB/AGAP2/IRS1	10	up
402	GO:0050901	leukocyte tethering or rolling	10/1153	33/18800	1.82793e-05	0.000256456	0.000175853	CHST2/CXCL12/SELP/ITGB1/CX3CR1/PTAFR/GOLPH3/SELL/SELPLG/VCAM1	10	up
403	GO:0001774	microglial cell activation	12/1153	47/18800	1.88349e-05	0.000263595	0.000180748	IL6/LRRK2/TLR2/CLU/SYT11/IFNGR2/FPR2/CX3CR1/PTPRC/C5AR1/JUN/JAK2	12	up
404	GO:0060284	regulation of cell development	55/1153	500/18800	1.89095e-05	0.000263985	0.000181015	TGFB1/EGR2/IL6/MAN2A1/EPHA4/HIF1A/LRRK2/TLR2/BHLHE40/CXCR4/FBN1/MACF1/NRP1/DUSP10/TENM4/PDE5A/TNFRSF1B/LYN/HEY2/LIF/GRM5/CUX1/PPP3CA/MAP1B/SEMA4A/CXCL12/CIB1/ARNTL/CLEC7A/CX3CR1/NUMB/PTN/CTDSP1/SEMA3F/B2M/MAP6/IL6ST/BMPR2/SKIL/MAP3K13/CDKN2B/DMTN/PSEN1/DOCK5/SEMA4F/ILK/TNFRSF1A/SLIT2/RTN4/CDH5/SHOX2/LIMS1/SORL1/RAB21/PCM1	55	up
405	GO:0045936	negative regulation of phosphate metabolic process	50/1153	440/18800	1.90175e-05	0.000264837	0.000181599	TGFB1/DUSP1/SOCS3/SH2B3/GNAI2/LRRK2/STAT3/CDKN1A/GADD45B/MVP/CD300A/GADD45A/HIPK3/DUSP10/CBFA2T3/RGS2/LYN/BDKRB2/PTPN13/SFN/PIK3IP1/ENG/MYOCD/HEG1/PRNP/CBL/WWTR1/PLPP3/CIB1/UBE2B/PTPRC/CTDSP1/PDGFB/DBNDD2/CDKN2B/ZC3H12A/DMTN/ERRFI1/JUN/IQGAP1/PSEN1/TNFAIP3/DNAJC3/SLIT2/PPP1R15A/PRKAR2B/CAMK2N2/RB1/SORL1/SOCS5	50	up
406	GO:0010563	negative regulation of phosphorus metabolic process	50/1153	441/18800	2.0208e-05	0.000279709	0.000191797	TGFB1/DUSP1/SOCS3/SH2B3/GNAI2/LRRK2/STAT3/CDKN1A/GADD45B/MVP/CD300A/GADD45A/HIPK3/DUSP10/CBFA2T3/RGS2/LYN/BDKRB2/PTPN13/SFN/PIK3IP1/ENG/MYOCD/HEG1/PRNP/CBL/WWTR1/PLPP3/CIB1/UBE2B/PTPRC/CTDSP1/PDGFB/DBNDD2/CDKN2B/ZC3H12A/DMTN/ERRFI1/JUN/IQGAP1/PSEN1/TNFAIP3/DNAJC3/SLIT2/PPP1R15A/PRKAR2B/CAMK2N2/RB1/SORL1/SOCS5	50	up
407	GO:0042098	T-cell proliferation	29/1153	204/18800	2.02343e-05	0.000279709	0.000191797	ANXA1/IL6/LRRC32/TWSG1/VSIR/PDE5A/TNFRSF1B/RAC2/HLA-DPB1/PRNP/HLA-E/HLA-DPA1/MSN/PTPRC/PELI1/IL6ST/CORO1A/GJA1/DOCK8/CCDC88B/TNFSF14/CTLA4/PIK3CG/DLG5/IL2RA/JAK2/HLA-DMB/VCAM1/CARD11	29	up
408	GO:0043281	regulation of cysteine-type endopeptidase activity involved in apoptotic process	29/1153	204/18800	2.02343e-05	0.000279709	0.000191797	THBS1/CCN1/PTGS2/NGFR/PLAUR/NLRP1/MAP3K5/CASP10/RPS6KA1/SFN/LAPTM5/GPX1/BIRC3/RFFL/TNFSF10/CLEC7A/SOX7/CASP1/CCN2/PMAIP1/GAS6/TNFSF14/NR4A1/JAK2/KLF4/CFLAR/AQP1/SLC1A1/S100A8	29	up
409	GO:0002763	positive regulation of myeloid leukocyte differentiation	13/1153	55/18800	2.10061e-05	0.000288962	0.000198142	TGFB1/FOS/KITLG/LIF/RUNX1/CSF1/CD74/HCLS1/FES/ZFP36L1/ROR2/RB1/CD4	13	up
410	GO:0048008	platelet-derived growth factor receptor signalling pathway	13/1153	55/18800	2.10061e-05	0.000288962	0.000198142	CSRNP1/PDGFRA/PTGIR/NRP1/PLAT/MYOCD/NR4A3/CBL/LOX/PDGFB/IQGAP1/NDRG4/JAK2	13	up
411	GO:0050818	regulation of coagulation	15/1153	71/18800	2.11732e-05	0.000290552	0.000199233	THBS1/PROS1/SH2B3/PDGFRA/PLAU/THBD/PRKG1/C1QTNF1/SERPING1/PLAT/SERPINE1/NFE2L2/PDGFB/DMTN/PSEN1	15	up
412	GO:1990778	protein localisation to cell periphery	41/1153	337/18800	2.19452e-05	0.000300415	0.000205996	TGFB1/RAP1A/EPHA3/RILPL2/ITGA3/RHOG/STX4/MACF1/RAB31/MAP7/P2RY1/ARL13B/TTC7A/ZDHHC2/VAMP8/KRT18/ZDHHC5/CLIP3/PRNP/CIB1/LIN7A/ATP2C2/ITGB1/ANK3/NUMB/EPB41L2/TMEM150A/GAS6/EHD2/PDZD11/ACTB/TNFRSF1A/GOLPH3/SPTBN1/PACS1/TTC7B/RAMP3/TPBG/SLC1A1/BCL2L1/ABI3	41	up
413	GO:0044703	multiorganism reproductive process	29/1153	205/18800	2.22161e-05	0.000303387	0.000208034	JUNB/FOSB/PAM/FOS/TIMP1/PTGS2/THBD/PTGFR/STC1/DDO/PRDM1/ITGA3/IGFBP5/PAPPA/FOSL1/ACSL4/RGS2/ITGA5/LIF/CLDN4/ITGB4/PTN/PTAFR/BMPR2/ARHGDIB/GJA1/DDR1/LNPEP/SLC2A1	29	up
414	GO:0051146	striated muscle cell differentiation	36/1153	281/18800	2.26731e-05	0.00030888	0.0002118	TGFB1/PDGFRA/ADAMTS5/ACVR1/AKAP13/IGFBP5/RGS2/HEY2/IL4R/KLF5/PPP3CA/NEBL/MSX1/CSRP2/GPX1/MYOCD/NRG1/GATA6/ITGB1/CFL2/CD53/SGCB/PGM5/PDLIM5/TNFSF14/EHD2/POPDC2/SHOX2/CFLAR/XBP1/RB1/MYOF/CXADR/SIX1/PI16/ALPK3	36	up
415	GO:0030195	negative regulation of blood coagulation	12/1153	48/18800	2.37228e-05	0.000322402	0.000221072	THBS1/PROS1/SH2B3/PDGFRA/PLAU/THBD/PRKG1/C1QTNF1/SERPING1/PLAT/SERPINE1/PDGFB	12	up
416	GO:1903557	positive regulation of tumour necrosis factor superfamily cytokine production	19/1153	107/18800	2.48766e-05	0.000337269	0.000231266	THBS1/IL6/MYD88/LRRK2/TLR2/STAT3/CLU/TLR4/ARID5A/LPL/HLA-E/CLEC7A/PLCG2/PTPRC/PTAFR/FZD5/PSEN1/JAK2/TLR1	19	up
417	GO:1903036	positive regulation of response to wounding	15/1153	72/18800	2.52462e-05	0.000341459	0.00023414	ANXA1/THBS1/THBD/CXCR4/SERPINE1/NFE2L2/CLDN4/PLPP3/CLEC7A/ITGB1/PTN/DUOX1/DMTN/CCN4/XBP1	15	up
418	GO:0061756	leukocyte adhesion to vascular endothelial cell	13/1153	56/18800	2.58353e-05	0.000348591	0.00023903	IL6/CHST2/CXCL12/SELP/ITGB1/CX3CR1/PTAFR/RELA/GOLPH3/KLF4/SELL/SELPLG/VCAM1	13	up
419	GO:0060760	positive regulation of response to cytokine stimulus	14/1153	64/18800	2.61866e-05	0.000352487	0.000241702	HIF1A/TLR2/TLR4/CXCR4/CASP4/LAPTM5/CSF1/AXL/CD74/TRIM56/IL1R1/CASP1/GAS6/STING1	14	up
420	GO:0072659	protein localisation to plasma membrane	36/1153	283/18800	2.64465e-05	0.000355139	0.00024352	TGFB1/RAP1A/EPHA3/RILPL2/ITGA3/RHOG/STX4/MACF1/RAB31/MAP7/P2RY1/TTC7A/ZDHHC2/VAMP8/KRT18/ZDHHC5/CLIP3/PRNP/CIB1/ATP2C2/ITGB1/ANK3/NUMB/TMEM150A/GAS6/EHD2/ACTB/TNFRSF1A/GOLPH3/SPTBN1/PACS1/TTC7B/RAMP3/TPBG/BCL2L1/ABI3	36	up
421	GO:0097193	intrinsic apoptotic signalling pathway	37/1153	295/18800	2.80763e-05	0.000376129	0.000257913	CRIP1/HIF1A/PTGS2/TNFRSF10B/BCL3/ITPR1/LRRK2/CLU/PLAUR/CDKN1A/HIPK1/SOD2/DDIT3/MAP3K5/DAPK2/TNFRSF1B/HERPUD1/BDKRB2/CASP4/SFN/CYP1B1/MSX1/GPX1/CD74/NFE2L2/CXCL12/SEPTIN4/HIC1/SKIL/PMAIP1/MCL1/TNFRSF1A/PPP1R15A/JAK2/XBP1/BCL2L1/S100A8	37	up
422	GO:0051223	regulation of protein transport	54/1153	495/18800	2.82775e-05	0.000377927	0.000259146	CD200/TGFB1/IL6/PAM/HIF1A/PTGS2/BMP8A/CEMIP/LRRK2/TLR2/TLR4/PLK3/STX4/SERGEF/MICALL2/ANO1/ACSL4/RAC2/SFN/PPP3CA/ZDHHC2/SH3GLB1/KCNN4/FRMD4A/ARHGEF5/PRNP/HCLS1/INSIG1/CIB1/ARNTL/ANK3/SAA1/LCP1/TCAF2/ERLEC1/SAR1B/SREBF1/IRS1/ZC3H12A/DMTN/SIDT2/FZD5/PSEN1/GAS6/OS9/SEC24A/KLF7/GOLPH3/BLK/JAK2/SYTL4/SORL1/SLC1A1/PCM1	54	up
423	GO:0034599	cellular response to oxidative stress	36/1153	284/18800	2.85406e-05	0.000380542	0.000260939	ANXA1/NR4A2/PDGFRA/IL6/FOS/HIF1A/LRRK2/FBLN5/TLR4/STX4/PLA2R1/SOD2/MAP3K5/CYP1B1/AXL/GPX1/NR4A3/NFE2L2/ARNTL/MGST1/EPAS1/CCS/ZC3H12A/MAPK3/JUN/FUT8/RELA/MCL1/TNFAIP3/IL18BP/JAK2/PNPLA8/AQP1/SLC1A1/FZD1/PTPRK	36	up
424	GO:0072574	hepatocyte proliferation	8/1153	22/18800	2.87943e-05	0.000382118	0.000262019	IL6/FGF1/RPS6KA1/TGFA/PTN/TNFAIP3/CFLAR/XBP1	8	up
425	GO:0072575	epithelial cell proliferation involved in liver morphogenesis	8/1153	22/18800	2.87943e-05	0.000382118	0.000262019	IL6/FGF1/RPS6KA1/TGFA/PTN/TNFAIP3/CFLAR/XBP1	8	up
426	GO:0032732	positive regulation of interleukin-1 production	15/1153	73/18800	2.9995e-05	0.000397095	0.00027229	IL6/MYD88/STAT3/TLR4/NLRP1/MNDA/LPL/CLEC7A/IL16/SAA1/CASP1/AIM2/EGR1/FZD5/JAK2	15	up
427	GO:0048812	neuron projection morphogenesis	64/1153	620/18800	3.00638e-05	0.000397095	0.00027229	NR4A2/EGR2/EPHA3/EPHA4/NGFR/CHN1/LRRK2/MAP1A/LAMA2/CXCR4/RHOG/KIF13B/MACF1/NRP1/BMPR1B/SLITRK6/PLPPR4/KIF5C/CPNE5/RAC2/CUX1/PPP3CA/SLIT3/MAP1B/ITSN2/SIPA1L1/SEMA4A/ITGA1/NEDD4/EMB/CXCL12/ITGB1/OPHN1/ANK3/NUMB/PTN/SEMA3F/MAP6/BMPR2/SKIL/MAP3K13/B4GALT6/CDH11/SLITRK5/CSF1R/HECW2/RHOH/IQGAP1/PSEN1/FZD4/PDLIM5/SEMA4F/UNC5B/CYFIP2/ACTB/KLF7/SLIT2/RTN4/SHOX2/DDR1/TPBG/RAB21/LAMA3/ABI3	64	up
428	GO:0032990	cell part morphogenesis	67/1153	658/18800	3.02786e-05	0.000398998	0.000273594	NR4A2/EGR2/EPHA3/EPHA4/NGFR/CHN1/LRRK2/MAP1A/LAMA2/CXCR4/RHOG/KIF13B/MACF1/NRP1/BMPR1B/SLITRK6/PLPPR4/KIF5C/CPNE5/RAC2/CUX1/PPP3CA/SLIT3/MAP1B/ITSN2/SIPA1L1/SEMA4A/ITGA1/NEDD4/EMB/CXCL12/ITGB1/OPHN1/ANK3/NUMB/PTN/SEMA3F/MAP6/BMPR2/SKIL/MAP3K13/B4GALT6/CDH11/SLITRK5/CSF1R/ARPIN/HECW2/RHOH/IQGAP1/PSEN1/FZD4/PDLIM5/SEMA4F/UNC5B/CYFIP2/ACTB/KLF7/SLIT2/RTN4/SHOX2/DDR1/TPBG/BCL2L1/RAB21/MTM1/LAMA3/ABI3	67	up
429	GO:2001234	negative regulation of apoptotic signalling pathway	31/1153	230/18800	3.08886e-05	0.000404611	0.000277443	NR4A2/THBS1/HIF1A/PTGS2/GNAI2/LRRK2/ACVR1/CLU/PLAUR/NRP1/SOD2/HERPUD1/BDKRB2/SERPINE1/GPX1/CD74/NFE2L2/RFFL/CXCL12/ITGA6/CX3CR1/PSEN1/RELA/UNC5B/MCL1/TNFAIP3/CFLAR/XBP1/RB1/BCL2L1/ITPRIP	31	up
430	GO:0060249	anatomical structure homeostasis	39/1153	319/18800	3.09166e-05	0.000404611	0.000277443	IL6/HIF1A/PTGS2/TNFRSF11A/MAP1A/LAMA2/TLR4/LYZ/ATP2B1/P2RY1/PTK2B/INPP5D/CSF1/DNAJB2/WWTR1/PLEKHM1/ITGB1/LOX/RCN3/CFL2/EPAS1/B2M/S1PR1/CORO1A/GJA1/CSF1R/COMP/CCN2/ACTB/TNFAIP3/CDH5/VSTM4/RB1/CXADR/SLC2A1/SLC1A1/PBLD/PRR4/MTM1	39	up
431	GO:0032870	cellular response to hormone stimulus	61/1153	583/18800	3.09197e-05	0.000404611	0.000277443	ANXA1/NR4A2/ZFP36/FOSB/SOCS3/KLF9/FOS/LEPR/GNAI2/PTGFR/STC1/ACVR1/STAT3/FBN1/NCOA1/UCN2/ARID5A/ABHD2/PTPRE/RAB31/FOXP1/LMO2/ATP2B1/NR3C2/ZBTB7A/LYN/JAK1/LPL/SLIT3/CYP1B1/PLAT/MAP1B/NEDD4/SLC39A14/NR4A3/NFE2L2/GATA6/INSIG1/ARNTL/FAM107A/NFKB1/SREBF1/IRS1/ZFP36L1/ERRFI1/RELA/NR4A1/SLIT2/MZB1/JAK2/WDTC1/CFLAR/RAMP3/XBP1/RB1/AQP1/SORL1/STRN3/PIK3R3/NR1D2/INSIG2	61	up
432	GO:0002819	regulation of adaptive immune response	27/1153	188/18800	3.21091e-05	0.000419202	0.000287448	ANXA1/BCL6/TGFB1/HFE/IL6/NFKBIZ/AHR/ARID5A/DUSP10/TNFRSF1B/IL4R/TNFSF13/HLA-E/C3/CLEC7A/PTPRC/IL1R1/B2M/IL6ST/IL7R/ZC3H12A/FCGR2B/FZD5/WAS/TNFAIP3/SOCS5/CD4	27	up
433	GO:0050869	negative regulation of B-cell activation	10/1153	35/18800	3.23987e-05	0.000422006	0.000289371	BCL6/CD300A/LYN/MNDA/LAPTM5/INPP5D/FCGR2B/CTLA4/TNFAIP3/BLK	10	up
434	GO:0010720	positive regulation of cell development	37/1153	297/18800	3.25501e-05	0.000423001	0.000290053	TGFB1/EGR2/IL6/MAN2A1/EPHA4/HIF1A/TLR2/CXCR4/MACF1/NRP1/TENM4/PDE5A/TNFRSF1B/LYN/LIF/GRM5/CUX1/MAP1B/CXCL12/CIB1/CLEC7A/CX3CR1/NUMB/PTN/MAP6/IL6ST/BMPR2/SKIL/MAP3K13/DMTN/DOCK5/ILK/SLIT2/CDH5/SHOX2/LIMS1/RAB21	37	up
435	GO:0120035	regulation of plasma membrane-bounded cell projection organisation	64/1153	622/18800	3.31567e-05	0.000429894	0.00029478	ARHGAP24/NEGR1/RAP1A/EPHA3/EPHA4/AVIL/CHN1/LRRK2/LPAR1/ITGA3/RHOG/CAMK1D/KIF13B/PRRX1/MACF1/NRP1/RGS2/LYN/RAC2/KLF5/CUX1/PPP3CA/PTK2B/MAP1B/SIPA1L1/SEMA4A/RAB3IP/NEDD4/PLCE1/NFE2L2/PRNP/CXCL12/ITGA6/CIB1/PLEKHM1/ARAP1/PTN/SEMA3F/B2M/MAP6/FES/BMPR2/SKIL/MAP3K13/CCP110/ARPIN/HECW2/FCGR2B/DMTN/PSEN1/WAS/PDLIM5/SEMA4F/SCARB2/SLIT2/RTN4/SHOX2/NDRG4/KLF4/CFLAR/ROR2/RAB21/FZD1/ABI3	64	up
436	GO:0120039	plasma membrane-bounded cell projection morphogenesis	65/1153	635/18800	3.3792e-05	0.000437126	0.000299739	NR4A2/EGR2/EPHA3/EPHA4/NGFR/CHN1/LRRK2/MAP1A/LAMA2/CXCR4/RHOG/KIF13B/MACF1/NRP1/BMPR1B/SLITRK6/PLPPR4/KIF5C/CPNE5/RAC2/CUX1/PPP3CA/SLIT3/MAP1B/ITSN2/SIPA1L1/SEMA4A/ITGA1/NEDD4/EMB/CXCL12/ITGB1/OPHN1/ANK3/NUMB/PTN/SEMA3F/MAP6/BMPR2/SKIL/MAP3K13/B4GALT6/CDH11/SLITRK5/CSF1R/ARPIN/HECW2/RHOH/IQGAP1/PSEN1/FZD4/PDLIM5/SEMA4F/UNC5B/CYFIP2/ACTB/KLF7/SLIT2/RTN4/SHOX2/DDR1/TPBG/RAB21/LAMA3/ABI3	65	up
437	GO:0007266	Rho protein signal transduction	22/1153	138/18800	3.40422e-05	0.000439354	0.000301267	BCL6/NGFR/CDH13/LPAR1/AKAP13/ITGA3/RHOG/NRP1/CDC42SE2/TAX1BP3/HEG1/ARHGEF28/ITGB1/OPHN1/ARHGAP29/PLEKHG5/ARHGDIB/TNFAIP1/WAS/ARHGAP1/KCTD10/ABCA1	22	up
438	GO:0032386	regulation of intracellular transport	40/1153	332/18800	3.44091e-05	0.000443077	0.000303819	TGFB1/MX2/PTGS2/CEMIP/LRRK2/PLK3/MICALL2/RAC2/SFN/MAP1B/ZDHHC2/SH3GLB1/NEDD4/PRNP/HCLS1/INSIG1/CIB1/MSN/ANK3/LCP1/TCAF2/ERLEC1/SAR1B/SREBF1/ZC3H12A/MAPK3/DMTN/FZD5/PSEN1/LAMP1/GAS6/EHD2/OS9/ARHGAP1/NDRG4/JAK2/SORL1/SLC1A1/RAB21/PCM1	40	up
439	GO:0048871	multicellular organismal homeostasis	56/1153	524/18800	3.6122e-05	0.000463214	0.000317627	HFE/ADAMTS5/IL6/LEPR/PTGS2/BMP8A/TNFRSF11A/STAT3/LAMA2/TLR4/CXCR4/TFE3/SGIP1/LYZ/DDIT3/IL4R/SFN/PTK2B/INPP5D/CSF1/GPX1/NR4A3/CLDN4/WWTR1/ARNTL/PLEKHM1/ITGB1/DIO2/RCN3/EPAS1/B2M/S1PR1/EGR1/CORO1A/GJA1/PTGES/CSF1R/ACADVL/COMP/CCN2/G0S2/ACTB/TNFAIP3/CDH5/JAK2/VSTM4/AQP3/RB1/AQP1/CXADR/LNPEP/SLC2A1/SLC1A1/PBLD/PRR4/NR1D2	56	up
440	GO:0051770	positive regulation of nitric-oxide synthase biosynthetic process	7/1153	17/18800	3.61372e-05	0.000463214	0.000317627	LRRK2/TLR2/TLR4/MAP2K3/NAMPT/JAK2/CCL2	7	up
441	GO:0036293	response to decreased oxygen levels	37/1153	299/18800	3.76653e-05	0.000480785	0.000329676	NR4A2/THBS1/PAM/EPHA4/HIF1A/PTGS2/PLAU/ITPR1/STC1/TLR2/CXCR4/PLK3/SOD2/CBFA2T3/PTK2B/PLAT/PDLIM1/MYOCD/NFE2L2/CXCL12/CBL/GATA6/RGCC/KCNMB1/EPAS1/LOXL2/EGR1/ZFP36L1/CCN2/PMAIP1/CFLAR/AQP3/AQP1/VCAM1/SLC2A1/SLC1A1/DDAH1	37	up
442	GO:0030193	regulation of blood coagulation	14/1153	66/18800	3.77637e-05	0.000480785	0.000329676	THBS1/PROS1/SH2B3/PDGFRA/PLAU/THBD/PRKG1/C1QTNF1/SERPING1/PLAT/SERPINE1/NFE2L2/PDGFB/DMTN	14	up
443	GO:0050854	regulation of antigen receptor-mediated signalling pathway	14/1153	66/18800	3.77637e-05	0.000480785	0.000329676	CD300A/FOXP1/LYN/LAPTM5/KCNN4/PRNP/PTPRC/IKBKG/LPXN/FCGR2B/RELA/BLK/NFAM1/CARD11	14	up
444	GO:1903035	negative regulation of response to wounding	17/1153	92/18800	3.87e-05	0.000491595	0.000337088	THBS1/PHLDB2/PROS1/FGF2/SH2B3/PDGFRA/EPHA4/PLAU/THBD/MMRN1/PRKG1/C1QTNF1/SERPING1/PLAT/SERPINE1/CASK/PDGFB	17	up
445	GO:0010575	positive regulation of vascular endothelial growth factor production	9/1153	29/18800	3.89227e-05	0.000493313	0.000338266	TGFB1/IL6/HIF1A/PTGS2/CYP1B1/C3/IL6ST/C5AR1/SULF2	9	up
446	GO:0002702	positive regulation of production of molecular mediator of immune response	20/1153	120/18800	3.98557e-05	0.000502878	0.000344825	TGFB1/IL6/TLR4/STX4/ARID5A/IL4R/LAPTM5/TNFSF13/LACC1/CD74/NR4A3/HLA-E/CLEC7A/PLCG2/PTPRC/IL1R1/B2M/FZD5/MZB1/XBP1	20	up
447	GO:0090100	positive regulation of transmembrane receptor protein serine/threonine kinase signalling pathway	20/1153	120/18800	3.98557e-05	0.000502878	0.000344825	THBS1/TGFB1/HFE/CCN1/BMP8A/ACVR1/TWSG1/BMP8B/NPNT/ENG/MSX1/MYOCD/ITGA8/GATA6/BMPR2/CDKN2B/ILK/CDH5/JAK2/SLC2A10	20	up
448	GO:0031344	regulation of cell projection organisation	65/1153	639/18800	4.09167e-05	0.000513965	0.000352428	ARHGAP24/NEGR1/RAP1A/EPHA3/EPHA4/AVIL/CHN1/LRRK2/LPAR1/ITGA3/RHOG/CAMK1D/KIF13B/PRRX1/MACF1/NRP1/RGS2/LYN/RAC2/KLF5/CUX1/PPP3CA/PTK2B/MAP1B/SIPA1L1/SEMA4A/RAB3IP/NEDD4/PLCE1/NFE2L2/PRNP/CXCL12/ITGA6/CIB1/PLEKHM1/ARAP1/PTN/SEMA3F/B2M/MAP6/FES/BMPR2/SKIL/MAP3K13/CCP110/ARPIN/HECW2/FCGR2B/DMTN/PSEN1/FZD4/WAS/PDLIM5/SEMA4F/SCARB2/SLIT2/RTN4/SHOX2/NDRG4/KLF4/CFLAR/ROR2/RAB21/FZD1/ABI3	65	up
449	GO:0048858	cell projection morphogenesis	65/1153	639/18800	4.09167e-05	0.000513965	0.000352428	NR4A2/EGR2/EPHA3/EPHA4/NGFR/CHN1/LRRK2/MAP1A/LAMA2/CXCR4/RHOG/KIF13B/MACF1/NRP1/BMPR1B/SLITRK6/PLPPR4/KIF5C/CPNE5/RAC2/CUX1/PPP3CA/SLIT3/MAP1B/ITSN2/SIPA1L1/SEMA4A/ITGA1/NEDD4/EMB/CXCL12/ITGB1/OPHN1/ANK3/NUMB/PTN/SEMA3F/MAP6/BMPR2/SKIL/MAP3K13/B4GALT6/CDH11/SLITRK5/CSF1R/ARPIN/HECW2/RHOH/IQGAP1/PSEN1/FZD4/PDLIM5/SEMA4F/UNC5B/CYFIP2/ACTB/KLF7/SLIT2/RTN4/SHOX2/DDR1/TPBG/RAB21/LAMA3/ABI3	65	up
450	GO:0072576	liver morphogenesis	8/1153	23/18800	4.17839e-05	0.000523692	0.000359098	IL6/FGF1/RPS6KA1/TGFA/PTN/TNFAIP3/CFLAR/XBP1	8	up
451	GO:0070482	response to oxygen levels	39/1153	324/18800	4.38072e-05	0.000547833	0.000375651	NR4A2/THBS1/PAM/EPHA4/HIF1A/PTGS2/PLAU/ITPR1/STC1/TLR2/GUCY1B1/CXCR4/PLK3/SOD2/CBFA2T3/PTK2B/PLAT/PDLIM1/MYOCD/NFE2L2/CXCL12/CBL/GATA6/RGCC/KCNMB1/GUCY1A1/EPAS1/LOXL2/EGR1/ZFP36L1/CCN2/PMAIP1/CFLAR/AQP3/AQP1/VCAM1/SLC2A1/SLC1A1/DDAH1	39	up
452	GO:0032677	regulation of interleukin-8 production	18/1153	102/18800	4.39475e-05	0.000548372	0.000376021	ANXA1/IL6/AFAP1L2/BCL3/MYD88/TLR2/STAT3/TLR4/DDIT3/TMSB4X/SERPINE1/CD74/CLEC7A/SSC5D/PTPRC/RELA/KLF4/TLR1	18	up
453	GO:0061564	axon development	52/1153	479/18800	4.50388e-05	0.000560748	0.000384507	NR4A2/EGR2/EPHA3/EPHA4/NGFR/CHN1/MAP1A/LAMA2/RHOG/KIF13B/MACF1/NRP1/BMPR1B/SLITRK6/PLPPR4/KIF5C/RAC2/SLIT3/MAP1B/SIPA1L1/SEMA4A/EMB/CXCL12/ITGB1/OPHN1/ANK3/NUMB/PTN/SEMA3F/MAP6/BMPR2/SKIL/MAP3K13/B4GALT6/CDH11/SLITRK5/CSF1R/RHOH/JUN/PSEN1/SEMA4F/UNC5B/ACTB/KLF7/SLIT2/RTN4/SHOX2/DDR1/JAK2/KLF4/RAB21/LAMA3	52	up
454	GO:0042113	B-cell activation	40/1153	336/18800	4.51528e-05	0.000560929	0.000384631	BCL6/TGFB1/IL6/BCL3/CDKN1A/TLR4/GPR183/AHR/CD300A/POU2AF1/ZBTB7A/LYN/MNDA/LAPTM5/TNFSF13/PTK2B/INPP5D/CD74/ITGB1/PLCG2/PTPRC/PELI1/THEMIS2/SPI1/IL7R/MFNG/ZFP36L1/ITM2A/FCGR2B/LAT2/CTLA4/TNFAIP3/BLK/MZB1/CD79A/XBP1/NFAM1/VCAM1/BLNK/CARD11	40	up
455	GO:0033157	regulation of intracellular protein transport	30/1153	224/18800	4.64735e-05	0.000576068	0.000395012	TGFB1/PTGS2/CEMIP/LRRK2/PLK3/MICALL2/RAC2/SFN/ZDHHC2/SH3GLB1/PRNP/HCLS1/INSIG1/CIB1/ANK3/LCP1/TCAF2/ERLEC1/SAR1B/SREBF1/ZC3H12A/DMTN/FZD5/PSEN1/GAS6/OS9/JAK2/SORL1/SLC1A1/PCM1	30	up
456	GO:0045580	regulation of T-cell differentiation	23/1153	151/18800	4.77644e-05	0.00059077	0.000405093	EGR3/ANXA1/BCL6/ZEB1/NFKBIZ/PRDM1/CD83/DUSP10/VSIR/IL4R/RUNX1/CD74/PTPRC/IL7R/ZC3H12A/RHOH/TCF7/CTLA4/IL2RA/ZBTB16/XBP1/SOCS5/CARD11	23	up
457	GO:0002064	epithelial cell development	28/1153	203/18800	4.84976e-05	0.000597219	0.000409515	RAP1A/HIF1A/RILPL2/MYD88/STC1/PRDM1/CXCR4/FOSL2/B4GALT1/PDE2A/SFN/KLF5/GPX1/HEG1/FRMD6/ARNTL/MSN/PDGFB/IL6ST/COL18A1/JAG1/GJA1/SPINT2/SIDT2/IQGAP1/TNFRSF1A/CDH5/RAP1B	28	up
458	GO:0060541	respiratory system development	28/1153	203/18800	4.84976e-05	0.000597219	0.000409515	ALDH1A3/FGF7/FGF2/PDGFRA/MAN2A1/FGF1/CRISPLD2/ITGA3/IGFBP5/LIF/BASP1/MYOCD/HEG1/TBX4/GATA6/LOX/RCN3/EPAS1/STK40/BMPR2/SREBF1/MAPK3/ERRFI1/CCN2/MAN1A2/DLG5/SPEF2/SIX1	28	up
459	GO:0032637	interleukin-8 production	18/1153	103/18800	5.02483e-05	0.000616088	0.000422454	ANXA1/IL6/AFAP1L2/BCL3/MYD88/TLR2/STAT3/TLR4/DDIT3/TMSB4X/SERPINE1/CD74/CLEC7A/SSC5D/PTPRC/RELA/KLF4/TLR1	18	up
460	GO:1903076	regulation of protein localisation to plasma membrane	18/1153	103/18800	5.02483e-05	0.000616088	0.000422454	TGFB1/EPHA3/ITGA3/RHOG/STX4/ZDHHC2/VAMP8/ZDHHC5/CLIP3/PRNP/CIB1/ITGB1/NUMB/ACTB/SPTBN1/RAMP3/BCL2L1/ABI3	18	up
461	GO:1905475	regulation of protein localisation to membrane	25/1153	172/18800	5.07889e-05	0.000621365	0.000426072	TGFB1/RAP1A/EPHA3/CEMIP/ITGA3/RHOG/STX4/ZDHHC2/VAMP8/ZDHHC5/CLIP3/PRNP/CIB1/ITGB1/ANK3/NUMB/TCAF2/TNFAIP6/DMTN/ACTB/SPTBN1/RAMP3/SLC1A1/BCL2L1/ABI3	25	up
462	GO:0045582	positive regulation of T-cell differentiation	17/1153	94/18800	5.14846e-05	0.000627156	0.000430043	EGR3/ANXA1/BCL6/NFKBIZ/CD83/DUSP10/VSIR/IL4R/RUNX1/CD74/PTPRC/IL7R/RHOH/IL2RA/ZBTB16/XBP1/SOCS5	17	up
463	GO:1904035	regulation of epithelial cell apoptotic process	17/1153	94/18800	5.14846e-05	0.000627156	0.000430043	THBS1/ZFP36/IL6/CAST/PLA2R1/TEK/SERPINE1/NFE2L2/RGCC/ZFP36L1/GAS6/TNFAIP3/CDH5/JAK2/CFLAR/CCL2/RB1	17	up
464	GO:0030183	B-cell differentiation	22/1153	142/18800	5.32289e-05	0.000647007	0.000443655	BCL6/IL6/BCL3/GPR183/POU2AF1/ZBTB7A/PTK2B/INPP5D/ITGB1/PLCG2/PTPRC/SPI1/MFNG/ZFP36L1/ITM2A/FCGR2B/CD79A/XBP1/NFAM1/VCAM1/BLNK/CARD11	22	up
465	GO:0110053	regulation of actin filament organisation	34/1153	270/18800	5.38587e-05	0.000653254	0.000447939	PHLDB2/SYNPO2/AVIL/LPAR1/NRP1/TMSB4X/ARHGEF15/GMFG/PTK2B/RHOC/ARHGEF5/CXCL12/SNX9/HCLS1/SSH1/CYRIA/RGCC/ARAP1/ARHGAP18/CFL2/CGNL1/S1PR1/CORO1A/ARPIN/DMTN/CCN2/PLEKHH2/WAS/ELN/CYFIP2/SPTBN1/SLIT2/CAPZA2/FCHSD2	34	up
466	GO:0003176	aortic valve development	10/1153	37/18800	5.49441e-05	0.000663565	0.000455009	TGFB1/TNFRSF1B/HEY2/SLIT3/BMPR2/JAG1/ELN/TNFRSF1A/SLIT2/RB1	10	up
467	GO:0090218	positive regulation of lipid kinase activity	10/1153	37/18800	5.49441e-05	0.000663565	0.000455009	TGFB1/FGF2/PDGFRA/LYN/PTK2B/TEK/FPR2/PDGFB/AGAP2/IRS1	10	up
468	GO:0050819	negative regulation of coagulation	12/1153	52/18800	5.59708e-05	0.000672077	0.000460846	THBS1/PROS1/SH2B3/PDGFRA/PLAU/THBD/PRKG1/C1QTNF1/SERPING1/PLAT/SERPINE1/PDGFB	12	up
469	GO:0002822	regulation of adaptive immune response based on somatic recombination of immune receptors built from immunoglobulin superfamily domains	25/1153	173/18800	5.59791e-05	0.000672077	0.000460846	ANXA1/BCL6/TGFB1/HFE/IL6/NFKBIZ/AHR/ARID5A/TNFRSF1B/IL4R/TNFSF13/HLA-E/C3/CLEC7A/PTPRC/IL1R1/B2M/IL7R/ZC3H12A/FCGR2B/FZD5/WAS/TNFAIP3/SOCS5/CD4	25	up
470	GO:0030889	negative regulation of B-cell proliferation	7/1153	18/18800	5.60064e-05	0.000672077	0.000460846	CD300A/LYN/MNDA/INPP5D/FCGR2B/CTLA4/BLK	7	up
471	GO:0001818	negative regulation of cytokine production	42/1153	363/18800	5.72047e-05	0.000684999	0.000469706	ANXA1/THBS1/CD200/BCL6/TGFB1/ZFP36/HFE/IL6/LRRC32/BCL3/NDRG2/SYT11/TLR4/CD83/TWSG1/DDIT3/VSIR/ATP2B1/TMSB4X/LAPTM5/INPP5D/AXL/PRNP/GATA6/RGCC/CX3CR1/SSC5D/NFKB1/REL/PTPRC/SRGN/FURIN/ZC3H12A/FCGR2B/NMI/ERRFI1/GAS6/TNFAIP3/SLC2A10/KLF4/TUSC2/SOCS5	42	up
472	GO:0043491	protein kinase B signalling	29/1153	216/18800	5.90323e-05	0.000705386	0.000483686	THBS1/TGFB1/FGF2/SH2B3/IGFBP5/PLK3/C1QTNF1/DDIT3/ENG/TEK/AXL/GPX1/NRG1/HCLS1/CIB1/ITGB1/CX3CR1/LOX/RCN3/ZFP36L1/GAS6/ILK/PIK3CG/RTN4/RAMP3/CCL2/TPBG/PIK3R3/MTM1	29	up
473	GO:0032946	positive regulation of mononuclear cell proliferation	22/1153	143/18800	5.93306e-05	0.000707451	0.000485102	ANXA1/BCL6/IL6/MYD88/CDKN1A/TLR4/GPR183/HLA-DPB1/CSF1/CD74/HLA-E/HLA-DPA1/PTPRC/PELI1/IL6ST/CORO1A/CCDC88B/IL2RA/JAK2/HLA-DMB/VCAM1/CARD11	22	up
474	GO:0002312	B-cell activation involved in immune response	16/1153	86/18800	5.94913e-05	0.000707871	0.00048539	BCL6/TGFB1/IL6/BCL3/TLR4/GPR183/POU2AF1/TNFSF13/PTK2B/PLCG2/PTPRC/SPI1/MFNG/ITM2A/FCGR2B/XBP1	16	up
475	GO:0048771	tissue remodelling	25/1153	174/18800	6.16404e-05	0.000731898	0.000501865	TGFB1/IL6/HIF1A/TIMP1/LEPR/TNFRSF11A/IGFBP5/LIF/CST3/PPP3CA/PTK2B/RUNX1/INPP5D/RSPO3/AXL/PLEKHM1/PTN/EPAS1/BMPR2/JAG1/S1PR1/GJA1/CSF1R/THBS4/TNFAIP3	25	up
476	GO:0036005	response to macrophage colony-stimulating factor	6/1153	13/18800	6.20095e-05	0.000733195	0.000502754	PDE1B/TLR2/TLR4/PDE2A/CSF1/CSF1R	6	up
477	GO:0036006	cellular response to macrophage colony-stimulating factor stimulus	6/1153	13/18800	6.20095e-05	0.000733195	0.000502754	PDE1B/TLR2/TLR4/PDE2A/CSF1/CSF1R	6	up
478	GO:1904375	regulation of protein localisation to cell periphery	20/1153	124/18800	6.43914e-05	0.000759483	0.00052078	TGFB1/RAP1A/EPHA3/ITGA3/RHOG/STX4/ZDHHC2/VAMP8/ZDHHC5/CLIP3/PRNP/CIB1/ITGB1/NUMB/EPB41L2/ACTB/SPTBN1/RAMP3/BCL2L1/ABI3	20	up
479	GO:0033003	regulation of mast cell activation	11/1153	45/18800	6.46599e-05	0.000759483	0.00052078	PLSCR1/CD300A/LYN/RAC2/IL4R/VAMP8/NR4A3/MILR1/STXBP2/FES/BLK	11	up
480	GO:1904646	cellular response to amyloid-beta	11/1153	45/18800	6.46599e-05	0.000759483	0.00052078	EPHA4/NGFR/TLR4/CASP4/GRM5/PRNP/FPR2/GJA1/FCGR2B/PSEN1/VCAM1	11	up
481	GO:0007565	female pregnancy	26/1153	185/18800	6.47715e-05	0.000759483	0.00052078	JUNB/FOSB/PAM/FOS/TIMP1/PTGS2/THBD/STC1/PRDM1/ITGA3/IGFBP5/PAPPA/FOSL1/ACSL4/RGS2/ITGA5/LIF/CLDN4/ITGB4/PTN/BMPR2/ARHGDIB/GJA1/DDR1/LNPEP/SLC2A1	26	up
482	GO:0051092	positive regulation of NF-kappaB transcription factor activity	23/1153	154/18800	6.53101e-05	0.00076421	0.000524022	TNFRSF11A/MYD88/TLR2/STAT3/CLU/TRAF1/TLR4/IRAK2/TRIM34/ZBTB7A/CIB1/CLEC7A/CX3CR1/PLCG2/IKBKG/AIM2/MAP3K13/TRIM62/RELA/CFLAR/IL1RAP/S100A8/CARD11	23	up
483	GO:1903038	negative regulation of leukocyte cell-cell adhesion	22/1153	144/18800	6.6049e-05	0.000771255	0.000528852	ANXA1/BCL6/HFE/LRRC32/TWSG1/CD300A/VSIR/PDE5A/IL4R/LAPTM5/RUNX1/CD74/PRNP/CXCL12/PELI1/ZC3H12A/FCGR2B/CTLA4/DLG5/IL2RA/KLF4/SOCS5	22	up
484	GO:0002478	antigen processing and presentation of exogenous peptide antigen	10/1153	38/18800	7.04987e-05	0.000821514	0.000563315	MFSD6/HLA-DPB1/CD74/HLA-E/HLA-DPA1/B2M/FCGR2B/HLA-DMA/HLA-DMB/LNPEP	10	up
485	GO:0002040	sprouting angiogenesis	26/1153	186/18800	7.09952e-05	0.000825594	0.000566113	EGR3/ANXA1/THBS1/FGF2/FGF1/PTGS2/NGFR/CDH13/NRP1/JAK1/ADAMTS9/ITGA5/PTK2B/TEK/RSPO3/CIB1/ITGB1/SRPX2/LOXL2/NR4A1/SLIT2/KLF4/VSTM4/PIK3R3/MMRN2/MEOX2	26	up
486	GO:0050868	negative regulation of T-cell activation	20/1153	125/18800	7.23146e-05	0.000839207	0.000575447	ANXA1/BCL6/HFE/LRRC32/TWSG1/CD300A/VSIR/PDE5A/IL4R/LAPTM5/RUNX1/CD74/PRNP/PELI1/ZC3H12A/FCGR2B/CTLA4/DLG5/IL2RA/SOCS5	20	up
487	GO:0003018	vascular process in circulatory system	33/1153	263/18800	7.39569e-05	0.000856502	0.000587307	TGFB1/LEPR/PTGS2/PRKG1/HRH1/SOD2/SCPEP1/ATP2B1/RGS2/PDE2A/BDKRB2/P2RY1/PLVAP/TEK/HRH2/ITGA1/GPX1/ABCC9/KCNMB1/SLC16A2/GUCY1A1/BMPR2/COMP/DOCK5/SLC2A3/SLIT2/CDH5/DOCK4/SLC2A10/VSTM4/SLC2A1/SLC1A1/DDAH1	33	up
488	GO:0030593	neutrophil chemotaxis	18/1153	106/18800	7.42152e-05	0.000857733	0.000588151	CAMK1D/JAML/DAPK2/RAC2/CXCL2/ITGA1/CD74/SAA1/TNFAIP6/C5AR1/CXCL1/THBS4/PIK3CG/SLIT2/CCL2/CXADR/S100A8/GBF1	18	up
489	GO:0002221	pattern recognition receptor signalling pathway	25/1153	176/18800	7.45267e-05	0.000859571	0.000589411	NFKBIA/MYD88/TLR2/TLR4/CD300A/RFTN1/IRAK2/LYN/TNIP1/CLPB/PJA2/ZDHHC5/LACC1/BIRC3/S100A14/CLEC7A/PLCG2/PELI1/RNF135/ALPK1/NMI/RELA/TNFAIP3/RTN4/TLR1	25	up
490	GO:0001959	regulation of cytokine-mediated signalling pathway	24/1153	166/18800	7.75915e-05	0.000889473	0.000609915	SH2B3/IL6/HIF1A/CXCR4/HIPK1/IRAK2/SAMHD1/CASP4/SLIT3/LAPTM5/CSF1/AXL/CD74/RFFL/TRIM56/PTPRC/IL1R1/CASP1/SPPL2A/GAS6/STING1/TNFAIP3/TNFRSF1A/SLIT2	24	up
491	GO:1990868	response to chemokine	17/1153	97/18800	7.76555e-05	0.000889473	0.000609915	DUSP1/SH2B3/HIF1A/CXCR4/ACKR1/SLIT3/CXCL2/PTK2B/CXCL12/CIB1/CX3CR1/LOX/ZC3H12A/CXCL1/DOCK8/SLIT2/CCL2	17	up
492	GO:1990869	cellular response to chemokine	17/1153	97/18800	7.76555e-05	0.000889473	0.000609915	DUSP1/SH2B3/HIF1A/CXCR4/ACKR1/SLIT3/CXCL2/PTK2B/CXCL12/CIB1/CX3CR1/LOX/ZC3H12A/CXCL1/DOCK8/SLIT2/CCL2	17	up
493	GO:0046578	regulation of Ras protein signal transduction	26/1153	187/18800	7.775e-05	0.000889473	0.000609915	ARHGAP24/BCL6/LPAR1/AKAP13/KITLG/ITGA3/CYTH4/NRP1/CDC42SE2/CSF1/ARFGEF3/PLCE1/HEG1/CBL/NRG1/ARHGEF28/ITGB1/OPHN1/PSD4/ARHGDIB/TNFAIP1/PIK3CG/KCTD10/ABCA1/DENND4A/GBF1	26	up
494	GO:0031663	lipopolysaccharide-mediated signalling pathway	13/1153	62/18800	8.06063e-05	0.000916572	0.000628497	TGFB1/NFKBIA/MYD88/TLR2/TLR4/IRAK2/LYN/PLCG2/PTAFR/SPI1/MAPK3/TNFAIP3/CCL2	13	up
495	GO:0032731	positive regulation of interleukin-1 beta production	13/1153	62/18800	8.06063e-05	0.000916572	0.000628497	IL6/MYD88/STAT3/TLR4/NLRP1/MNDA/LPL/CLEC7A/CASP1/AIM2/EGR1/FZD5/JAK2	13	up
496	GO:0043030	regulation of macrophage activation	13/1153	62/18800	8.06063e-05	0.000916572	0.000628497	THBS1/CD200/IL6/LRRK2/SYT11/TLR4/IL4R/PJA2/CD74/PTPRC/ZC3H12A/FCGR2B/JUND	13	up
497	GO:1903959	regulation of anion transmembrane transport	8/1153	25/18800	8.25621e-05	0.000936922	0.000642451	RGS2/GRM5/PRNP/ITGB1/PTAFR/TCAF2/PSEN1/SLC43A2	8	up
498	GO:0071320	cellular response to cAMP	12/1153	54/18800	8.30323e-05	0.000940366	0.000644812	RAP1A/STC1/IGFBP5/AHR/PDE2A/CYP1B1/PTAFR/ZFP36L1/DMTN/PIK3CG/RAP1B/AQP1	12	up
499	GO:0002700	regulation of production of molecular mediator of immune response	24/1153	167/18800	8.54508e-05	0.000965817	0.000662264	BCL6/TGFB1/HFE/IL6/TLR4/STX4/ARID5A/TNFRSF1B/IL4R/LAPTM5/TNFSF13/LACC1/CD74/NR4A3/HLA-E/CLEC7A/PLCG2/PTPRC/IL1R1/B2M/FCGR2B/FZD5/MZB1/XBP1	24	up
500	GO:0031032	actomyosin structure organisation	27/1153	199/18800	8.73711e-05	0.00098248	0.00067369	PHLDB2/PDGFRA/LPAR1/AKAP13/NRP1/EPB41L4A/ARHGEF15/PTK2B/RHOC/NEBL/PDLIM1/CSRP2/ARHGEF5/FRMD6/RGCC/ITGB1/ARAP1/CFL2/CGNL1/S1PR1/EPB41L2/TNFAIP1/PGM5/CCN2/WAS/ELN/CFLAR	27	up
501	GO:0009991	response to extracellular stimulus	51/1153	479/18800	8.74109e-05	0.00098248	0.00067369	NR4A2/ATF3/ZFP36/ZEB1/HFE/FOS/PTGS2/BMP8A/GNAI2/STC1/LRRK2/CDKN1A/NCOA1/UCN2/SGIP1/FOSL1/NUCB2/SOD2/DDIT3/MAP3K5/ATP2B1/LYN/TLE5/LPL/CYP1B1/MAP1B/SH3GLB1/AXL/GPX1/MYOCD/NFE2L2/CBL/FAM107A/DSC2/PON1/PTPRC/FES/BMPR2/KYNU/SREBF1/NUAK1/CDKN2B/ZC3H12A/MAPK3/PMAIP1/GAS6/XBP1/AQP3/SORL1/VCAM1/SLC2A1	51	up
502	GO:0007409	axonogenesis	47/1153	430/18800	8.74477e-05	0.00098248	0.00067369	NR4A2/EGR2/EPHA3/EPHA4/NGFR/CHN1/MAP1A/LAMA2/RHOG/KIF13B/MACF1/NRP1/BMPR1B/SLITRK6/PLPPR4/KIF5C/RAC2/SLIT3/MAP1B/SIPA1L1/SEMA4A/EMB/CXCL12/ITGB1/OPHN1/ANK3/NUMB/SEMA3F/MAP6/BMPR2/SKIL/MAP3K13/B4GALT6/CDH11/SLITRK5/CSF1R/RHOH/PSEN1/SEMA4F/UNC5B/ACTB/KLF7/SLIT2/RTN4/SHOX2/RAB21/LAMA3	47	up
503	GO:0002718	regulation of cytokine production involved in immune response	17/1153	98/18800	8.86693e-05	0.000994225	0.000681743	BCL6/TGFB1/HFE/IL6/TLR4/ARID5A/TNFRSF1B/LAPTM5/LACC1/CD74/NR4A3/HLA-E/CLEC7A/PLCG2/IL1R1/B2M/FZD5	17	up
504	GO:0032570	response to progesterone	10/1153	39/18800	8.96389e-05	0.0010031	0.000687831	THBS1/TGFB1/FOSB/FOS/TLR2/FOSL1/ABHD2/CYP1B1/CLDN4/SREBF1	10	up
505	GO:0002429	immune response-activating cell surface receptor signalling pathway	36/1153	300/18800	9.04177e-05	0.00100628	0.000690012	PLSCR1/NFKBIZ/CD300A/RFTN1/FOXP1/LYN/MNDA/LCP2/HLA-DPB1/LAPTM5/INPP5D/KCNN4/NR4A3/PRNP/FPR2/CLEC7A/MYO1G/PLCG2/PTPRC/THEMIS2/IKBKG/BMX/LPXN/ZC3H12A/C5AR1/FCGR2B/LAT2/PSEN1/RELA/CTLA4/BLK/CD79A/NFAM1/BLNK/EIF2B2/CARD11	36	up
506	GO:0002757	immune response-activating signal transduction	36/1153	300/18800	9.04177e-05	0.00100628	0.000690012	PLSCR1/NFKBIZ/CD300A/RFTN1/FOXP1/LYN/MNDA/LCP2/HLA-DPB1/LAPTM5/INPP5D/KCNN4/NR4A3/PRNP/FPR2/CLEC7A/MYO1G/PLCG2/PTPRC/THEMIS2/IKBKG/BMX/LPXN/ZC3H12A/C5AR1/FCGR2B/LAT2/PSEN1/RELA/CTLA4/BLK/CD79A/NFAM1/BLNK/EIF2B2/CARD11	36	up
507	GO:0001890	placenta development	22/1153	147/18800	9.04585e-05	0.00100628	0.000690012	JUNB/CCN1/SOCS3/VASH1/HIF1A/PTGS2/STC1/ADAM19/PRDM1/NCOA1/FOSL1/HEY2/LIF/ITGB8/RSPO3/PTN/EPAS1/PDGFB/BMPR2/ZFP36L1/SPINT2/FZD5	22	up
508	GO:0048667	cell morphogenesis involved in neuron differentiation	57/1153	555/18800	9.28053e-05	0.00103036	0.00070652	NR4A2/EGR2/EPHA3/EPHA4/NGFR/CHN1/LRRK2/MAP1A/LAMA2/RHOG/KIF13B/MACF1/NRP1/BMPR1B/SLITRK6/PLPPR4/KIF5C/RAC2/CUX1/PPP3CA/SLIT3/MAP1B/SIPA1L1/SEMA4A/NEDD4/EMB/CXCL12/ITGB1/OPHN1/ANK3/NUMB/PTN/SEMA3F/MAP6/BMPR2/SKIL/MAP3K13/B4GALT6/CDH11/SLITRK5/CSF1R/HECW2/RHOH/PSEN1/PDLIM5/SEMA4F/UNC5B/ACTB/KLF7/SLIT2/RTN4/SHOX2/TPBG/RB1/RAB21/LAMA3/ABI3	57	up
509	GO:0032623	interleukin-2 production	13/1153	63/18800	9.59302e-05	0.00105673	0.000724604	ANXA1/ZFP36/CD83/LAPTM5/RUNX1/PRNP/CLEC7A/PLCG2/PTPRC/TNFAIP3/SPTBN1/CD4/CARD11	13	up
510	GO:0032663	regulation of interleukin-2 production	13/1153	63/18800	9.59302e-05	0.00105673	0.000724604	ANXA1/ZFP36/CD83/LAPTM5/RUNX1/PRNP/CLEC7A/PLCG2/PTPRC/TNFAIP3/SPTBN1/CD4/CARD11	13	up
511	GO:0048002	antigen processing and presentation of peptide antigen	13/1153	63/18800	9.59302e-05	0.00105673	0.000724604	HFE/MFSD6/ERAP1/HLA-DPB1/CD74/HLA-E/HLA-DPA1/B2M/SAR1B/FCGR2B/HLA-DMA/HLA-DMB/LNPEP	13	up
512	GO:0070542	response to fatty acid	13/1153	63/18800	9.59302e-05	0.00105673	0.000724604	GLDC/PTGS2/TLR2/ID3/LPL/PLAT/PON1/PTAFR/SREBF1/IRS1/ZC3H12A/CCN2/INSIG2	13	up
513	GO:0050679	positive regulation of epithelial cell proliferation	28/1153	211/18800	9.65206e-05	0.00106116	0.000727643	EGR3/FGF7/FGF2/HIF1A/FGF1/CDH13/STAT3/JAML/NRP1/B4GALT1/TNFSF12/TEK/NR4A3/CXCL12/TGFA/PTN/PDGFB/BMPR2/OSR2/C5AR1/JUN/THBS4/TNFAIP3/NR4A1/RTN4/CFLAR/XBP1/EMC10	28	up
514	GO:0050769	positive regulation of neurogenesis	29/1153	222/18800	9.69688e-05	0.00106402	0.0007296	TGFB1/EGR2/IL6/MAN2A1/EPHA4/HIF1A/TLR2/CXCR4/MACF1/NRP1/TENM4/TNFRSF1B/LYN/LIF/GRM5/CUX1/MAP1B/CXCL12/CX3CR1/NUMB/PTN/MAP6/IL6ST/BMPR2/SKIL/MAP3K13/SLIT2/SHOX2/RAB21	29	up
515	GO:0046631	alpha-beta T-cell activation	23/1153	158/18800	9.75789e-05	0.00106863	0.000732764	ANXA1/BCL6/HFE/IL6/NFKBIZ/BCL3/STAT3/PRDM1/CD83/GPR183/TWSG1/CD300A/FOXP1/VSIR/IL4R/RUNX1/SEMA4A/HLA-E/PTPRC/ZC3H12A/JAK2/ZBTB16/SOCS5	23	up
516	GO:0002673	regulation of acute inflammatory response	11/1153	47/18800	9.91006e-05	0.00107693	0.000738456	IL6/PTGS2/TNFRSF11A/DNASE1L3/HLA-E/C3/OSMR/IL6ST/PTGES/FCGR2B/PIK3CG	11	up
517	GO:0019884	antigen processing and presentation of exogenous antigen	11/1153	47/18800	9.91006e-05	0.00107693	0.000738456	MFSD6/HLA-DPB1/CD74/HLA-E/HLA-DPA1/PSME1/B2M/FCGR2B/HLA-DMA/HLA-DMB/LNPEP	11	up
518	GO:0036230	granulocyte activation	11/1153	47/18800	9.91006e-05	0.00107693	0.000738456	ANXA1/ANXA3/MYD88/PLA2G2A/STX4/CD300A/DNASE1L3/PTAFR/SPI1/STXBP2/FCGR2B	11	up
519	GO:0097028	dendritic cell differentiation	11/1153	47/18800	9.91006e-05	0.00107693	0.000738456	TMEM176A/TMEM176B/BATF3/LYN/ITGB8/AXL/SPI1/FCGR2B/PSEN1/GAS6/BLK	11	up
520	GO:1904645	response to amyloid-beta	12/1153	55/18800	0.000100342	0.00108431	0.000743518	EPHA4/NGFR/TLR4/CASP4/GRM5/PRNP/FPR2/GJA1/FCGR2B/PSEN1/RAMP3/VCAM1	12	up
521	GO:1905517	macrophage migration	12/1153	55/18800	0.000100342	0.00108431	0.000743518	THBS1/CD200/PTK2B/CSF1/CX3CR1/SAA1/MTUS1/CSF1R/MAPK3/C5AR1/CCL2/ROR2	12	up
522	GO:0051607	defense response to virus	35/1153	290/18800	0.000100357	0.00108431	0.000743518	PLSCR1/IL6/MX2/IFNLR1/IFNAR2/MYD88/TLR2/NLRP1/SAMHD1/TRIM34/CLPB/APOBEC3A/SLFN11/VAMP8/ISG20/IFNGR2/BIRC3/ABCC9/TRIM56/MLKL/PTPRC/RNF135/AIM2/MARCHF2/ZC3H12A/PMAIP1/CCDC92/RELA/STING1/TNFAIP3/DNAJC3/IL10RB/ZNFX1/MX1/BCL2L1	35	up
523	GO:0045639	positive regulation of myeloid cell differentiation	17/1153	99/18800	0.000101033	0.00108953	0.000747095	TGFB1/FOS/HIF1A/STAT3/KITLG/LIF/RUNX1/INPP5D/CSF1/CD74/HCLS1/FES/JAG1/ZFP36L1/ROR2/RB1/CD4	17	up
524	GO:1902043	positive regulation of extrinsic apoptotic signalling pathway via death domain receptors	6/1153	14/18800	0.000102885	0.00110739	0.000759342	THBS1/ATF3/BMPR1B/SKIL/PMAIP1/TIMP3	6	up
525	GO:1901888	regulation of cell junction assembly	27/1153	201/18800	0.000103723	0.00111428	0.000764064	THBS1/NEGR1/PHLDB2/RAP1A/EPHA3/TLR2/MACF1/NRP1/THBS2/SLITRK6/CLSTN2/SEMA4A/TEK/FAM107A/SRPX2/SLITRK5/DMTN/FZD5/PDLIM5/DLG5/LIMS1/TPBG/RAP1B/IL1RAP/SIX1/FZD1/ABI3	27	up
526	GO:0070201	regulation of establishment of protein localisation	54/1153	520/18800	0.000105793	0.00113436	0.000777833	CD200/TGFB1/IL6/PAM/HIF1A/PTGS2/BMP8A/CEMIP/LRRK2/TLR2/TLR4/PLK3/STX4/SERGEF/MICALL2/ANO1/ACSL4/RAC2/SFN/PPP3CA/ZDHHC2/SH3GLB1/KCNN4/FRMD4A/ARHGEF5/PRNP/HCLS1/INSIG1/CIB1/ARNTL/ANK3/SAA1/LCP1/TCAF2/ERLEC1/SAR1B/SREBF1/IRS1/ZC3H12A/DMTN/SIDT2/FZD5/PSEN1/GAS6/OS9/SEC24A/KLF7/GOLPH3/BLK/JAK2/SYTL4/SORL1/SLC1A1/PCM1	54	up
527	GO:0140546	defense response to symbiont	35/1153	291/18800	0.000107517	0.00114888	0.000787794	PLSCR1/IL6/MX2/IFNLR1/IFNAR2/MYD88/TLR2/NLRP1/SAMHD1/TRIM34/CLPB/APOBEC3A/SLFN11/VAMP8/ISG20/IFNGR2/BIRC3/ABCC9/TRIM56/MLKL/PTPRC/RNF135/AIM2/MARCHF2/ZC3H12A/PMAIP1/CCDC92/RELA/STING1/TNFAIP3/DNAJC3/IL10RB/ZNFX1/MX1/BCL2L1	35	up
528	GO:0010876	lipid localisation	48/1153	446/18800	0.000107753	0.00114888	0.000787794	ANXA1/GLTP/THBS1/PLSCR1/IL6/TTC39B/LRP10/NFKBIA/PLSCR4/TNFRSF11A/PLEKHA3/CLU/PLA2G2A/B4GALNT1/PMP2/PLA2R1/C1QTNF1/PLA2G5/PLPPR4/SELENOM/BDKRB2/ATP8B4/LPL/ATP10D/KCNN4/ABCA6/SLC10A3/C3/ESYT2/NFKB1/OSBPL3/FURIN/ATP11B/XKR4/SAR1B/SREBF1/PTGES/ZC3H12A/GRAMD1B/FZD4/SURF4/SEC24A/SCARB2/ESYT1/PNPLA8/APOL1/SLC2A1/ABCA1	48	up
529	GO:0071887	leukocyte apoptotic process	18/1153	109/18800	0.000107759	0.00114888	0.000787794	ANXA1/BCL6/IL6/HIF1A/KITLG/FOXP1/LYN/AXL/CD74/CXCL12/GIMAP8/HCLS1/PLEKHO2/IL7R/DOCK8/GAS6/BLK/IL2RA	18	up
530	GO:0002367	cytokine production involved in immune response	17/1153	100/18800	0.000114883	0.00122253	0.000838296	BCL6/TGFB1/HFE/IL6/TLR4/ARID5A/TNFRSF1B/LAPTM5/LACC1/CD74/NR4A3/HLA-E/CLEC7A/PLCG2/IL1R1/B2M/FZD5	17	up
531	GO:0002262	myeloid cell homeostasis	23/1153	160/18800	0.000118509	0.00125874	0.000863125	ANXA1/BCL6/P4HTM/ZFP36/SH2B3/IL6/HIF1A/STAT3/KITLG/ZBTB7A/LYN/INPP5D/AXL/HCLS1/SPI1/EPAS1/B2M/ZFP36L1/DMTN/JAK2/IKZF1/RB1/MAEA	23	up
532	GO:0070664	negative regulation of leukocyte proliferation	16/1153	91/18800	0.000120113	0.00127338	0.000873161	LRRC32/TWSG1/CD300A/VSIR/PDE5A/LYN/MNDA/INPP5D/PRNP/PELI1/FCGR2B/CTLA4/TNFAIP3/BLK/DLG5/IL2RA	16	up
533	GO:0010952	positive regulation of peptidase activity	26/1153	192/18800	0.000120949	0.00127983	0.000877587	CCN1/EPHA4/NGFR/STAT3/NLRP1/MAP3K5/VSIR/CASP10/LYN/LAPTM5/CLDN4/TNFSF10/CLEC7A/SOX7/ANTXR1/PSME1/RCN3/CASP1/AIM2/CCN2/PMAIP1/CYFIP2/JAK2/CFLAR/SLC1A1/S100A8	26	up
534	GO:0032611	interleukin-1 beta production	18/1153	110/18800	0.000121582	0.00128173	0.000878884	IL6/MYD88/STAT3/TLR4/NLRP1/FOXP1/MNDA/LPL/CLEC7A/CX3CR1/CASP1/AIM2/EGR1/ZC3H12A/ERRFI1/FZD5/TNFAIP3/JAK2	18	up
535	GO:0032651	regulation of interleukin-1 beta production	18/1153	110/18800	0.000121582	0.00128173	0.000878884	IL6/MYD88/STAT3/TLR4/NLRP1/FOXP1/MNDA/LPL/CLEC7A/CX3CR1/CASP1/AIM2/EGR1/ZC3H12A/ERRFI1/FZD5/TNFAIP3/JAK2	18	up
536	GO:0051222	positive regulation of protein transport	35/1153	293/18800	0.000123237	0.00129674	0.000889182	TGFB1/HIF1A/PTGS2/CEMIP/TLR2/TLR4/PLK3/STX4/MICALL2/ANO1/ACSL4/RAC2/SFN/ZDHHC2/SH3GLB1/KCNN4/FRMD4A/ARHGEF5/PRNP/HCLS1/CIB1/ANK3/TCAF2/SAR1B/ZC3H12A/FZD5/PSEN1/GAS6/SEC24A/GOLPH3/BLK/JAK2/SYTL4/SORL1/PCM1	35	up
537	GO:0030203	glycosaminoglycan metabolic process	19/1153	120/18800	0.000125277	0.00131575	0.000902218	DCN/TGFB1/FGF2/CEMIP/CHST15/IDS/HS3ST3B1/CHST2/LYVE1/DSE/NFKB1/PDGFB/ITIH5/TNFAIP6/CSGALNACT2/HPSE2/CHPF2/NDST2/SPOCK2	19	up
538	GO:0050728	negative regulation of inflammatory response	25/1153	182/18800	0.00012887	0.00135098	0.00092637	CD200/ZFP36/SOCS3/SYT11/DUSP10/TNFRSF1B/LYN/NT5E/TEK/GPX1/FPR2/NFKB1/PTPRC/SAA1/FURIN/TNFAIP6/FCGR2B/TNFAIP3/TNFRSF1A/CDH5/IL2RA/KLF4/RB1/SOCS5/NR1D2	25	up
539	GO:0055065	metal ion homeostasis	65/1153	665/18800	0.000132677	0.0013883	0.000951965	MCUB/HFE/FGF2/MT2A/PDGFRA/HIF1A/PTGIR/CEMIP/ITPR1/GNAI2/PTGFR/STC1/SCARA5/LPAR1/STEAP4/CXCR4/C1QTNF1/STEAP2/SOD2/DDIT3/DIAPH1/ATP2B1/LYN/HERPUD1/BDKRB2/P2RY1/GRM5/TRPC6/FAM20A/PTK2B/CYBRD1/HEPH/TTC7A/SLC39A14/PLCE1/SLC39A13/PRNP/FPR2/CXCL12/S100A14/CLIC2/SLC22A17/ATP2C2/CX3CR1/ANK3/PLCG2/PTPRC/SAA1/EPAS1/B2M/SLC30A4/S1PR1/CORO1A/SLC12A6/C5AR1/PSEN1/STIM1/PIK3CG/KCNJ2/CDH5/JAK2/RAMP3/CAMK2D/SLC1A1…	65	up
540	GO:0035914	skeletal muscle cell differentiation	13/1153	65/18800	0.000134257	0.00140224	0.000961521	ATF3/EGR2/FOS/BTG2/HIVEP3/KLF5/MYOCD/ARNTL/EGR1/NR4A1/RB1/NR1D2/SIX1	13	up
541	GO:0032635	interleukin-6 production	24/1153	172/18800	0.000136425	0.00141962	0.000973442	CD200/IL6/AFAP1L2/MYD88/TLR2/STAT3/SYT11/TLR4/ARID5A/POU2AF1/LPL/INPP5D/CD74/CLEC7A/IL16/PLCG2/PTAFR/ZC3H12A/GAS6/TNFAIP3/XBP1/IL1RAP/SOCS5/TLR1	24	up
542	GO:0032675	regulation of interleukin-6 production	24/1153	172/18800	0.000136425	0.00141962	0.000973442	CD200/IL6/AFAP1L2/MYD88/TLR2/STAT3/SYT11/TLR4/ARID5A/POU2AF1/LPL/INPP5D/CD74/CLEC7A/IL16/PLCG2/PTAFR/ZC3H12A/GAS6/TNFAIP3/XBP1/IL1RAP/SOCS5/TLR1	24	up
543	GO:0050671	positive regulation of lymphocyte proliferation	21/1153	141/18800	0.000138926	0.00144298	0.000989459	ANXA1/BCL6/IL6/MYD88/CDKN1A/TLR4/GPR183/HLA-DPB1/CD74/HLA-E/HLA-DPA1/PTPRC/PELI1/IL6ST/CORO1A/CCDC88B/IL2RA/JAK2/HLA-DMB/VCAM1/CARD11	21	up
544	GO:0006022	aminoglycan metabolic process	20/1153	131/18800	0.000140714	0.00145887	0.00100035	DCN/TGFB1/FGF2/CEMIP/CHST15/IDS/HS3ST3B1/CHST2/LYVE1/DSE/NFKB1/PDGFB/ITIH5/TNFAIP6/CTBS/CSGALNACT2/HPSE2/CHPF2/NDST2/SPOCK2	20	up
545	GO:0042119	neutrophil activation	10/1153	41/18800	0.000141318	0.00145977	0.00100097	ANXA1/ANXA3/MYD88/PLA2G2A/CD300A/DNASE1L3/PTAFR/SPI1/STXBP2/FCGR2B	10	up
546	GO:1905314	semi-lunar valve development	10/1153	41/18800	0.000141318	0.00145977	0.00100097	TGFB1/TNFRSF1B/HEY2/SLIT3/BMPR2/JAG1/ELN/TNFRSF1A/SLIT2/RB1	10	up
547	GO:0051098	regulation of binding	41/1153	366/18800	0.000142408	0.00146833	0.00100684	TGFB1/HFE/EPHA4/NFKBIA/BCL3/LRRK2/PLAUR/CDKN1A/NRP1/DDIT3/ZBTB7A/CCPG1/TMSB4X/HEY2/TLE5/LIF/P2RY1/PPP3CA/MSX1/DNAJB2/MYOCD/CLIC2/PON1/LOX/XIRP1/PDGFB/B2M/MFNG/MAPK3/JUN/PSEN1/STING1/ACTB/CSNK1A1/BLK/MAPRE3/JAK2/KLF4/RB1/SORL1/SLPI	41	up
548	GO:0001961	positive regulation of cytokine-mediated signalling pathway	12/1153	57/18800	0.00014441	0.00148355	0.00101728	HIF1A/CXCR4/CASP4/LAPTM5/CSF1/AXL/CD74/TRIM56/IL1R1/CASP1/GAS6/STING1	12	up
549	GO:0038066	p38MAPK cascade	12/1153	57/18800	0.00014441	0.00148355	0.00101728	ZFP36/DUSP1/GADD45B/GADD45A/DUSP10/MAP3K5/PJA2/MAP2K3/SPI1/ZFP36L1/ZC3H12A/EMC10	12	up
550	GO:1902106	negative regulation of leukocyte differentiation	17/1153	102/18800	0.000147656	0.00151414	0.00103825	ANXA1/BCL6/TMEM176A/TLR4/FBN1/TMEM176B/LYN/IL4R/RUNX1/INPP5D/CD74/HOXA7/ZC3H12A/TNFAIP6/FCGR2B/CTLA4/SOCS5	17	up
551	GO:0002675	positive regulation of acute inflammatory response	8/1153	27/18800	0.00015183	0.00155413	0.00106567	IL6/PTGS2/TNFRSF11A/HLA-E/C3/OSMR/IL6ST/PIK3CG	8	up
552	GO:0032743	positive regulation of interleukin-2 production	9/1153	34/18800	0.000154381	0.00157737	0.00108161	ANXA1/CD83/RUNX1/CLEC7A/PLCG2/PTPRC/SPTBN1/CD4/CARD11	9	up
553	GO:0032835	glomerulus development	13/1153	66/18800	0.000157925	0.00161067	0.00110444	PDGFRA/BASP1/ENPEP/TEK/PLCE1/WWTR1/COL4A4/PDGFB/JAG1/EGR1/IQGAP1/CFLAR/SULF2	13	up
554	GO:0050672	negative regulation of lymphocyte proliferation	15/1153	84/18800	0.000162202	0.0016513	0.0011323	LRRC32/TWSG1/CD300A/VSIR/PDE5A/LYN/MNDA/INPP5D/PRNP/PELI1/FCGR2B/CTLA4/BLK/DLG5/IL2RA	15	up
555	GO:0042129	regulation of T-cell proliferation	24/1153	174/18800	0.000163421	0.00166071	0.00113876	ANXA1/IL6/LRRC32/TWSG1/VSIR/PDE5A/TNFRSF1B/RAC2/HLA-DPB1/PRNP/HLA-E/HLA-DPA1/PTPRC/PELI1/IL6ST/CORO1A/CCDC88B/CTLA4/DLG5/IL2RA/JAK2/HLA-DMB/VCAM1/CARD11	24	up
556	GO:0045657	positive regulation of monocyte differentiation	5/1153	10/18800	0.000167158	0.00168955	0.00115853	CSF1/CD74/FES/ZFP36L1/CD4	5	up
557	GO:1901731	positive regulation of platelet aggregation	5/1153	10/18800	0.000167158	0.00168955	0.00115853	IL6/MMRN1/IL6ST/DMTN/JAK2	5	up
558	GO:2000347	positive regulation of hepatocyte proliferation	5/1153	10/18800	0.000167158	0.00168955	0.00115853	FGF1/PTN/TNFAIP3/CFLAR/XBP1	5	up
559	GO:0001666	response to hypoxia	34/1153	286/18800	0.000167863	0.00169365	0.00116134	NR4A2/THBS1/PAM/EPHA4/HIF1A/PTGS2/PLAU/ITPR1/STC1/TLR2/CXCR4/PLK3/SOD2/CBFA2T3/PTK2B/PLAT/PDLIM1/MYOCD/NFE2L2/CXCL12/GATA6/RGCC/KCNMB1/EPAS1/LOXL2/EGR1/ZFP36L1/PMAIP1/CFLAR/AQP3/AQP1/VCAM1/SLC2A1/DDAH1	34	up
560	GO:0010001	glial cell differentiation	28/1153	218/18800	0.000169749	0.00170961	0.00117229	TGFB1/EGR2/FGF2/IL6/EPHA4/TLR2/STAT3/CLU/TLR4/CXCR4/DUSP10/TENM4/TNFRSF1B/LYN/LIF/FPR2/NRG1/ITGB4/PTN/IL6ST/B4GALT6/MAPK3/C5AR1/PSEN1/ILK/ROR2/EIF2B2/S100A8	28	up
561	GO:0033619	membrane protein proteolysis	12/1153	58/18800	0.000172045	0.00172965	0.00118603	TGFB1/TIMP1/ADAM19/ERAP1/TNFRSF1B/TIMP4/SNX9/FURIN/SPPL2A/PSEN1/RHBDD1/TIMP3	12	up
562	GO:0034101	erythrocyte homeostasis	20/1153	133/18800	0.000173741	0.00173538	0.00118996	BCL6/P4HTM/ZFP36/SH2B3/HIF1A/STAT3/ZBTB7A/LYN/INPP5D/AXL/HCLS1/SPI1/EPAS1/B2M/ZFP36L1/DMTN/JAK2/IKZF1/RB1/MAEA	20	up
563	GO:0051767	nitric-oxide synthase biosynthetic process	7/1153	21/18800	0.000173915	0.00173538	0.00118996	LRRK2/TLR2/TLR4/MAP2K3/NAMPT/JAK2/CCL2	7	up
564	GO:0051769	regulation of nitric-oxide synthase biosynthetic process	7/1153	21/18800	0.000173915	0.00173538	0.00118996	LRRK2/TLR2/TLR4/MAP2K3/NAMPT/JAK2/CCL2	7	up
565	GO:0090280	positive regulation of calcium ion import	7/1153	21/18800	0.000173915	0.00173538	0.00118996	STC1/CXCL12/ATP2C2/CASK/PDGFB/RAMP3/CCL2	7	up
566	GO:0001704	formation of primary germ layer	19/1153	123/18800	0.000174886	0.00173538	0.00118996	DUSP1/ACVR1/ITGA3/TWSG1/COL4A2/DUSP5/ITGA5/ITGA8/GATA6/ITGB4/SOX7/ITGB1/BMPR2/COL7A1/GJA1/KLF4/ITGA7/COL5A1/LAMA3	19	up
567	GO:0022612	gland morphogenesis	19/1153	123/18800	0.000174886	0.00173538	0.00118996	CRIP1/TGFB1/FGF7/IL6/FGF1/IGFBP5/TWSG1/NRP1/RPS6KA1/NTN4/CSF1/MSN/TGFA/PTN/CSF1R/TNFAIP3/DDR1/CFLAR/XBP1	19	up
568	GO:0006909	phagocytosis	36/1153	310/18800	0.0001752	0.00173538	0.00118996	ANXA1/THBS1/CD93/PLSCR1/ANXA3/LEPR/MYD88/TLR2/SYT11/TLR4/RHOG/CAMK1D/CD300A/RAB31/PLA2G5/LYN/RAC2/CDC42SE2/ELMO1/AXL/FPR2/C3/BIN2/CLEC7A/ITGB1/MYO1G/PLCG2/PTPRC/XKR4/CORO1A/FCGR2B/RHOH/GAS6/CCL2/TUSC2/ABCA1	36	up
569	GO:0046636	negative regulation of alpha-beta T-cell activation	10/1153	42/18800	0.000175384	0.00173538	0.00118996	ANXA1/BCL6/HFE/TWSG1/CD300A/VSIR/IL4R/RUNX1/ZC3H12A/SOCS5	10	up
570	GO:2000249	regulation of actin cytoskeleton reorganisation	10/1153	42/18800	0.000175384	0.00173538	0.00118996	PDGFRA/NRP1/GMFG/PTK2B/TEK/HCLS1/FES/ARHGDIB/CSF1R/ABI3	10	up
571	GO:2000107	negative regulation of leukocyte apoptotic process	11/1153	50/18800	0.000179458	0.00176948	0.00121334	BCL6/HIF1A/KITLG/FOXP1/AXL/CD74/CXCL12/HCLS1/IL7R/DOCK8/GAS6	11	up
572	GO:2001238	positive regulation of extrinsic apoptotic signalling pathway	11/1153	50/18800	0.000179458	0.00176948	0.00121334	THBS1/ATF3/TNFRSF12A/BMPR1B/TNFSF12/TNFSF10/PTPRC/SKIL/PMAIP1/G0S2/TIMP3	11	up
573	GO:0007163	establishment or maintenance of cell polarity	28/1153	219/18800	0.000183508	0.00180625	0.00123855	RHOG/PATJ/MAP7/RAC2/RND3/PTK2B/RHOC/MAP1B/PDLIM1/TEK/FRMD4A/LIN7A/ITGB1/MSN/OPHN1/GJA1/RHOH/SPINT2/DOCK8/PDZD11/ILK/ACTB/GOLPH3/CDH5/DLG5/RAP1B/AQP1/GBF1	28	up
574	GO:1904377	positive regulation of protein localisation to cell periphery	13/1153	67/18800	0.000185093	0.00181868	0.00124708	EPHA3/ITGA3/RHOG/STX4/ZDHHC2/ZDHHC5/CLIP3/PRNP/CIB1/ITGB1/EPB41L2/SPTBN1/RAMP3	13	up
575	GO:0032945	negative regulation of mononuclear cell proliferation	15/1153	85/18800	0.000185966	0.00182091	0.00124861	LRRC32/TWSG1/CD300A/VSIR/PDE5A/LYN/MNDA/INPP5D/PRNP/PELI1/FCGR2B/CTLA4/BLK/DLG5/IL2RA	15	up
576	GO:2000106	regulation of leukocyte apoptotic process	15/1153	85/18800	0.000185966	0.00182091	0.00124861	ANXA1/BCL6/HIF1A/KITLG/FOXP1/LYN/AXL/CD74/CXCL12/GIMAP8/HCLS1/IL7R/DOCK8/GAS6/BLK	15	up
577	GO:0030218	erythrocyte differentiation	19/1153	124/18800	0.00019488	0.00190489	0.00130619	BCL6/P4HTM/ZFP36/SH2B3/HIF1A/STAT3/ZBTB7A/LYN/INPP5D/HCLS1/SPI1/EPAS1/B2M/ZFP36L1/DMTN/JAK2/IKZF1/RB1/MAEA	19	up
578	GO:0003007	heart morphogenesis	31/1153	254/18800	0.000199962	0.00194992	0.00133707	TGFB1/CCN1/HIF1A/ACVR1/NRP1/HEY2/SLIT3/ENG/ARL13B/MSX1/TEK/HEG1/NRG1/MICAL2/GATA6/CPE/BMPR2/JAG1/S1PR1/GJA1/JUN/PSEN1/ELN/ILK/SLIT2/RTN4/SHOX2/NDRG4/COL5A1/SIX1/FZD1	31	up
579	GO:0032388	positive regulation of intracellular transport	26/1153	198/18800	0.000200178	0.00194992	0.00133707	TGFB1/PTGS2/CEMIP/PLK3/MICALL2/RAC2/SFN/ZDHHC2/SH3GLB1/NEDD4/PRNP/HCLS1/CIB1/MSN/ANK3/TCAF2/SAR1B/ZC3H12A/FZD5/PSEN1/GAS6/EHD2/JAK2/SORL1/RAB21/PCM1	26	up
580	GO:0090025	regulation of monocyte chemotaxis	8/1153	28/18800	0.00020121	0.0019566	0.00134164	DUSP1/LYN/SERPINE1/FPR2/CXCL12/S100A14/CX3CR1/SLIT2	8	up
581	GO:0046634	regulation of alpha-beta T-cell activation	17/1153	105/18800	0.000212088	0.00205882	0.00141174	ANXA1/BCL6/HFE/NFKBIZ/PRDM1/CD83/TWSG1/CD300A/VSIR/IL4R/RUNX1/HLA-E/PTPRC/ZC3H12A/JAK2/ZBTB16/SOCS5	17	up
582	GO:0055080	cation homeostasis	70/1153	742/18800	0.000214225	0.002076	0.00142352	MCUB/HFE/FGF2/MT2A/PDGFRA/HIF1A/PTGIR/CEMIP/ITPR1/GNAI2/PTGFR/STC1/LRRK2/SCARA5/LPAR1/STEAP4/CXCR4/SLC9A7/C1QTNF1/STEAP2/SOD2/DDIT3/DIAPH1/ATP2B1/LYN/HERPUD1/BDKRB2/P2RY1/GRM5/TRPC6/FAM20A/PTK2B/CYBRD1/HEPH/TTC7A/SLC39A14/PLCE1/LACC1/SLC39A13/PRNP/FPR2/CXCL12/S100A14/CLIC2/SLC22A17/ATP2C2/CX3CR1/ANK3/PLCG2/PTPRC/SAA1/EPAS1/B2M/SLC30A4/S1PR1/CORO1A/MAPK3/SLC12A6/C5AR1/PSEN1/STIM1/PIK3CG/KCNJ2/CDH5…	70	up
583	GO:0043507	positive regulation of JUN kinase activity	10/1153	43/18800	0.000216099	0.0020877	0.00143155	EPHA4/TNFRSF11A/MAP3K5/PTK2B/MAP4K2/ARHGEF5/MAP3K13/FZD5/FZD4/ROR2	10	up
584	GO:0002720	positive regulation of cytokine production involved in immune response	13/1153	68/18800	0.000216174	0.0020877	0.00143155	IL6/TLR4/ARID5A/LAPTM5/LACC1/CD74/NR4A3/HLA-E/CLEC7A/PLCG2/IL1R1/B2M/FZD5	13	up
585	GO:0008154	actin polymerisation or depolymerisation	26/1153	199/18800	0.000217131	0.00209337	0.00143543	WIPF1/AVIL/MICALL2/DIAPH1/TMSB4X/PTK2B/CXCL12/SNX9/MICAL2/HCLS1/FAM107A/SSH1/CYRIA/ARHGAP18/CFL2/CORO1A/DMTN/PLEKHH2/WAS/ELN/CYFIP2/SPTBN1/SLIT2/JAK2/CAPZA2/FCHSD2	26	up
586	GO:0090316	positive regulation of intracellular protein transport	22/1153	156/18800	0.000218454	0.00210253	0.00144171	TGFB1/PTGS2/CEMIP/PLK3/MICALL2/RAC2/SFN/ZDHHC2/SH3GLB1/PRNP/HCLS1/CIB1/ANK3/TCAF2/SAR1B/ZC3H12A/FZD5/PSEN1/GAS6/JAK2/SORL1/PCM1	22	up
587	GO:0050851	antigen receptor-mediated signalling pathway	30/1153	244/18800	0.000221013	0.00212353	0.00145611	NFKBIZ/CD300A/RFTN1/FOXP1/LYN/MNDA/LCP2/HLA-DPB1/LAPTM5/INPP5D/KCNN4/PRNP/PLCG2/PTPRC/THEMIS2/IKBKG/BMX/LPXN/ZC3H12A/FCGR2B/LAT2/PSEN1/RELA/CTLA4/BLK/CD79A/NFAM1/BLNK/EIF2B2/CARD11	30	up
588	GO:0002009	morphogenesis of an epithelium	52/1153	510/18800	0.000221871	0.00212815	0.00145928	ALDH1A3/ARHGAP24/PHLDB2/TGFB1/FGF7/CCN1/FGF2/SOCS3/EPHA4/HIF1A/FGF1/NGFR/ACVR1/CXCR4/IGFBP5/COL4A1/NRP1/FOXP1/ITGA5/LIF/NPNT/NTN4/RHOC/ENG/ARL13B/CSF1/RSPO3/TBX4/MICAL2/MSN/OPHN1/JAG1/FRAS1/GJA1/KRT10/CSF1R/SPINT2/FZD5/PSEN1/ILK/ACTB/SLIT2/DDR1/NDRG4/DLG5/KLF4/ROR2/COL5A1/SIX1/FZD1/MMRN2/LAMA3	52	up
589	GO:0050864	regulation of B-cell activation	26/1153	200/18800	0.000235346	0.00225357	0.00154528	BCL6/TGFB1/IL6/CDKN1A/TLR4/GPR183/AHR/CD300A/LYN/MNDA/LAPTM5/TNFSF13/INPP5D/CD74/PTPRC/PELI1/THEMIS2/ZFP36L1/FCGR2B/CTLA4/TNFAIP3/BLK/MZB1/XBP1/NFAM1/CARD11	26	up
590	GO:0045667	regulation of osteoblast differentiation	20/1153	136/18800	0.000236057	0.00225655	0.00154732	CCN1/FGF2/IL6/TENT5A/ACVR1/IGFBP5/TWSG1/BMPR1B/RUNX2/CEBPD/ID3/NPNT/WWTR1/IL6ST/BMPR2/JAG1/TNFAIP6/JUND/ILK/CCN4	20	up
591	GO:1903707	negative regulation of hemopoiesis	17/1153	106/18800	0.000238423	0.00227531	0.00156019	ANXA1/BCL6/TMEM176A/TLR4/FBN1/TMEM176B/LYN/IL4R/RUNX1/INPP5D/CD74/HOXA7/ZC3H12A/TNFAIP6/FCGR2B/CTLA4/SOCS5	17	up
592	GO:0043506	regulation of JUN kinase activity	12/1153	60/18800	0.000241042	0.00228664	0.00156796	EPHA4/TNFRSF11A/HIPK3/DUSP10/MAP3K5/PTK2B/MAP4K2/ARHGEF5/MAP3K13/FZD5/FZD4/ROR2	12	up
593	GO:1903078	positive regulation of protein localisation to plasma membrane	12/1153	60/18800	0.000241042	0.00228664	0.00156796	EPHA3/ITGA3/RHOG/STX4/ZDHHC2/ZDHHC5/CLIP3/PRNP/CIB1/ITGB1/SPTBN1/RAMP3	12	up
594	GO:0003012	muscle system process	47/1153	449/18800	0.000241582	0.00228664	0.00156796	PTGS2/STC1/AKAP13/KCND3/PRKG1/CXCR4/IGFBP5/UTRN/PDE5A/TNFRSF1B/ATP2B1/RGS2/BDKRB2/HEY2/P2RY1/NPNT/PPP3CA/PLCE1/MYOCD/NR4A3/SSPN/GATA6/MAP2K3/CLIC2/DSC2/GRK2/PTAFR/GUCY1A1/IL6ST/GJA1/ZC3H12A/ERRFI1/COMP/DOCK5/CCN2/PDLIM5/RCSD1/PIK3CG/NR4A1/TNFRSF1A/KCNJ2/DOCK4/CFLAR/CAMK2D/MYOF/PI16/SULF2	47	up
595	GO:0035584	calcium-mediated signalling using intracellular calcium source	7/1153	22/18800	0.000241638	0.00228664	0.00156796	PTGFR/GRM5/PRNP/SELP/PTPRC/DMTN/VCAM1	7	up
596	GO:0060713	labyrinthine layer morphogenesis	7/1153	22/18800	0.000241638	0.00228664	0.00156796	CCN1/SOCS3/NCOA1/RSPO3/ZFP36L1/SPINT2/FZD5	7	up
597	GO:0002286	T-cell activation involved in immune response	18/1153	116/18800	0.00024208	0.00228699	0.0015682	ANXA1/BCL6/IL6/NFKBIZ/BCL3/STAT3/GPR183/FOXP1/IL4R/SEMA4A/CD74/LCP1/ZC3H12A/FCGR2B/PSEN1/APBB1IP/HLA-DMB/SOCS5	18	up
598	GO:0001892	embryonic placenta development	15/1153	87/18800	0.00024266	0.00228864	0.00156933	JUNB/CCN1/SOCS3/VASH1/HIF1A/PRDM1/NCOA1/HEY2/LIF/RSPO3/EPAS1/PDGFB/ZFP36L1/SPINT2/FZD5	15	up
599	GO:0045651	positive regulation of macrophage differentiation	6/1153	16/18800	0.000246673	0.00231557	0.00158779	TGFB1/LIF/CSF1/HCLS1/ROR2/RB1	6	up
600	GO:0045986	negative regulation of smooth muscle contraction	6/1153	16/18800	0.000246673	0.00231557	0.00158779	PTGS2/PRKG1/RGS2/GUCY1A1/DOCK5/DOCK4	6	up
601	GO:0003015	heart process	31/1153	257/18800	0.000246748	0.00231557	0.00158779	GNAI2/STC1/AKAP13/KCND3/CXCR4/PDE5A/ATP2B1/RGS2/HEY2/GPX1/ABCC9/WWTR1/GATA6/MAP2K3/CLIC2/DSC2/GRK2/EPAS1/SREBF1/GJA1/ZC3H12A/CCN2/PIK3CG/KCNJ2/POPDC2/SHOX2/JAK2/RAMP3/CAMK2D/CXADR/SLC1A1	31	up
602	GO:0030324	lung development	24/1153	179/18800	0.000252674	0.00236724	0.00162323	FGF7/FGF2/PDGFRA/MAN2A1/FGF1/CRISPLD2/ITGA3/IGFBP5/LIF/MYOCD/HEG1/TBX4/GATA6/LOX/RCN3/EPAS1/STK40/BMPR2/SREBF1/MAPK3/ERRFI1/CCN2/MAN1A2/DLG5	24	up
603	GO:0044057	regulation of system process	57/1153	577/18800	0.000257748	0.00241078	0.00165308	EGR2/PTGS2/GNAI2/STC1/LRRK2/KCND3/PRKG1/IGFBP5/HRH1/C1QTNF1/TENM4/PDE5A/TNFRSF1B/ATP2B1/RGS2/BDKRB2/HEY2/TYMP/NPNT/PPP3CA/PTK2B/ACP3/HRH2/PLCE1/MYOCD/NR4A3/ABCC9/CLIC2/DSC2/GRK2/PTAFR/GUCY1A1/EPAS1/PDGFB/IL6ST/BMPR2/SREBF1/GJA1/ZC3H12A/ERRFI1/DOCK5/CCN2/GAS6/PIK3CG/NR4A1/TNFRSF1A/KCNJ2/MGLL/POPDC2/SHOX2/DOCK4/JAK2/CAMK2D/AQP1/CXADR/SLC1A1/PI16	57	up
604	GO:0032755	positive regulation of interleukin-6 production	16/1153	97/18800	0.000258827	0.00241686	0.00165725	IL6/MYD88/TLR2/STAT3/TLR4/ARID5A/POU2AF1/LPL/CD74/CLEC7A/IL16/PLCG2/PTAFR/XBP1/IL1RAP/TLR1	16	up
605	GO:0006509	membrane protein ectodomain proteolysis	10/1153	44/18800	0.000264453	0.00246532	0.00169048	TIMP1/ADAM19/ERAP1/TNFRSF1B/TIMP4/SNX9/FURIN/SPPL2A/PSEN1/TIMP3	10	up
606	GO:0023061	signal release	47/1153	451/18800	0.000267368	0.00248193	0.00170187	ANXA1/RAP1A/HFE/IL6/HIF1A/BMP8A/TNFRSF11A/LRRK2/MCTP2/SYT11/STX4/C1QTNF1/ANO1/SELENOM/ACSL4/LYN/LIF/P2RY1/PPP3CA/VAMP8/CXCL12/MAOB/ARNTL/LIN7A/CASK/CCDC186/SLC16A2/CPE/STXBP2/SREBF1/STX11/IRS1/GJA1/PTGES/NAPA/SNPH/SIDT2/PSEN1/FZD4/PDZD11/NR4A1/KLF7/BLK/JAK2/SYTL4/RAP1B/ABCA1	47	up
607	GO:0050852	T-cell receptor signalling pathway	19/1153	127/18800	0.000267372	0.00248193	0.00170187	NFKBIZ/CD300A/RFTN1/LCP2/HLA-DPB1/LAPTM5/INPP5D/KCNN4/PRNP/PLCG2/PTPRC/THEMIS2/IKBKG/ZC3H12A/PSEN1/RELA/CTLA4/EIF2B2/CARD11	19	up
608	GO:0019882	antigen processing and presentation	17/1153	107/18800	0.000267555	0.00248193	0.00170187	THBS1/HFE/MFSD6/ERAP1/RFTN1/HLA-DPB1/CD74/HLA-E/HLA-DPA1/PSME1/B2M/SAR1B/FCGR2B/HLA-DMA/WAS/HLA-DMB/LNPEP	17	up
609	GO:0019058	viral life cycle	36/1153	317/18800	0.000271495	0.00251434	0.00172409	PLSCR1/FAM111A/NECTIN4/ATG16L2/CXCR4/NRP1/TRIM34/RAB1B/ITGA5/TNIP1/APOBEC3A/VAMP8/ISG20/EEA1/NEDD4/AXL/CD74/CHMP4A/ITGB1/GRK2/FURIN/CIITA/ZC3H12A/LAMP1/GAS6/TRIM62/SCARB2/CCL2/ZNFX1/SELPLG/MX1/CXADR/SLPI/CHMP7/ANPEP/CD4	36	up
610	GO:0006469	negative regulation of protein kinase activity	27/1153	213/18800	0.000272986	0.002524	0.00173072	DUSP1/SH2B3/CDKN1A/GADD45B/MVP/CD300A/GADD45A/HIPK3/DUSP10/RGS2/LYN/SFN/MYOCD/HEG1/CBL/WWTR1/PTPRC/DBNDD2/CDKN2B/ERRFI1/PSEN1/TNFAIP3/PRKAR2B/CAMK2N2/RB1/SORL1/SOCS5	27	up
611	GO:0019722	calcium-mediated signalling	26/1153	202/18800	0.000275882	0.00254548	0.00174544	ITPR1/PTGFR/LRRK2/CDH13/MCTP2/CXCR4/GRM5/PPP3CA/PTK2B/PLCE1/PRNP/FPR2/NRG1/SELP/PPP3CC/CLIC2/CIB1/CLEC7A/CX3CR1/PLCG2/PTPRC/DMTN/LAT2/CAMK2D/VCAM1/CD4	26	up
612	GO:1903510	mucopolysaccharide metabolic process	15/1153	88/18800	0.000276211	0.00254548	0.00174544	DCN/TGFB1/FGF2/CEMIP/CHST15/CHST2/DSE/NFKB1/PDGFB/ITIH5/TNFAIP6/CSGALNACT2/CHPF2/NDST2/SPOCK2	15	up
613	GO:0071375	cellular response to peptide hormone stimulus	34/1153	294/18800	0.000283151	0.00260518	0.00178638	NR4A2/SOCS3/GNAI2/STAT3/FBN1/PTPRE/RAB31/ATP2B1/LYN/JAK1/LPL/CYP1B1/PLAT/MAP1B/SLC39A14/NR4A3/NFE2L2/INSIG1/NFKB1/SREBF1/IRS1/ZFP36L1/ERRFI1/RELA/NR4A1/MZB1/JAK2/WDTC1/CFLAR/XBP1/RB1/SORL1/PIK3R3/INSIG2	34	up
614	GO:0001558	regulation of cell growth	44/1153	415/18800	0.000285357	0.0026212	0.00179736	IGFBP4/BCL6/TGFB1/FBLN5/CDKN1A/CXCR4/IGFBP5/MACF1/NRP1/RGS2/CPNE5/RPS6KA1/SFN/SLIT3/PTK2B/MAP1B/ITSN2/MSX1/DNAJB2/SEMA4A/MEG3/PLCE1/MYOCD/LAMTOR1/CXCL12/CIB1/FAM107A/SEMA3F/RASGRP2/BTG1/BMPR2/OSGIN2/MAP3K13/GJA1/DCBLD2/SEMA4F/SLIT2/RTN4/DDR1/RB1/CAMK2D/RAB21/PI16/S100A8	44	up
615	GO:0061299	retina vasculature morphogenesis in camera-type eye	5/1153	11/18800	0.000290976	0.00265975	0.0018238	COL4A1/NRP1/ARHGEF15/CYP1B1/FZD4	5	up
616	GO:0097048	dendritic cell apoptotic process	5/1153	11/18800	0.000290976	0.00265975	0.0018238	LYN/AXL/CXCL12/GAS6/BLK	5	up
617	GO:2000668	regulation of dendritic cell apoptotic process	5/1153	11/18800	0.000290976	0.00265975	0.0018238	LYN/AXL/CXCL12/GAS6/BLK	5	up
618	GO:0002548	monocyte chemotaxis	13/1153	70/18800	0.000291913	0.00265975	0.0018238	ANXA1/DUSP1/IL6/TNFRSF11A/LYN/SERPINE1/FPR2/CXCL12/S100A14/CX3CR1/PDGFB/SLIT2/CCL2	13	up
619	GO:0042698	ovulation cycle	13/1153	70/18800	0.000291913	0.00265975	0.0018238	PDGFRA/PAM/BMPR1B/SLIT3/CYP1B1/TIMP4/AXL/PTN/EGR1/TNFAIP6/MMP19/FZD4/SLIT2	13	up
620	GO:0000302	response to reactive oxygen species	26/1153	203/18800	0.000298374	0.00271424	0.00186116	ANXA1/PDGFRA/IL6/FOS/HIF1A/LRRK2/FBLN5/PLK3/FOSL1/SOD2/MAP3K5/PTK2B/CYP1B1/AXL/GPX1/NR4A3/NFE2L2/HP/CCS/MAPK3/JUN/RELA/TNFAIP3/IL18BP/AQP1/PTPRK	26	up
621	GO:0043620	regulation of DNA-templated transcription in response to stress	11/1153	53/18800	0.000309291	0.00280902	0.00192615	ATF3/HIF1A/TCIM/DDIT3/RPS6KA1/NEDD4/NFE2L2/EPAS1/EGR1/JUN/RELA	11	up
622	GO:0001776	leukocyte homeostasis	15/1153	89/18800	0.000313683	0.00284433	0.00195037	ANXA1/SH2B3/IL6/HIF1A/KITLG/GPR183/LYN/AXL/CD74/SKIL/CORO1A/PMAIP1/TNFSF14/TNFAIP3/IL2RA	15	up
623	GO:0098771	inorganic ion homeostasis	70/1153	752/18800	0.000315196	0.00285346	0.00195663	MCUB/HFE/FGF2/MT2A/PDGFRA/HIF1A/PTGIR/CEMIP/ITPR1/GNAI2/PTGFR/STC1/LRRK2/SCARA5/LPAR1/STEAP4/CXCR4/SLC9A7/C1QTNF1/STEAP2/SOD2/DDIT3/DIAPH1/ATP2B1/LYN/HERPUD1/BDKRB2/P2RY1/GRM5/TRPC6/FAM20A/PTK2B/CYBRD1/HEPH/TTC7A/SLC39A14/PLCE1/LACC1/SLC39A13/PRNP/FPR2/CXCL12/S100A14/CLIC2/SLC22A17/ATP2C2/CX3CR1/ANK3/PLCG2/PTPRC/SAA1/EPAS1/B2M/SLC30A4/S1PR1/CORO1A/MAPK3/SLC12A6/C5AR1/PSEN1/STIM1/PIK3CG/KCNJ2/CDH5…	70	up
624	GO:0040008	regulation of growth	63/1153	660/18800	0.000319944	0.0028918	0.00198292	IGFBP4/BCL6/TGFB1/FGF2/SOCS3/MT2A/HIF1A/STAT3/FBLN5/CDKN1A/CXCR4/IGFBP5/MACF1/NRP1/DUSP10/RFTN1/RGS2/CPNE5/HEY2/KCTD11/RPS6KA1/TLE5/BASP1/SFN/SLIT3/PTK2B/RUNX1/MAP1B/ITSN2/CSF1/MSX1/DNAJB2/SEMA4A/MEG3/PLCE1/MYOCD/LAMTOR1/CXCL12/GATA6/CIB1/FAM107A/SEMA3F/RASGRP2/BTG1/BMPR2/OSGIN2/MAP3K13/GJA1/DCBLD2/GAS6/SEMA4F/SLIT2/RTN4/DDR1/RB1/CAMK2D/SOCS5/BCL2L1/SIX1/RAB21/MTM1/PI16/S100A8	63	up
625	GO:0032620	interleukin-17 production	10/1153	45/18800	0.000321537	0.00289692	0.00198643	TGFB1/IL6/MYD88/TLR4/ARID5A/RFTN1/DDIT3/VSIR/PRNP/TUSC2	10	up
626	GO:0032660	regulation of interleukin-17 production	10/1153	45/18800	0.000321537	0.00289692	0.00198643	TGFB1/IL6/MYD88/TLR4/ARID5A/RFTN1/DDIT3/VSIR/PRNP/TUSC2	10	up
627	GO:0032757	positive regulation of interleukin-8 production	12/1153	62/18800	0.000332262	0.00298877	0.00204941	IL6/AFAP1L2/MYD88/TLR2/STAT3/TLR4/DDIT3/SERPINE1/CD74/CLEC7A/RELA/TLR1	12	up
628	GO:0051897	positive regulation of protein kinase B signalling	18/1153	119/18800	0.00033436	0.00300285	0.00205906	THBS1/TGFB1/FGF2/IGFBP5/C1QTNF1/ENG/TEK/AXL/GPX1/NRG1/HCLS1/ITGB1/CX3CR1/GAS6/PIK3CG/RTN4/RAMP3/TPBG	18	up
629	GO:0090257	regulation of muscle system process	30/1153	250/18800	0.000336961	0.0030214	0.00207178	PTGS2/STC1/PRKG1/IGFBP5/PDE5A/TNFRSF1B/ATP2B1/RGS2/NPNT/PPP3CA/PLCE1/MYOCD/NR4A3/CLIC2/DSC2/GRK2/PTAFR/GUCY1A1/IL6ST/ZC3H12A/ERRFI1/DOCK5/CCN2/PIK3CG/NR4A1/TNFRSF1A/KCNJ2/DOCK4/CAMK2D/PI16	30	up
630	GO:1904951	positive regulation of establishment of protein localisation	35/1153	309/18800	0.000344543	0.00308448	0.00211504	TGFB1/HIF1A/PTGS2/CEMIP/TLR2/TLR4/PLK3/STX4/MICALL2/ANO1/ACSL4/RAC2/SFN/ZDHHC2/SH3GLB1/KCNN4/FRMD4A/ARHGEF5/PRNP/HCLS1/CIB1/ANK3/TCAF2/SAR1B/ZC3H12A/FZD5/PSEN1/GAS6/SEC24A/GOLPH3/BLK/JAK2/SYTL4/SORL1/PCM1	35	up
631	GO:1903305	regulation of regulated secretory pathway	20/1153	140/18800	0.00034912	0.00312051	0.00213974	RAP1A/GNAI2/LRRK2/SYT11/STX4/CD300A/LYN/RAC2/P2RY1/IL4R/VAMP8/CASK/PTAFR/SPI1/STXBP2/FES/FCGR2B/LAMP1/BLK/RAP1B	20	up
632	GO:0030323	respiratory tube development	24/1153	183/18800	0.000352606	0.0031417	0.00215428	FGF7/FGF2/PDGFRA/MAN2A1/FGF1/CRISPLD2/ITGA3/IGFBP5/LIF/MYOCD/HEG1/TBX4/GATA6/LOX/RCN3/EPAS1/STK40/BMPR2/SREBF1/MAPK3/ERRFI1/CCN2/MAN1A2/DLG5	24	up
633	GO:0055001	muscle cell development	24/1153	183/18800	0.000352606	0.0031417	0.00215428	PDGFRA/AKAP13/RGS2/HEY2/PPP3CA/ENG/NEBL/CSRP2/GPX1/ITGB1/LOX/CFL2/COMP/SGCB/PGM5/PDLIM5/SHOX2/CFLAR/MYOF/CXADR/SIX1/PI16/ALPK3/ACTN1	24	up
634	GO:0061097	regulation of protein tyrosine kinase activity	15/1153	90/18800	0.000355445	0.00316201	0.0021682	EPHA4/AFAP1L2/MVP/GRM5/PRNP/CBL/NRG1/TGFA/PTPRC/PDGFB/CSF1R/ERRFI1/PSEN1/GAS6/SOCS5	15	up
635	GO:0044403	biological process involved in symbiotic interaction	33/1153	286/18800	0.000359979	0.0031973	0.0021924	PLSCR1/MYD88/NECTIN4/CXCR4/NRP1/TRIM34/ITGA5/VAMP8/AXL/GPX1/CD74/CBL/CHMP4A/ITGB1/CX3CR1/GRK2/CIITA/ZC3H12A/CSF1R/JUN/LAMP1/GAS6/TRIM62/SCARB2/JAK2/SELPLG/TUSC2/APOL1/CXADR/BCL2L1/CHMP7/ANPEP/CD4	33	up
636	GO:0051924	regulation of calcium ion transport	30/1153	251/18800	0.000360811	0.00319964	0.00219401	TSPAN13/GEM/PTGS2/CEMIP/GNB5/GNAI2/STC1/CXCR4/CRACR2B/DIAPH1/ATP2B1/LYN/TRPC6/PTK2B/AHNAK/PRNP/CXCL12/CLIC2/ATP2C2/IL16/CASK/PLCG2/PDGFB/CORO1A/STIM1/PIK3CG/RAMP3/CCL2/CAMK2D/CD4	30	up
637	GO:0002062	chondrocyte differentiation	17/1153	110/18800	0.000374249	0.0033136	0.00227215	TGFB1/TGFBI/ARID5A/BMPR1B/RUNX2/RUNX1/SLC39A14/LOXL2/BMPR2/OSR2/COMP/CCN2/SHOX2/CCN4/ZBTB16/RB1/SULF2	17	up
638	GO:0048608	reproductive structure development	45/1153	433/18800	0.000379843	0.00335786	0.0023025	JUNB/ANXA1/CRIP1/CCN1/SOCS3/PDGFRA/VASH1/HIF1A/PTGS2/STC1/ADAM19/PRDM1/KITLG/NCOA1/FOSL1/BMPR1B/HEY2/LIF/BASP1/AGO4/ITGB8/SLIT3/CYP1B1/RSPO3/AXL/MYOCD/CBL/C3/GATA6/PTN/EPAS1/PDGFB/BMPR2/GJA1/ZFP36L1/TNFAIP6/MMP19/SPINT2/FZD5/FZD4/SLIT2/DHH/ROR2/BCL2L1/EIF2B2	45	up
639	GO:0038061	NIK/NF-kappaB signalling	20/1153	141/18800	0.000383863	0.00338757	0.00232287	TCIM/NFKBIA/TNFRSF10B/BCL3/TLR2/TLR4/NR3C2/TMSB4X/LAPTM5/LITAF/BIRC3/REL/SPI1/ZC3H12A/NMI/RELA/TNFSF14/ILK/LIMS1/TNFRSF10A	20	up
640	GO:0048246	macrophage chemotaxis	9/1153	38/18800	0.000384405	0.00338757	0.00232287	THBS1/PTK2B/CSF1/SAA1/MTUS1/CSF1R/MAPK3/C5AR1/CCL2	9	up
641	GO:0031098	stress-activated protein kinase signalling cascade	30/1153	252/18800	0.000386144	0.00339759	0.00232974	ZFP36/DUSP1/MYD88/LRRK2/TRAF1/TLR4/IGFBP6/GADD45B/GADD45A/HIPK3/DUSP10/MAP3K5/LYN/PJA2/PTK2B/MAP4K2/MAP2K3/CLEC7A/NFKB1/SPI1/MAP3K13/ZFP36L1/ZC3H12A/MAPK3/FCGR2B/CCN2/SH2D3C/SH3RF3/ROR2/EMC10	30	up
642	GO:0016049	cell growth	49/1153	484/18800	0.000391823	0.00344219	0.00236032	IGFBP4/BCL6/TGFB1/FBLN5/AKAP13/CDKN1A/CXCR4/IGFBP5/MACF1/NRP1/RGS2/CPNE5/RPS6KA1/SFN/SLIT3/PTK2B/MAP1B/ITSN2/MSX1/DNAJB2/SEMA4A/MEG3/PLCE1/MYOCD/LAMTOR1/CXCL12/CIB1/FAM107A/ITGB1/SEMA3F/RASGRP2/BTG1/BMPR2/OSGIN2/MAP3K13/GJA1/DCBLD2/IQGAP1/PDLIM5/SEMA4F/CYFIP2/SLIT2/RTN4/DDR1/RB1/CAMK2D/RAB21/PI16/S100A8	49	up
643	GO:0055082	cellular chemical homeostasis	75/1153	825/18800	0.000394629	0.00346145	0.00237353	MCUB/HFE/FGF2/MT2A/PDGFRA/HIF1A/PTGIR/CEMIP/NGFR/ITPR1/PTGFR/STC1/LRRK2/SCARA5/LPAR1/STEAP4/CXCR4/STX4/SLC9A7/C1QTNF1/STEAP2/DDIT3/ANO1/DIAPH1/ATP2B1/LYN/HERPUD1/BDKRB2/P2RY1/GRM5/TRPC6/PPP3CA/PTK2B/CYBRD1/HEPH/TTC7A/SLC39A14/PLCE1/GPX1/LACC1/SLC39A13/PRNP/FPR2/CXCL12/CLIC2/SLC22A17/ATP2C2/CX3CR1/PLCG2/PTPRC/SAA1/CCDC186/SLC30A4/S1PR1/CORO1A/MAPK3/C5AR1/SIDT2/PSEN1/STIM1/GAS6/PIK3CG/KLF7/KCNJ2/RT…	75	up
644	GO:0007568	aging	22/1153	163/18800	0.000409037	0.00358225	0.00245636	FGF2/FOS/TIMP1/PTGS2/IGFBP5/COL4A2/SERPING1/SOD2/TNFRSF1B/ATP2B1/P2RY1/PPP3CA/GPX1/NFE2L2/KCNMB1/KRT14/LOXL2/SREBF1/COMP/CCN2/JUND/VCAM1	22	up
645	GO:0072001	renal system development	35/1153	312/18800	0.000412832	0.00360988	0.00247531	FGF2/PDGFRA/EPHA4/FGF1/BICC1/LRRK2/PRDM1/ITGA3/FBN1/COL4A1/NRP1/LIF/BASP1/ENPEP/ID3/NPNT/TEK/PLCE1/MYOCD/ITGA8/WWTR1/COL4A4/PDGFB/JAG1/OSR2/FRAS1/EGR1/IQGAP1/ILK/SLIT2/DLG5/CFLAR/ZBTB16/SIX1/SULF2	35	up
646	GO:0010950	positive regulation of endopeptidase activity	23/1153	174/18800	0.000413909	0.00361369	0.00247792	CCN1/EPHA4/NGFR/STAT3/NLRP1/MAP3K5/VSIR/CASP10/LYN/LAPTM5/TNFSF10/CLEC7A/SOX7/PSME1/CASP1/AIM2/CCN2/PMAIP1/CYFIP2/JAK2/CFLAR/SLC1A1/S100A8	23	up
647	GO:0043367	CD4-positive, alpha-beta T-cell differentiation	14/1153	82/18800	0.000429165	0.0037411	0.00256529	ANXA1/BCL6/IL6/NFKBIZ/BCL3/STAT3/CD83/GPR183/FOXP1/IL4R/RUNX1/SEMA4A/ZC3H12A/SOCS5	14	up
648	GO:0035767	endothelial cell chemotaxis	8/1153	31/18800	0.000433283	0.00376473	0.00258149	EGR3/THBS1/FGF2/FGF1/NRP1/TMSB4X/PLEKHG5/NR4A1	8	up
649	GO:2000515	negative regulation of CD4-positive, alpha-beta T-cell activation	8/1153	31/18800	0.000433283	0.00376473	0.00258149	ANXA1/BCL6/TWSG1/VSIR/IL4R/RUNX1/ZC3H12A/SOCS5	8	up
650	GO:0003179	heart valve morphogenesis	11/1153	55/18800	0.000433878	0.00376473	0.00258149	TGFB1/CCN1/ACVR1/ADAMTS9/HEY2/SLIT3/BMPR2/JAG1/ELN/SLIT2/RB1	11	up
651	GO:0035051	cardiocyte differentiation	21/1153	153/18800	0.000436588	0.00377662	0.00258964	TGFB1/PDGFRA/ACVR1/AKAP13/TENM4/RGS2/HEY2/NEBL/MYOCD/NRG1/GATA6/ITGB1/JAG1/MAPK3/SGCB/PDLIM5/SHOX2/CXADR/VCAM1/PI16/ALPK3	21	up
652	GO:0044409	entry into host	21/1153	153/18800	0.000436588	0.00377662	0.00258964	PLSCR1/NECTIN4/CXCR4/NRP1/TRIM34/ITGA5/VAMP8/AXL/CD74/CBL/ITGB1/GRK2/CIITA/LAMP1/GAS6/TRIM62/SCARB2/SELPLG/CXADR/ANPEP/CD4	21	up
653	GO:0002755	MyD88-dependent toll-like receptor signalling pathway	7/1153	24/18800	0.00044015	0.00379	0.00259881	MYD88/TLR2/TLR4/CD300A/IRAK2/TNIP1/TLR1	7	up
654	GO:0042730	fibrinolysis	7/1153	24/18800	0.00044015	0.00379	0.00259881	THBS1/PROS1/PLAU/THBD/SERPING1/PLAT/SERPINE1	7	up
655	GO:0050855	regulation of B-cell receptor signalling pathway	7/1153	24/18800	0.00044015	0.00379	0.00259881	CD300A/FOXP1/LYN/LPXN/FCGR2B/BLK/NFAM1	7	up
656	GO:0061458	reproductive system development	45/1153	436/18800	0.000441047	0.00379193	0.00260014	JUNB/ANXA1/CRIP1/CCN1/SOCS3/PDGFRA/VASH1/HIF1A/PTGS2/STC1/ADAM19/PRDM1/KITLG/NCOA1/FOSL1/BMPR1B/HEY2/LIF/BASP1/AGO4/ITGB8/SLIT3/CYP1B1/RSPO3/AXL/MYOCD/CBL/C3/GATA6/PTN/EPAS1/PDGFB/BMPR2/GJA1/ZFP36L1/TNFAIP6/MMP19/SPINT2/FZD5/FZD4/SLIT2/DHH/ROR2/BCL2L1/EIF2B2	45	up
657	GO:0051145	smooth muscle cell differentiation	13/1153	73/18800	0.000447368	0.00384042	0.00263339	ZEB1/ACVR1/SOD2/HEY2/NPNT/ENG/MYOCD/ITGA8/GATA6/PDGFB/COMP/SGCB/SIX1	13	up
658	GO:0006875	cellular metal ion homeostasis	57/1153	590/18800	0.000451389	0.00386905	0.00265302	MCUB/HFE/FGF2/MT2A/PDGFRA/HIF1A/PTGIR/CEMIP/ITPR1/PTGFR/STC1/SCARA5/LPAR1/STEAP4/CXCR4/C1QTNF1/STEAP2/DDIT3/DIAPH1/ATP2B1/LYN/HERPUD1/BDKRB2/P2RY1/GRM5/TRPC6/PTK2B/CYBRD1/HEPH/TTC7A/SLC39A14/PLCE1/SLC39A13/PRNP/FPR2/CXCL12/CLIC2/SLC22A17/ATP2C2/CX3CR1/PLCG2/PTPRC/SAA1/SLC30A4/S1PR1/CORO1A/C5AR1/PSEN1/STIM1/PIK3CG/KCNJ2/CDH5/JAK2/RAMP3/CAMK2D/SLC1A1/S100A8	57	up
659	GO:0007044	cell-substrate junction assembly	15/1153	92/18800	0.000453446	0.00388078	0.00266106	THBS1/PHLDB2/EPHA3/MACF1/NRP1/ITGA5/PTK2B/TEK/ITGA6/FAM107A/ITGB4/DMTN/LIMS1/PTPRK/ACTN1	15	up
660	GO:0016485	protein processing	29/1153	243/18800	0.000459907	0.00393011	0.00269489	THBS1/C1R/PLAU/FAM111A/LRRK2/ADAM19/CAST/C1RL/VSIR/CASP4/ENPEP/PLAT/RUNX1/SERPINE1/INPP5B/PRNP/TLL1/HP/SRGN/CPE/FURIN/CPA3/CASP1/COMP/PSEN1/CYFIP2/PCSK7/RHBDD1/DHH	29	up
661	GO:0002698	negative regulation of immune effector process	17/1153	112/18800	0.000464264	0.00395569	0.00271243	ANXA1/BCL6/TGFB1/HFE/AHR/CD300A/SERPING1/DUSP10/IL4R/HLA-E/CX3CR1/PTPRC/SPI1/IL7R/ZC3H12A/FCGR2B/SOCS5	17	up
662	GO:0035710	CD4-positive, alpha-beta T-cell activation	16/1153	102/18800	0.000464303	0.00395569	0.00271243	ANXA1/BCL6/IL6/NFKBIZ/BCL3/STAT3/CD83/GPR183/TWSG1/FOXP1/VSIR/IL4R/RUNX1/SEMA4A/ZC3H12A/SOCS5	16	up
663	GO:0032964	collagen biosynthetic process	10/1153	47/18800	0.000466771	0.00396474	0.00271864	TGFB1/IL6/RUNX1/ENG/RGCC/RCN3/CIITA/ERRFI1/CCN2/COL5A1	10	up
664	GO:0060711	labyrinthine layer development	10/1153	47/18800	0.000466771	0.00396474	0.00271864	JUNB/CCN1/SOCS3/VASH1/NCOA1/HEY2/RSPO3/ZFP36L1/SPINT2/FZD5	10	up
665	GO:0071470	cellular response to osmotic stress	9/1153	39/18800	0.000472835	0.00399318	0.00273814	PTGS2/BDKRB2/LRRC8C/ZFP36L1/SLC12A6/ERRFI1/RCSD1/AQP1/SLC2A1	9	up
666	GO:0031953	negative regulation of protein autophosphorylation	5/1153	12/18800	0.00047366	0.00399318	0.00273814	MVP/ENG/PTPRC/ERRFI1/JUN	5	up
667	GO:0032957	inositol trisphosphate metabolic process	5/1153	12/18800	0.00047366	0.00399318	0.00273814	HRH1/P2RY1/PTK2B/PLCG2/PTAFR	5	up
668	GO:0033212	iron import into cell	5/1153	12/18800	0.00047366	0.00399318	0.00273814	HFE/STEAP4/STEAP2/CYBRD1/SLC39A14	5	up
669	GO:1900272	negative regulation of long-term synaptic potentiation	5/1153	12/18800	0.00047366	0.00399318	0.00273814	EPHA4/PRNP/FAM107A/CX3CR1/PTN	5	up
670	GO:0090092	regulation of transmembrane receptor protein serine/threonine kinase signalling pathway	31/1153	267/18800	0.000480926	0.00404839	0.00277599	THBS1/TGFB1/ZEB1/HFE/CCN1/DKK3/BMP8A/ACVR1/ITGA3/FBN1/TWSG1/BMP8B/ZBTB7A/NPNT/ENG/MSX1/MYOCD/ITGA8/GATA6/LOX/BMPR2/SKIL/CDKN2B/TNFAIP6/ILK/CDH5/JAK2/SLC2A10/SORL1/PBLD/FZD1	31	up
671	GO:0051100	negative regulation of binding	22/1153	165/18800	0.000485107	0.0040775	0.00279596	HFE/NFKBIA/LRRK2/CDKN1A/DDIT3/TMSB4X/HEY2/TLE5/P2RY1/PPP3CA/MSX1/DNAJB2/XIRP1/PDGFB/B2M/MAPK3/JUN/PSEN1/ACTB/JAK2/SORL1/SLPI	22	up
672	GO:0043087	regulation of GTPase activity	39/1153	364/18800	0.000502175	0.00421469	0.00289003	ARHGAP24/BCL6/RAP1A/EPHA3/EPHA4/GNB5/CHN1/LRRK2/PRKG1/RGS1/RHOG/CCPG1/DOCK9/ARHGEF15/PTK2B/TAX1BP3/SIPA1L1/ADPRH/ARHGAP27/ARHGEF5/ITGA6/SNX9/ITGB1/ARHGAP29/FGD5/ARAP1/TBC1D9/RASGRP2/RASGEF1B/S1PR1/IQGAP1/ARHGAP9/DOCK8/RASGEF1C/LIMS1/ARAP2/CCL2/RGS10/RAPGEF5	39	up
673	GO:0002224	toll-like receptor signalling pathway	18/1153	123/18800	0.0005039	0.00422288	0.00289564	NFKBIA/MYD88/TLR2/TLR4/CD300A/RFTN1/IRAK2/LYN/TNIP1/PJA2/BIRC3/S100A14/PLCG2/PELI1/NMI/TNFAIP3/RTN4/TLR1	18	up
674	GO:0051592	response to calcium ion	20/1153	144/18800	0.000506776	0.00424068	0.00290785	JUNB/THBS1/S100A16/FOSB/FOS/SYT11/CPNE5/PPP3CA/PTK2B/NEDD4/PLCG2/KCNMB1/RASGRP2/DMTN/JUN/IQGAP1/STIM1/JUND/AQP3/CAMK2D	20	up
675	GO:0001655	urogenital system development	38/1153	352/18800	0.000509351	0.00425591	0.0029183	ANXA1/CRIP1/FGF2/PDGFRA/EPHA4/FGF1/BICC1/LRRK2/ACVR1/PRDM1/ITGA3/FBN1/COL4A1/NRP1/LIF/BASP1/ENPEP/ID3/NPNT/TEK/PLCE1/MYOCD/ITGA8/WWTR1/COL4A4/PDGFB/JAG1/OSR2/FRAS1/EGR1/IQGAP1/ILK/SLIT2/DLG5/CFLAR/ZBTB16/SIX1/SULF2	38	up
676	GO:0072567	chemokine (C-X-C motif) ligand 2 production	6/1153	18/18800	0.000514263	0.00428426	0.00293773	MYD88/TLR4/FOXP1/LPL/CD74/KLF4	6	up
677	GO:2000341	regulation of chemokine (C-X-C motif) ligand 2 production	6/1153	18/18800	0.000514263	0.00428426	0.00293773	MYD88/TLR4/FOXP1/LPL/CD74/KLF4	6	up
678	GO:1905477	positive regulation of protein localisation to membrane	16/1153	103/18800	0.000518996	0.00431674	0.00296001	EPHA3/CEMIP/ITGA3/RHOG/STX4/ZDHHC2/ZDHHC5/CLIP3/PRNP/CIB1/ITGB1/ANK3/TCAF2/TNFAIP6/SPTBN1/RAMP3	16	up
679	GO:0002768	immune response-regulating cell surface receptor signalling pathway	36/1153	328/18800	0.000519693	0.00431674	0.00296001	PLSCR1/NFKBIZ/CD300A/RFTN1/FOXP1/LYN/MNDA/LCP2/HLA-DPB1/LAPTM5/INPP5D/KCNN4/NR4A3/PRNP/FPR2/CLEC7A/MYO1G/PLCG2/PTPRC/THEMIS2/IKBKG/BMX/LPXN/ZC3H12A/C5AR1/FCGR2B/LAT2/PSEN1/RELA/CTLA4/BLK/CD79A/NFAM1/BLNK/EIF2B2/CARD11	36	up
680	GO:0042093	T-helper cell differentiation	12/1153	65/18800	0.000522884	0.00433049	0.00296943	ANXA1/BCL6/IL6/NFKBIZ/BCL3/STAT3/GPR183/FOXP1/IL4R/SEMA4A/ZC3H12A/SOCS5	12	up
681	GO:0072577	endothelial cell apoptotic process	12/1153	65/18800	0.000522884	0.00433049	0.00296943	THBS1/HIPK1/MAP3K5/TEK/SERPINE1/NFE2L2/RGCC/BMPR2/GAS6/TNFAIP3/CDH5/CCL2	12	up
682	GO:0031099	regeneration	24/1153	188/18800	0.000525195	0.00434326	0.00297819	NNMT/ANXA1/IL6/ANXA3/EPHA4/CDKN1A/PRRX1/DUSP10/KLF5/PPP3CA/RUNX1/MAP1B/AXL/GPX1/NR4A3/CXCL12/LCP1/PTN/GJA1/JUN/GAS6/JAK2/KLF4/CFLAR	24	up
683	GO:0051403	stress-activated MAPK cascade	29/1153	245/18800	0.000526325	0.00434623	0.00298022	ZFP36/DUSP1/MYD88/LRRK2/TRAF1/TLR4/IGFBP6/GADD45B/GADD45A/HIPK3/DUSP10/MAP3K5/PJA2/PTK2B/MAP4K2/MAP2K3/CLEC7A/NFKB1/SPI1/MAP3K13/ZFP36L1/ZC3H12A/MAPK3/FCGR2B/CCN2/SH2D3C/SH3RF3/ROR2/EMC10	29	up
684	GO:0050801	ion homeostasis	70/1153	766/18800	0.000529082	0.0043626	0.00299145	MCUB/HFE/FGF2/MT2A/PDGFRA/HIF1A/PTGIR/CEMIP/ITPR1/GNAI2/PTGFR/STC1/LRRK2/SCARA5/LPAR1/STEAP4/CXCR4/SLC9A7/C1QTNF1/STEAP2/SOD2/DDIT3/DIAPH1/ATP2B1/LYN/HERPUD1/BDKRB2/P2RY1/GRM5/TRPC6/FAM20A/PTK2B/CYBRD1/HEPH/TTC7A/SLC39A14/PLCE1/LACC1/SLC39A13/PRNP/FPR2/CXCL12/S100A14/CLIC2/SLC22A17/ATP2C2/CX3CR1/ANK3/PLCG2/PTPRC/SAA1/EPAS1/B2M/SLC30A4/S1PR1/CORO1A/MAPK3/SLC12A6/C5AR1/PSEN1/STIM1/PIK3CG/KCNJ2/CDH5…	70	up
685	GO:0048598	embryonic morphogenesis	58/1153	607/18800	0.000531434	0.0043756	0.00300037	ALDH1A3/PHLDB2/TGFB1/ZEB1/DUSP1/CCN1/FGF2/SOCS3/PDGFRA/HIF1A/ACVR1/ITGA3/FBN1/NCOA1/HIPK1/TWSG1/COL4A2/PRRX1/TENM4/SLITRK6/RUNX2/DUSP5/ITGA5/ENG/ARL13B/MSX1/RSPO3/NR4A3/ITGA8/TBX4/MICAL2/GATA6/INSIG1/ITGB4/HOXA7/SOX7/ITGB1/BMPR2/OSR2/FRAS1/COL7A1/GJA1/ZFP36L1/MAPK3/SPINT2/FZD5/PSEN1/SHOX2/NDRG4/KLF4/ZBTB16/ROR2/ITGA7/COL5A1/SIX1/FZD1/INSIG2/LAMA3	58	up
686	GO:0030003	cellular cation homeostasis	62/1153	660/18800	0.00053983	0.00443825	0.00304332	MCUB/HFE/FGF2/MT2A/PDGFRA/HIF1A/PTGIR/CEMIP/ITPR1/PTGFR/STC1/LRRK2/SCARA5/LPAR1/STEAP4/CXCR4/SLC9A7/C1QTNF1/STEAP2/DDIT3/DIAPH1/ATP2B1/LYN/HERPUD1/BDKRB2/P2RY1/GRM5/TRPC6/PTK2B/CYBRD1/HEPH/TTC7A/SLC39A14/PLCE1/LACC1/SLC39A13/PRNP/FPR2/CXCL12/CLIC2/SLC22A17/ATP2C2/CX3CR1/PLCG2/PTPRC/SAA1/SLC30A4/S1PR1/CORO1A/MAPK3/C5AR1/PSEN1/STIM1/PIK3CG/KCNJ2/CDH5/JAK2/ATP6V0E2/RAMP3/CAMK2D/SLC1A1/S100A8	62	up
687	GO:0031346	positive regulation of cell projection organisation	37/1153	341/18800	0.000544764	0.0044708	0.00306564	NEGR1/RAP1A/EPHA3/EPHA4/AVIL/ITGA3/CAMK1D/MACF1/NRP1/RGS2/LYN/RAC2/CUX1/PTK2B/MAP1B/PLCE1/NFE2L2/CXCL12/ITGA6/PLEKHM1/ARAP1/PTN/MAP6/FES/BMPR2/SKIL/MAP3K13/CCP110/FZD4/SCARB2/SLIT2/SHOX2/NDRG4/CFLAR/ROR2/RAB21/FZD1	37	up
688	GO:0043304	regulation of mast cell degranulation	8/1153	32/18800	0.000546959	0.0044708	0.00306564	CD300A/LYN/RAC2/IL4R/VAMP8/STXBP2/FES/BLK	8	up
689	GO:0060674	placenta blood vessel development	8/1153	32/18800	0.000546959	0.0044708	0.00306564	JUNB/CCN1/SOCS3/VASH1/FOSL1/HEY2/ITGB8/FZD5	8	up
690	GO:1902624	positive regulation of neutrophil migration	8/1153	32/18800	0.000546959	0.0044708	0.00306564	CAMK1D/DAPK2/RAC2/CD74/IL1R1/C5AR1/CD99L2/THBS4	8	up
691	GO:0010959	regulation of metal ion transport	42/1153	403/18800	0.000553176	0.00451453	0.00309563	TSPAN13/GEM/HFE/PTGS2/CEMIP/GNB5/FXYD3/GNAI2/STC1/CXCR4/CRACR2B/UTRN/DIAPH1/ATP2B1/LYN/TRPC6/PTK2B/KCNN4/NEDD4/AHNAK/PRNP/CXCL12/CLIC2/ATP2C2/ITGB1/IL16/CASK/ANK3/PLCG2/KCNMB1/PDGFB/B2M/PRSS8/CORO1A/HECW2/STIM1/PIK3CG/KCNJ2/RAMP3/CCL2/CAMK2D/CD4	42	up
692	GO:0043524	negative regulation of neuron apoptotic process	20/1153	145/18800	0.00055471	0.00451453	0.00309563	NR4A2/HIF1A/BTG2/RETREG1/NRP1/SOD2/PTK2B/AXL/CX3CR1/IL6ST/AGAP2/CORO1A/JUN/PSEN1/UNC5B/JAK2/CCL2/SLC1A1/BCL2L1/SIX1	20	up
693	GO:0072006	nephron development	20/1153	145/18800	0.00055471	0.00451453	0.00309563	FGF2/PDGFRA/FGF1/ITGA3/LIF/BASP1/ENPEP/NPNT/TEK/PLCE1/WWTR1/COL4A4/PDGFB/JAG1/EGR1/IQGAP1/ILK/CFLAR/SIX1/SULF2	20	up
694	GO:0006898	receptor-mediated endocytosis	29/1153	246/18800	0.000562594	0.00457209	0.0031351	HFE/CLU/PLA2R1/SGIP1/RAB31/AAK1/ITSN2/SERPINE1/ARHGAP27/STAB1/NEDD4/FPR2/CBL/C3/SNX9/ITGB1/OPHN1/PLCG2/GRK2/NUMB/B2M/DNAJC6/FCGR2B/SCARB2/RAMP3/FCHSD2/SORL1/CLTB/RAB21	29	up
695	GO:0007009	plasma membrane organisation	21/1153	156/18800	0.000567508	0.00460539	0.00315793	PLSCR1/CAVIN2/PLSCR4/CLU/SYT11/CXCR4/STX4/SH3GLB1/SNX9/CHMP4A/BIN2/ANK3/PTPRC/XKR4/EHD2/SPTBN1/A4GALT/SYTL4/MYOF/COL5A1/CHMP7	21	up
696	GO:0002042	cell migration involved in sprouting angiogenesis	15/1153	94/18800	0.000573691	0.00464888	0.00318775	EGR3/ANXA1/THBS1/FGF2/PTGS2/NRP1/CIB1/ITGB1/SRPX2/NR4A1/SLIT2/KLF4/PIK3R3/MMRN2/MEOX2	15	up
697	GO:0001953	negative regulation of cell-matrix adhesion	9/1153	40/18800	0.000577301	0.00467142	0.00320321	THBS1/PHLDB2/BCL6/SERPINE1/FAM107A/HOXA7/CASK/JAG1/DMTN	9	up
698	GO:0043536	positive regulation of blood vessel endothelial cell migration	13/1153	75/18800	0.000586019	0.00473516	0.00324692	ANXA1/THBS1/TGFB1/FGF2/HIF1A/PTGS2/NRP1/TMSB4X/NFE2L2/MAP2K3/CIB1/SRPX2/PDGFB	13	up
699	GO:0046718	viral entry into host cell	20/1153	146/18800	0.000606523	0.00489383	0.00335572	PLSCR1/NECTIN4/CXCR4/NRP1/TRIM34/ITGA5/VAMP8/AXL/CD74/ITGB1/GRK2/CIITA/LAMP1/GAS6/TRIM62/SCARB2/SELPLG/CXADR/ANPEP/CD4	20	up
700	GO:0050777	negative regulation of immune response	23/1153	179/18800	0.000620085	0.00499611	0.00342585	ANXA1/BCL6/HFE/AHR/CD300A/SERPING1/DUSP10/SAMHD1/LYN/IL4R/INPP5D/GPX1/HLA-E/PTPRC/SPI1/FURIN/IL7R/ZC3H12A/FCGR2B/NMI/CTLA4/TNFAIP3/SOCS5	23	up
701	GO:2000117	negative regulation of cysteine-type endopeptidase activity	14/1153	85/18800	0.000625004	0.00502856	0.0034481	THBS1/PTGS2/PLAUR/CAST/RPS6KA1/SFN/GPX1/BIRC3/RFFL/GAS6/TNFSF14/NR4A1/KLF4/AQP1	14	up
702	GO:0016032	viral process	43/1153	418/18800	0.000625948	0.00502898	0.00344839	ZFP36/PLSCR1/MAN2A1/FAM111A/NECTIN4/ATG16L2/CXCR4/NRP1/TRIM34/RAB1B/ITGA5/TNIP1/APOBEC3A/VAMP8/ISG20/EEA1/NEDD4/AXL/CD74/CHMP4A/ITGB1/GRK2/FURIN/CIITA/ZC3H12A/CSF1R/JUN/FUT8/LAMP1/GAS6/TRIM62/SCARB2/CSNK1A1/CCL2/ZNFX1/SELPLG/MX1/CXADR/BCL2L1/SLPI/CHMP7/ANPEP/CD4	43	up
703	GO:0033673	negative regulation of kinase activity	28/1153	236/18800	0.000627352	0.00503309	0.00345121	DUSP1/SH2B3/CDKN1A/GADD45B/MVP/CD300A/GADD45A/HIPK3/DUSP10/RGS2/LYN/SFN/PIK3IP1/MYOCD/HEG1/CBL/WWTR1/PTPRC/DBNDD2/CDKN2B/ERRFI1/PSEN1/TNFAIP3/PRKAR2B/CAMK2N2/RB1/SORL1/SOCS5	28	up
704	GO:0048732	gland development	44/1153	431/18800	0.000638514	0.00511537	0.00350762	ALDH1A3/ANXA1/CRIP1/TGFB1/FGF7/FGF2/PDGFRA/DKK3/IL6/PAM/MAN2A1/HIF1A/FGF1/TNFRSF11A/IGFBP5/TWSG1/NRP1/SOD2/RPS6KA1/NTN4/CYP1B1/CSF1/MSX1/GPX1/NRG1/GATA6/ATP2C2/MSN/TGFA/PTN/GJA1/CDKN2B/CSF1R/MAPK3/JUN/PSEN1/RELA/TNFAIP3/RTN4/DDR1/JAK2/CFLAR/XBP1/SIX1	44	up
705	GO:0014706	striated muscle tissue development	29/1153	248/18800	0.000641778	0.00513422	0.00352055	TGFB1/FGF2/PDGFRA/ACVR1/AKAP13/TENM4/RGS2/ADAMTS9/HEY2/RUNX1/ENG/NEBL/MSX1/MYOCD/HEG1/NRG1/GATA6/ITGB1/LOX/S1PR1/GJA1/SGCB/PGM5/PDLIM5/SHOX2/NDRG4/CXADR/PI16/ALPK3	29	up
706	GO:1903522	regulation of blood circulation	30/1153	260/18800	0.000652288	0.00521091	0.00357314	PTGS2/STC1/KCND3/HRH1/PDE5A/ATP2B1/RGS2/BDKRB2/HEY2/HRH2/ABCC9/CLIC2/DSC2/GRK2/EPAS1/BMPR2/SREBF1/GJA1/ZC3H12A/DOCK5/CCN2/PIK3CG/KCNJ2/POPDC2/SHOX2/DOCK4/JAK2/CAMK2D/CXADR/SLC1A1	30	up
707	GO:0001894	tissue homeostasis	31/1153	272/18800	0.000659198	0.00525637	0.00360431	IL6/PTGS2/TNFRSF11A/LAMA2/TLR4/LYZ/PTK2B/INPP5D/CSF1/WWTR1/PLEKHM1/ITGB1/RCN3/EPAS1/B2M/S1PR1/CORO1A/GJA1/CSF1R/COMP/CCN2/ACTB/TNFAIP3/CDH5/VSTM4/RB1/CXADR/SLC2A1/SLC1A1/PBLD/PRR4	31	up
708	GO:0051701	biological process involved in interaction with host	24/1153	191/18800	0.000660892	0.00525637	0.00360431	PLSCR1/NECTIN4/CXCR4/NRP1/TRIM34/ITGA5/VAMP8/AXL/CD74/CBL/CHMP4A/ITGB1/GRK2/CIITA/LAMP1/GAS6/TRIM62/SCARB2/SELPLG/CXADR/BCL2L1/CHMP7/ANPEP/CD4	24	up
709	GO:0071248	cellular response to metal ion	24/1153	191/18800	0.000660892	0.00525637	0.00360431	JUNB/FOSB/HFE/MT2A/FOS/SLC13A5/PTGS2/LRRK2/SYT11/CPNE5/NFE2L2/PRNP/ANK3/PLCG2/B2M/RASGRP2/MAPK3/DMTN/JUN/IQGAP1/JUND/CAMK2D/AQP1/SLC1A1	24	up
710	GO:0034614	cellular response to reactive oxygen species	20/1153	147/18800	0.000662468	0.00525637	0.00360431	ANXA1/PDGFRA/IL6/FOS/LRRK2/FBLN5/SOD2/MAP3K5/CYP1B1/AXL/NR4A3/NFE2L2/CCS/MAPK3/JUN/RELA/TNFAIP3/IL18BP/AQP1/PTPRK	20	up
711	GO:0030225	macrophage differentiation	10/1153	49/18800	0.000662639	0.00525637	0.00360431	TGFB1/TLR2/LIF/CSF1/HCLS1/SPI1/CSF1R/ROR2/RB1/CD4	10	up
712	GO:0009266	response to temperature stimulus	23/1153	180/18800	0.000670643	0.00531239	0.00364273	THBS1/FOS/TCIM/NFKBIA/FGF1/PTGS2/NGFR/SCARA5/CXCR4/SOD2/ANO1/ATP2B1/LYN/CLPB/LPL/PLIN1/CXCL12/LXN/DIO2/ACADVL/HSPA6/DNAJC3/EIF2B2	23	up
713	GO:0051017	actin filament bundle assembly	21/1153	158/18800	0.000672628	0.00532064	0.00364839	PHLDB2/SYNPO2/LPAR1/NRP1/ARHGEF15/PTK2B/RHOC/PDLIM1/ARHGEF5/FAM107A/RGCC/LCP1/ARAP1/CGNL1/S1PR1/TNFAIP1/DMTN/CCN2/WAS/ELN/ACTN1	21	up
714	GO:0003206	cardiac chamber morphogenesis	18/1153	126/18800	0.000675581	0.00533653	0.00365928	TGFB1/CCN1/HIF1A/ACVR1/NRP1/HEY2/SLIT3/ENG/TEK/HEG1/NRG1/GATA6/CPE/BMPR2/JAG1/SLIT2/SHOX2/FZD1	18	up
715	GO:0090022	regulation of neutrophil chemotaxis	8/1153	33/18800	0.000683588	0.00539222	0.00369746	CAMK1D/DAPK2/RAC2/CD74/TNFAIP6/C5AR1/THBS4/SLIT2	8	up
716	GO:0051668	localisation within membrane	61/1153	653/18800	0.000686868	0.00541052	0.00371002	TGFB1/RAP1A/EPHA3/CEMIP/RILPL2/CDH13/ITGA3/RHOG/STX4/STEAP2/MICALL2/MACF1/RFTN1/RAB31/MAP7/P2RY1/ARL13B/TTC7A/ZDHHC2/RAB3IP/VAMP8/SH3GLB1/KRT18/ZDHHC5/ZDHHC18/CLIP3/PRNP/CHMP4A/CIB1/LIN7A/ATP2C2/ITGB1/ANK3/PTPRC/NUMB/PTN/ARL4C/TCAF2/CPE/TNFAIP6/DMTN/TMEM150A/GAS6/EHD2/PDZD11/ARHGAP1/ACTB/TNFRSF1A/GOLPH3/SPTBN1/NDRG4/PACS1/TTC7B/RAMP3/TPBG/SORL1/SLC1A1/BCL2L1/SEC62/EMC10/ABI3	61	up
717	GO:0042176	regulation of protein catabolic process	41/1153	395/18800	0.000693598	0.00545472	0.00374032	HFE/EPHA4/TIMP1/LRRK2/MAP1A/CLU/PLK3/CBFA2T3/TNFRSF1B/HERPUD1/TNFSF12/CST3/LAPTM5/PTK2B/TIMP4/ZDHHC2/DNAJB2/AREL1/NEDD4/GPX1/NFE2L2/NRG1/SNX9/ARAF/MSN/OPHN1/PSME1/FURIN/AGAP2/MARCHF2/HECW2/PSEN1/RELA/TNFAIP3/CSNK1A1/TIMP3/SH3RF3/ZFAND2A/SORL1/SOCS5/MTM1	41	up
718	GO:0002294	CD4-positive, alpha-beta T-cell differentiation involved in immune response	12/1153	67/18800	0.000695381	0.00545472	0.00374032	ANXA1/BCL6/IL6/NFKBIZ/BCL3/STAT3/GPR183/FOXP1/IL4R/SEMA4A/ZC3H12A/SOCS5	12	up
719	GO:0045600	positive regulation of fat cell differentiation	12/1153	67/18800	0.000695381	0.00545472	0.00374032	ZFP36/ADIRF/PTGS2/MEDAG/TFE3/KLF5/LPL/ZFP36L1/ZC3H12A/ZBTB16/XBP1/SIX1	12	up
720	GO:0032733	positive regulation of interleukin-10 production	9/1153	41/18800	0.000699922	0.00546753	0.00374911	IL6/BCL3/TLR2/STAT3/TLR4/CD83/CLEC7A/PLCG2/TUSC2	9	up
721	GO:0045429	positive regulation of nitric-oxide biosynthetic process	9/1153	41/18800	0.000699922	0.00546753	0.00374911	PTGS2/CLU/TLR4/SOD2/PTK2B/CLEC7A/JAK2/KLF4/DDAH1	9	up
722	GO:1905521	regulation of macrophage migration	9/1153	41/18800	0.000699922	0.00546753	0.00374911	THBS1/CD200/PTK2B/CSF1/CX3CR1/MTUS1/CSF1R/MAPK3/C5AR1	9	up
723	GO:0034103	regulation of tissue remodelling	14/1153	86/18800	0.000705177	0.00550096	0.00377203	TGFB1/IL6/LEPR/TNFRSF11A/CST3/PPP3CA/RUNX1/INPP5D/PLEKHM1/S1PR1/GJA1/CSF1R/THBS4/TNFAIP3	14	up
724	GO:0002283	neutrophil activation involved in immune response	6/1153	19/18800	0.00071285	0.00554548	0.00380255	ANXA3/MYD88/DNASE1L3/PTAFR/SPI1/STXBP2	6	up
725	GO:0010544	negative regulation of platelet activation	6/1153	19/18800	0.00071285	0.00554548	0.00380255	SH2B3/PDGFRA/THBD/PRKG1/C1QTNF1/PDGFB	6	up
726	GO:0060840	artery development	16/1153	106/18800	0.0007174	0.00557319	0.00382156	EGR2/NGFR/PRDM1/PRRX1/NRP1/PDE2A/ADAMTS9/HEY2/ENG/MYOCD/LOX/BMPR2/JAG1/COMP/SLC2A10/SIX1	16	up
727	GO:0036462	TRAIL-activated apoptotic signalling pathway	5/1153	13/18800	0.000730941	0.00565872	0.00388021	ATF3/TNFRSF10B/SPI1/TIMP3/TNFRSF10A	5	up
728	GO:1903054	negative regulation of extracellular matrix organisation	5/1153	13/18800	0.000730941	0.00565872	0.00388021	TGFB1/TNFRSF1B/CST3/ANTXR1/TNFRSF1A	5	up
729	GO:0006937	regulation of muscle contraction	22/1153	170/18800	0.00073142	0.00565872	0.00388021	PTGS2/STC1/PRKG1/PDE5A/ATP2B1/RGS2/NPNT/PLCE1/MYOCD/CLIC2/DSC2/GRK2/PTAFR/GUCY1A1/ZC3H12A/DOCK5/CCN2/PIK3CG/NR4A1/KCNJ2/DOCK4/CAMK2D	22	up
730	GO:0017157	regulation of exocytosis	25/1153	204/18800	0.000747772	0.00577731	0.00396152	ANXA1/RAP1A/GNAI2/LRRK2/RAB27B/SYT11/STX4/CD300A/LYN/RAC2/P2RY1/IL4R/VAMP8/SEPTIN4/CASK/PTAFR/SPI1/STXBP2/FES/FCGR2B/LAMP1/BLK/SYTL4/RAP1B/RAB21	25	up
731	GO:0042832	defense response to protozoan	7/1153	26/18800	0.00075102	0.00578655	0.00396786	BCL3/MYD88/IL4R/GBP6/GBP2/CLEC7A/CCDC88B	7	up
732	GO:0050857	positive regulation of antigen receptor-mediated signalling pathway	7/1153	26/18800	0.00075102	0.00578655	0.00396786	FOXP1/KCNN4/PTPRC/IKBKG/RELA/NFAM1/CARD11	7	up
733	GO:0043154	negative regulation of cysteine-type endopeptidase activity involved in apoptotic process	13/1153	77/18800	0.000759302	0.00584238	0.00400614	THBS1/PTGS2/PLAUR/RPS6KA1/SFN/GPX1/BIRC3/RFFL/GAS6/TNFSF14/NR4A1/KLF4/AQP1	13	up
734	GO:2001242	regulation of intrinsic apoptotic signalling pathway	22/1153	171/18800	0.00079195	0.00608528	0.0041727	HIF1A/PTGS2/LRRK2/CLU/PLAUR/SOD2/DDIT3/DAPK2/HERPUD1/BDKRB2/MSX1/GPX1/CD74/NFE2L2/CXCL12/SEPTIN4/SKIL/PMAIP1/MCL1/XBP1/BCL2L1/S100A8	22	up
735	GO:0035023	regulation of Rho protein signal transduction	14/1153	87/18800	0.000793878	0.0060908	0.00417649	BCL6/LPAR1/AKAP13/ITGA3/NRP1/CDC42SE2/HEG1/ARHGEF28/ITGB1/OPHN1/ARHGDIB/TNFAIP1/KCTD10/ABCA1	14	up
736	GO:0030038	contractile actin filament bundle assembly	16/1153	107/18800	0.000796494	0.0060908	0.00417649	PHLDB2/LPAR1/NRP1/ARHGEF15/PTK2B/RHOC/PDLIM1/ARHGEF5/RGCC/ARAP1/CGNL1/S1PR1/TNFAIP1/CCN2/WAS/ELN	16	up
737	GO:0043149	stress fibre assembly	16/1153	107/18800	0.000796494	0.0060908	0.00417649	PHLDB2/LPAR1/NRP1/ARHGEF15/PTK2B/RHOC/PDLIM1/ARHGEF5/RGCC/ARAP1/CGNL1/S1PR1/TNFAIP1/CCN2/WAS/ELN	16	up
738	GO:0002287	alpha-beta T-cell activation involved in immune response	12/1153	68/18800	0.000798068	0.0060908	0.00417649	ANXA1/BCL6/IL6/NFKBIZ/BCL3/STAT3/GPR183/FOXP1/IL4R/SEMA4A/ZC3H12A/SOCS5	12	up
739	GO:0002293	alpha-beta T-cell differentiation involved in immune response	12/1153	68/18800	0.000798068	0.0060908	0.00417649	ANXA1/BCL6/IL6/NFKBIZ/BCL3/STAT3/GPR183/FOXP1/IL4R/SEMA4A/ZC3H12A/SOCS5	12	up
740	GO:0032642	regulation of chemokine production	15/1153	97/18800	0.000804491	0.00612325	0.00419874	IL6/HIF1A/MYD88/TLR2/TLR4/FOXP1/ACKR1/IL4R/LPL/CD74/CLEC7A/EGR1/CSF1R/KLF4/SOCS5	15	up
741	GO:0045807	positive regulation of endocytosis	15/1153	97/18800	0.000804491	0.00612325	0.00419874	HFE/LRRK2/CLU/SGIP1/RAB31/PPP3CA/SERPINE1/AXL/CLIP3/CBL/C3/PPP3CC/PLCG2/B2M/RAB21	15	up
742	GO:0045599	negative regulation of fat cell differentiation	11/1153	59/18800	0.00081077	0.00616272	0.0042258	TGFB1/IL6/SOD2/DDIT3/RUNX1T1/WWTR1/INSIG1/ARNTL/JAG1/JDP2/CCN4	11	up
743	GO:0048568	embryonic organ development	45/1153	449/18800	0.000820529	0.00622851	0.00427091	JUNB/ALDH1A3/TGFB1/ZEB1/CCN1/SOCS3/SH2B3/PDGFRA/VASH1/HIF1A/ACVR1/PRDM1/KITLG/FBN1/NCOA1/HIPK1/PRRX1/SLITRK6/RUNX2/HEY2/LIF/ID3/ENG/ARL13B/MSX1/RSPO3/ITGA8/TBX4/MICAL2/INSIG1/HOXA7/EPAS1/PDGFB/OSR2/GJA1/ZFP36L1/MAPK3/SPINT2/FZD5/PSEN1/SHOX2/NDRG4/ROR2/SIX1/INSIG2	45	up
744	GO:0001935	endothelial cell proliferation	24/1153	194/18800	0.00082615	0.00626275	0.00429439	EGR3/THBS1/FGF2/VASH1/HIF1A/NGFR/CDH13/STAT3/NRP1/TNFSF12/TEK/CXCL12/RGCC/PDGFB/LOXL2/BMPR2/JUN/THBS4/NR4A1/VSTM4/CCL2/FUT2/MMRN2/EMC10	24	up
745	GO:0014911	positive regulation of smooth muscle cell migration	9/1153	42/18800	0.000842977	0.00634955	0.00435391	TLR4/IGFBP5/NRP1/CYP1B1/NR4A3/PDGFB/DOCK5/DOCK4/CCN4	9	up
746	GO:0030501	positive regulation of bone mineralisation	9/1153	42/18800	0.000842977	0.00634955	0.00435391	TGFB1/CCN1/TENT5A/ACVR1/BMPR1B/ATP2B1/PTN/BMPR2/OSR2	9	up
747	GO:0045687	positive regulation of glial cell differentiation	9/1153	42/18800	0.000842977	0.00634955	0.00435391	TGFB1/EGR2/TLR2/CXCR4/TENM4/TNFRSF1B/LIF/PTN/IL6ST	9	up
748	GO:0071354	cellular response to interleukin-6	9/1153	42/18800	0.000842977	0.00634955	0.00435391	IL6/STAT3/JAK1/NFKB1/SPI1/IL6ST/RELA/JAK2/SELPLG	9	up
749	GO:0055076	transition metal ion homeostasis	19/1153	139/18800	0.000843229	0.00634955	0.00435391	HFE/MT2A/HIF1A/SCARA5/STEAP4/STEAP2/SOD2/CYBRD1/HEPH/TTC7A/SLC39A14/SLC39A13/PRNP/SLC22A17/EPAS1/B2M/SLC30A4/SLC1A1/S100A8	19	up
750	GO:0033006	regulation of mast cell activation involved in immune response	8/1153	34/18800	0.000846421	0.00636508	0.00436456	CD300A/LYN/RAC2/IL4R/VAMP8/STXBP2/FES/BLK	8	up
751	GO:0072507	divalent inorganic cation homeostasis	50/1153	514/18800	0.000847784	0.00636684	0.00436577	MCUB/FGF2/MT2A/PDGFRA/PTGIR/CEMIP/ITPR1/PTGFR/STC1/LPAR1/CXCR4/C1QTNF1/DDIT3/DIAPH1/ATP2B1/LYN/HERPUD1/BDKRB2/P2RY1/GRM5/TRPC6/FAM20A/PTK2B/SLC39A14/PLCE1/SLC39A13/PRNP/FPR2/CXCL12/S100A14/CLIC2/ATP2C2/CX3CR1/ANK3/PLCG2/PTPRC/SAA1/SLC30A4/S1PR1/CORO1A/C5AR1/PSEN1/STIM1/PIK3CG/CDH5/JAK2/RAMP3/CAMK2D/SLC1A1/S100A8	50	up
752	GO:1903533	regulation of protein targeting	13/1153	78/18800	0.00086094	0.00645705	0.00442762	CEMIP/LRRK2/MICALL2/RAC2/SH3GLB1/PRNP/CIB1/ANK3/TCAF2/SREBF1/DMTN/FZD5/SLC1A1	13	up
753	GO:0007610	behaviour	57/1153	606/18800	0.000863173	0.0064652	0.00443321	ALDH1A3/NR4A2/THBS1/NEGR1/EGR2/PDE1B/FOS/EPHA4/HIF1A/LEPR/PTGS2/BTG2/SCN9A/LRRK2/TLR2/MAP1A/STAT3/DDO/SYT11/ITGA3/HRH1/GRPR/SGIP1/FOSL1/SLITRK6/SOD2/ITGA5/P2RY1/GRM5/PJA2/NR4A3/PRNP/VWA1/ITGA8/CXCL12/NRG1/MORC1/DACH1/ANKH/GPR176/ITGB1/CX3CR1/SRPX2/PCDH17/PTN/B2M/EGR1/PSEN1/FZD4/THBS4/NDRG4/PRKAR2B/TPBG/SLC1A1/NR1D2/PCM1/CSTB	57	up
754	GO:0051402	neuron apoptotic process	28/1153	241/18800	0.000872259	0.00652459	0.00447394	NR4A2/HIF1A/BTG2/RETREG1/NGFR/NLRP1/NRP1/SOD2/DDIT3/PTK2B/ITGA1/AXL/GPX1/PRNP/CX3CR1/IL6ST/AGAP2/CORO1A/JUN/PSEN1/UNC5B/MCL1/JAK2/CCL2/RB1/SLC1A1/BCL2L1/SIX1	28	up
755	GO:0032602	chemokine production	15/1153	98/18800	0.000897105	0.00669269	0.0045892	IL6/HIF1A/MYD88/TLR2/TLR4/FOXP1/ACKR1/IL4R/LPL/CD74/CLEC7A/EGR1/CSF1R/KLF4/SOCS5	15	up
756	GO:0150115	cell-substrate junction organisation	15/1153	98/18800	0.000897105	0.00669269	0.0045892	THBS1/PHLDB2/EPHA3/MACF1/NRP1/ITGA5/PTK2B/TEK/ITGA6/FAM107A/ITGB4/DMTN/LIMS1/PTPRK/ACTN1	15	up
757	GO:0043277	apoptotic cell clearance	10/1153	51/18800	0.000921765	0.00685851	0.00470291	ANXA1/THBS1/RHOG/RAC2/AXL/C3/XKR4/RHOH/GAS6/CCL2	10	up
758	GO:0045778	positive regulation of ossification	10/1153	51/18800	0.000921765	0.00685851	0.00470291	TGFB1/CCN1/TENT5A/ACVR1/BMPR1B/ATP2B1/PTN/BMPR2/OSR2/ZBTB16	10	up
759	GO:0043254	regulation of protein-containing complex assembly	41/1153	401/18800	0.000932496	0.00692378	0.00474766	TGFB1/AVIL/MYD88/CLU/TLR4/TMSB4X/PTK2B/RHOC/MAP1B/SLAIN1/SH3GLB1/CLIP3/ARHGEF5/NRG1/SELP/SNX9/HCLS1/SSH1/CYRIA/CLEC7A/MSN/PLCG2/LCP1/ARHGAP18/FES/SAR1B/CORO1A/NAPA/DMTN/ELN/CYFIP2/SPTBN1/SLIT2/MAPRE3/CDH5/CAPZA2/RB1/FCHSD2/RAP1B/SORL1/ABCA1	41	up
760	GO:0032535	regulation of cellular component size	37/1153	351/18800	0.000932992	0.00692378	0.00474766	AVIL/MACF1/NRP1/TMSB4X/PTK2B/MAP1B/SEMA4A/KCNN4/CXCL12/SNX9/HCLS1/SSH1/CYRIA/MSN/ARHGAP18/SEMA3F/CFL2/BMPR2/MAP3K13/CORO1A/IL7R/SLC12A6/DMTN/PLEKHH2/WAS/SEMA4F/ELN/CYFIP2/SPTBN1/SLIT2/RTN4/PPP1R15A/WDTC1/CAPZA2/FCHSD2/AQP1/RAB21	37	up
761	GO:0061572	actin filament bundle organisation	21/1153	162/18800	0.000934271	0.00692416	0.00474792	PHLDB2/SYNPO2/LPAR1/NRP1/ARHGEF15/PTK2B/RHOC/PDLIM1/ARHGEF5/FAM107A/RGCC/LCP1/ARAP1/CGNL1/S1PR1/TNFAIP1/DMTN/CCN2/WAS/ELN/ACTN1	21	up
762	GO:0006873	cellular ion homeostasis	62/1153	675/18800	0.000951594	0.0070433	0.00482961	MCUB/HFE/FGF2/MT2A/PDGFRA/HIF1A/PTGIR/CEMIP/ITPR1/PTGFR/STC1/LRRK2/SCARA5/LPAR1/STEAP4/CXCR4/SLC9A7/C1QTNF1/STEAP2/DDIT3/DIAPH1/ATP2B1/LYN/HERPUD1/BDKRB2/P2RY1/GRM5/TRPC6/PTK2B/CYBRD1/HEPH/TTC7A/SLC39A14/PLCE1/LACC1/SLC39A13/PRNP/FPR2/CXCL12/CLIC2/SLC22A17/ATP2C2/CX3CR1/PLCG2/PTPRC/SAA1/SLC30A4/S1PR1/CORO1A/MAPK3/C5AR1/PSEN1/STIM1/PIK3CG/KCNJ2/CDH5/JAK2/ATP6V0E2/RAMP3/CAMK2D/SLC1A1/S100A8	62	up
763	GO:0001562	response to protozoan	7/1153	27/18800	0.000960737	0.00706461	0.00484423	BCL3/MYD88/IL4R/GBP6/GBP2/CLEC7A/CCDC88B	7	up
764	GO:0010758	regulation of macrophage chemotaxis	7/1153	27/18800	0.000960737	0.00706461	0.00484423	THBS1/PTK2B/CSF1/MTUS1/CSF1R/MAPK3/C5AR1	7	up
765	GO:0060669	embryonic placenta morphogenesis	7/1153	27/18800	0.000960737	0.00706461	0.00484423	CCN1/SOCS3/NCOA1/RSPO3/ZFP36L1/SPINT2/FZD5	7	up
766	GO:0071624	positive regulation of granulocyte chemotaxis	7/1153	27/18800	0.000960737	0.00706461	0.00484423	CAMK1D/DAPK2/RAC2/CD74/S100A14/C5AR1/THBS4	7	up
767	GO:1903055	positive regulation of extracellular matrix organisation	7/1153	27/18800	0.000960737	0.00706461	0.00484423	PHLDB2/TGFB1/IL6/RUNX1/RGCC/CFLAR/RB1	7	up
768	GO:0042474	middle ear morphogenesis	6/1153	20/18800	0.000965901	0.00707491	0.00485129	PRRX1/MSX1/INSIG1/OSR2/SIX1/INSIG2	6	up
769	GO:0044342	type B pancreatic cell proliferation	6/1153	20/18800	0.000965901	0.00707491	0.00485129	IGFBP4/IGFBP5/NR4A3/ERRFI1/SIDT2/NR4A1	6	up
770	GO:0097320	plasma membrane tubulation	6/1153	20/18800	0.000965901	0.00707491	0.00485129	CAVIN2/SH3GLB1/SNX9/CHMP4A/BIN2/EHD2	6	up
771	GO:0045088	regulation of innate immune response	27/1153	231/18800	0.000975893	0.00713883	0.00489512	PLSCR1/ERAP1/TLR4/CFH/SERPING1/DUSP10/SAMHD1/PLA2G5/LYN/MNDA/NFE2L2/BIRC3/FPR2/HLA-E/TRIM56/CLEC7A/PLCG2/SPI1/RNF135/AIM2/FCGR2B/NMI/LAMP1/TRIM62/STING1/TNFAIP3/ZNFX1	27	up
772	GO:0001822	kidney development	33/1153	303/18800	0.0009929	0.00725383	0.00497398	FGF2/PDGFRA/EPHA4/FGF1/BICC1/LRRK2/PRDM1/ITGA3/FBN1/NRP1/LIF/BASP1/ENPEP/ID3/NPNT/TEK/PLCE1/ITGA8/WWTR1/COL4A4/PDGFB/JAG1/OSR2/FRAS1/EGR1/IQGAP1/ILK/SLIT2/DLG5/CFLAR/ZBTB16/SIX1/SULF2	33	up
773	GO:0014897	striated muscle hypertrophy	15/1153	99/18800	0.00099858	0.00727647	0.0049895	AKAP13/IGFBP5/PDE5A/TNFRSF1B/RGS2/HEY2/PPP3CA/NR4A3/GATA6/IL6ST/ERRFI1/PDLIM5/TNFRSF1A/CAMK2D/PI16	15	up
774	GO:0050764	regulation of phagocytosis	15/1153	99/18800	0.00099858	0.00727647	0.0049895	PLSCR1/TLR2/SYT11/CAMK1D/CD300A/RAB31/PLA2G5/FPR2/C3/CLEC7A/PLCG2/PTPRC/FCGR2B/GAS6/CCL2	15	up
775	GO:0035296	regulation of tube diameter	19/1153	141/18800	0.00100444	0.00730032	0.00500585	PTGS2/PRKG1/HRH1/SOD2/SCPEP1/ATP2B1/RGS2/BDKRB2/P2RY1/HRH2/ITGA1/GPX1/KCNMB1/GUCY1A1/BMPR2/COMP/DOCK5/DOCK4/VSTM4	19	up
776	GO:0097746	blood vessel diameter maintenance	19/1153	141/18800	0.00100444	0.00730032	0.00500585	PTGS2/PRKG1/HRH1/SOD2/SCPEP1/ATP2B1/RGS2/BDKRB2/P2RY1/HRH2/ITGA1/GPX1/KCNMB1/GUCY1A1/BMPR2/COMP/DOCK5/DOCK4/VSTM4	19	up
777	GO:1904407	positive regulation of nitric-oxide metabolic process	9/1153	43/18800	0.00100892	0.0073234	0.00502168	PTGS2/CLU/TLR4/SOD2/PTK2B/CLEC7A/JAK2/KLF4/DDAH1	9	up
778	GO:0002446	neutrophil-mediated immunity	8/1153	35/18800	0.00103896	0.00751247	0.00515133	IL6/ANXA3/MYD88/DNASE1L3/PTAFR/SPI1/STXBP2/TUSC2	8	up
779	GO:0035633	maintenance of blood-brain barrier	8/1153	35/18800	0.00103896	0.00751247	0.00515133	IL6/PTGS2/LAMA2/ITGB1/GJA1/ACTB/CDH5/SLC1A1	8	up
780	GO:0090075	relaxation of muscle	8/1153	35/18800	0.00103896	0.00751247	0.00515133	PRKG1/PDE5A/RGS2/P2RY1/GRK2/GUCY1A1/KCNJ2/CAMK2D	8	up
781	GO:0006869	lipid transport	40/1153	391/18800	0.00105806	0.00764078	0.00523931	ANXA1/GLTP/THBS1/PLSCR1/LRP10/PLSCR4/TNFRSF11A/PLEKHA3/CLU/PLA2G2A/PMP2/PLA2R1/C1QTNF1/PLA2G5/PLPPR4/SELENOM/BDKRB2/ATP8B4/ATP10D/KCNN4/ABCA6/SLC10A3/ESYT2/NFKB1/OSBPL3/FURIN/ATP11B/XKR4/SAR1B/PTGES/GRAMD1B/FZD4/SURF4/SEC24A/SCARB2/ESYT1/PNPLA8/APOL1/SLC2A1/ABCA1	40	up
782	GO:0050807	regulation of synapse organisation	25/1153	209/18800	0.00106255	0.00766342	0.00525483	NEGR1/EPHA4/LRRK2/TLR2/THBS2/SLITRK6/ARHGEF15/CLSTN2/SIPA1L1/SEMA4A/NEDD4/PRNP/SRPX2/SRGN/SEMA3F/SLITRK5/FCGR2B/PDLIM5/DLG5/TPBG/IL10RA/IL1RAP/SIX1/FZD1/ABI3	25	up
783	GO:2000677	regulation of transcription regulatory region DNA binding	10/1153	52/18800	0.0010795	0.00774862	0.00531326	TGFB1/DDIT3/ZBTB7A/TMSB4X/HEY2/LIF/MSX1/PSEN1/KLF4/RB1	10	up
784	GO:1901222	regulation of NIK/NF-kappaB signalling	16/1153	110/18800	0.00107973	0.00774862	0.00531326	TCIM/NFKBIA/BCL3/TLR2/TLR4/NR3C2/TMSB4X/LAPTM5/LITAF/SPI1/ZC3H12A/NMI/RELA/TNFSF14/ILK/LIMS1	16	up
785	GO:0070278	extracellular matrix constituent secretion	5/1153	14/18800	0.00107986	0.00774862	0.00531326	TNFRSF1B/ENG/RGCC/CCN2/TNFRSF1A	5	up
786	GO:1902947	regulation of tau-protein kinase activity	5/1153	14/18800	0.00107986	0.00774862	0.00531326	CLU/EGR1/C5AR1/RB1/SORL1	5	up
787	GO:0043112	receptor metabolic process	11/1153	61/18800	0.00108279	0.00774994	0.00531416	TGFB1/LAPTM5/SH3GLB1/NEDD4/LAMTOR1/NRG1/FURIN/PSEN1/FUT8/RAMP3/SORL1	11	up
788	GO:0045428	regulation of nitric-oxide biosynthetic process	11/1153	61/18800	0.00108279	0.00774994	0.00531416	PTGS2/CLU/TLR4/SOD2/PTK2B/CLEC7A/CX3CR1/ZC3H12A/JAK2/KLF4/DDAH1	11	up
789	GO:0071241	cellular response to inorganic substance	26/1153	221/18800	0.00109065	0.00779628	0.00534594	JUNB/FOSB/HFE/MT2A/FOS/SLC13A5/PTGS2/LRRK2/GUCY1B1/SYT11/CPNE5/NFE2L2/PRNP/ANK3/PLCG2/B2M/RASGRP2/MAPK3/DMTN/JUN/IQGAP1/JUND/CFLAR/CAMK2D/AQP1/SLC1A1	26	up
790	GO:0035150	regulation of tube size	19/1153	142/18800	0.00109448	0.00781373	0.0053579	PTGS2/PRKG1/HRH1/SOD2/SCPEP1/ATP2B1/RGS2/BDKRB2/P2RY1/HRH2/ITGA1/GPX1/KCNMB1/GUCY1A1/BMPR2/COMP/DOCK5/DOCK4/VSTM4	19	up
791	GO:0043269	regulation of ion transport	62/1153	679/18800	0.00110062	0.00784763	0.00538115	TSPAN13/GEM/HFE/KCNK6/PTGS2/SCN9A/CEMIP/GNB5/FXYD3/TNFRSF11A/GNAI2/STC1/SYT11/KCND3/CXCR4/CRACR2B/PLA2R1/UTRN/DIAPH1/ATP2B1/RGS2/LYN/TMSB4X/P2RY1/GRM5/TRPC6/PTK2B/VAMP8/KCNN4/NEDD4/IFNGR2/AHNAK/PRNP/CXCL12/CLIC2/MAOB/ATP2C2/ITGB1/IL16/CASK/ANK3/PLCG2/KCNMB1/PTAFR/GABRE/TCAF2/PDGFB/B2M/PRSS8/CORO1A/PTGES/HECW2/PSEN1/KCNA3/SLC43A2/STIM1/PIK3CG/KCNJ2/RAMP3/CCL2/CAMK2D/CD4	62	up
792	GO:0051640	organelle localisation	51/1153	534/18800	0.001135	0.00807708	0.00553848	GEM/HIF1A/LRRK2/RAB27B/SYT11/STX4/MYO5C/CD300A/KIF5C/LYN/RAC2/IL4R/MAP1B/ARMCX3/RAB3IP/VAMP8/MAP4K2/NR4A3/LAMTOR1/MILR1/CBL/CHMP4A/LIN7A/PLEKHM1/ITGB1/ESYT2/PCDH17/UBE2B/MYO1G/CCDC186/IKBKG/STXBP2/MAP6/FES/SAR1B/MYO1F/STX11/GJA1/SNPH/LAT2/PSEN1/LAMP1/PIK3CG/BLK/ESYT1/NDRG4/SYTL4/CHMP7/PCM1/MTM1/GBF1	51	up
793	GO:0051896	regulation of protein kinase B signalling	23/1153	187/18800	0.00113582	0.00807708	0.00553848	THBS1/TGFB1/FGF2/SH2B3/IGFBP5/C1QTNF1/DDIT3/ENG/TEK/AXL/GPX1/NRG1/HCLS1/CIB1/ITGB1/CX3CR1/RCN3/GAS6/PIK3CG/RTN4/RAMP3/TPBG/MTM1	23	up
794	GO:0055007	cardiac muscle cell differentiation	17/1153	121/18800	0.00113709	0.00807708	0.00553848	TGFB1/PDGFRA/ACVR1/AKAP13/RGS2/HEY2/NEBL/MYOCD/NRG1/GATA6/ITGB1/SGCB/PDLIM5/SHOX2/CXADR/PI16/ALPK3	17	up
795	GO:0001763	morphogenesis of a branching structure	24/1153	199/18800	0.00118158	0.00838255	0.00574795	FGF7/FGF2/SOCS3/FGF1/LRRK2/ACVR1/PRDM1/COL4A1/NRP1/NPNT/NTN4/ENG/CSF1/RSPO3/MAP3K13/SPINT2/FZD5/ILK/SLIT2/RTN4/SHOX2/DDR1/DLG5/SIX1	24	up
796	GO:0048738	cardiac muscle tissue development	27/1153	234/18800	0.00118456	0.00838449	0.00574928	TGFB1/FGF2/PDGFRA/ACVR1/AKAP13/TENM4/RGS2/ADAMTS9/HEY2/RUNX1/ENG/NEBL/MSX1/MYOCD/HEG1/NRG1/GATA6/ITGB1/S1PR1/GJA1/SGCB/PDLIM5/SHOX2/NDRG4/CXADR/PI16/ALPK3	27	up
797	GO:0030032	lamellipodium assembly	12/1153	71/18800	0.00118483	0.00838449	0.00574928	AVIL/CDH13/RAC2/SPATA13/PLCE1/ITGB1/S1PR1/DMTN/WAS/GOLPH3/SLIT2/ABI3	12	up
798	GO:0048589	developmental growth	59/1153	641/18800	0.00119017	0.00840931	0.00576629	ANXA1/FGF7/FGF2/FGF1/LEPR/STC1/STAT3/AKAP13/CDKN1A/CXCR4/MACF1/NRP1/DUSP10/BMPR1B/TENM4/SLITRK6/SELENOM/RGS2/CPNE5/HEY2/BASP1/KLF5/PPP3CA/SLIT3/RUNX1/MAP1B/ITSN2/CSF1/SEMA4A/GPX1/HEG1/CXCL12/WWTR1/GATA6/ITGB1/PTN/SEMA3F/STK40/BMPR2/S1PR1/MAP3K13/GJA1/ZFP36L1/TNFAIP6/COMP/IQGAP1/PDLIM5/SEMA4F/CYFIP2/SLIT2/RTN4/DDR1/NDRG4/WDTC1/CFLAR/SIX1/RAB21/MTM1/PI16	59	up
799	GO:0046632	alpha-beta T-cell differentiation	16/1153	111/18800	0.00119132	0.00840931	0.00576629	ANXA1/BCL6/IL6/NFKBIZ/BCL3/STAT3/PRDM1/CD83/GPR183/FOXP1/IL4R/RUNX1/SEMA4A/ZC3H12A/ZBTB16/SOCS5	16	up
800	GO:0051235	maintenance of location	35/1153	331/18800	0.00119759	0.008443	0.00578939	FGF2/IL6/TTC39B/NFKBIA/CEMIP/ITPR1/FBN1/B4GALNT1/DDIT3/DIAPH1/LYN/TMSB4X/LPL/PTK2B/C3/CLIC2/INSIG1/NFKB1/ANK3/PLCG2/PTPRC/SRGN/SLC30A4/SREBF1/CORO1A/ZC3H12A/PSEN1/OS9/GOLPH3/CAMK2D/SORL1/ABCA1/INSIG2/S100A8/CD4	35	up
801	GO:0048286	lung alveolus development	9/1153	44/18800	0.00120035	0.00845189	0.00579549	MAN2A1/IGFBP5/LIF/MYOCD/GATA6/STK40/BMPR2/ERRFI1/MAN1A2	9	up
802	GO:0000041	transition metal ion transport	15/1153	101/18800	0.00123079	0.00863388	0.00592028	HFE/SCARA5/STEAP4/STEAP2/TRPC6/CYBRD1/HEPH/SLC39A14/SLC39A13/SLC22A17/ATP2C2/B2M/SLC30A4/ARHGAP1/SLC1A1	15	up
803	GO:0008630	intrinsic apoptotic signalling pathway in response to DNA damage	15/1153	101/18800	0.00123079	0.00863388	0.00592028	CRIP1/BCL3/CLU/CDKN1A/HIPK1/SOD2/TNFRSF1B/SFN/CD74/CXCL12/HIC1/SKIL/MCL1/TNFRSF1A/BCL2L1	15	up
804	GO:0014896	muscle hypertrophy	15/1153	101/18800	0.00123079	0.00863388	0.00592028	AKAP13/IGFBP5/PDE5A/TNFRSF1B/RGS2/HEY2/PPP3CA/NR4A3/GATA6/IL6ST/ERRFI1/PDLIM5/TNFRSF1A/CAMK2D/PI16	15	up
805	GO:0045445	myoblast differentiation	13/1153	81/18800	0.00123665	0.00865349	0.00593373	TGFB1/DDIT3/MAP3K5/ID3/MYOCD/NRG1/ITGB1/EPAS1/BTG1/JAG1/ZFP36L1/TNFSF14/RB1	13	up
806	GO:0046209	nitric-oxide metabolic process	13/1153	81/18800	0.00123665	0.00865349	0.00593373	PTGS2/TLR2/CLU/TLR4/SOD2/PTK2B/CYP1B1/CLEC7A/CX3CR1/ZC3H12A/JAK2/KLF4/DDAH1	13	up
807	GO:0001659	temperature homeostasis	22/1153	177/18800	0.00125411	0.00876476	0.00601003	ADAMTS5/LEPR/PTGS2/TNFRSF11A/STAT3/TLR4/CXCR4/TFE3/DDIT3/IL4R/GPX1/ARNTL/DIO2/EPAS1/EGR1/GJA1/PTGES/ACADVL/G0S2/JAK2/RB1/LNPEP	22	up
808	GO:0110151	positive regulation of biomineralisation	10/1153	53/18800	0.00125862	0.00878539	0.00602417	TGFB1/CCN1/TENT5A/ACVR1/BMPR1B/ATP2B1/PTN/BMPR2/OSR2/FBLN7	10	up
809	GO:0002504	antigen processing and presentation of peptide or polysaccharide antigen via MHC class II	8/1153	36/18800	0.00126495	0.00880777	0.00603952	THBS1/HLA-DPB1/CD74/HLA-DPA1/B2M/FCGR2B/HLA-DMA/HLA-DMB	8	up
810	GO:0019934	cGMP-mediated signalling	8/1153	36/18800	0.00126495	0.00880777	0.00603952	THBS1/GUCY1B1/PRKG1/IRAG1/PDE2A/PTK2B/GUCY1A1/AQP1	8	up
811	GO:0003177	pulmonary valve development	6/1153	21/18800	0.00128269	0.0088984	0.00610166	TNFRSF1B/HEY2/BMPR2/JAG1/TNFRSF1A/SLIT2	6	up
812	GO:0043371	negative regulation of CD4-positive, alpha-beta T-cell differentiation	6/1153	21/18800	0.00128269	0.0088984	0.00610166	ANXA1/BCL6/IL4R/RUNX1/ZC3H12A/SOCS5	6	up
813	GO:0061760	antifungal innate immune response	6/1153	21/18800	0.00128269	0.0088984	0.00610166	PLA2G5/CLEC7A/CX3CR1/PLCG2/SPI1/TRIM62	6	up
814	GO:0002456	T-cell-mediated immunity	16/1153	112/18800	0.00131249	0.00909394	0.00623575	HFE/IL6/AHR/ARID5A/RFTN1/TNFRSF1B/HLA-E/MYO1G/PTPRC/IL1R1/B2M/JAG1/IL7R/FCGR2B/FZD5/WAS	16	up
815	GO:0001936	regulation of endothelial cell proliferation	22/1153	178/18800	0.00135018	0.00933691	0.00640236	EGR3/THBS1/FGF2/VASH1/HIF1A/NGFR/CDH13/STAT3/NRP1/TNFSF12/TEK/CXCL12/RGCC/PDGFB/BMPR2/JUN/THBS4/NR4A1/CCL2/FUT2/MMRN2/EMC10	22	up
816	GO:0043547	positive regulation of GTPase activity	30/1153	272/18800	0.00135087	0.00933691	0.00640236	ARHGAP24/RAP1A/GNB5/CHN1/RGS1/RHOG/DOCK9/ARHGEF15/PTK2B/TAX1BP3/SIPA1L1/ADPRH/ARHGAP27/ARHGEF5/ITGA6/SNX9/ITGB1/ARHGAP29/ARAP1/TBC1D9/RASGRP2/RASGEF1B/S1PR1/DOCK8/RASGEF1C/LIMS1/ARAP2/CCL2/RGS10/RAPGEF5	30	up
817	GO:2001243	negative regulation of intrinsic apoptotic signalling pathway	15/1153	102/18800	0.00136294	0.00940879	0.00645164	HIF1A/PTGS2/LRRK2/CLU/PLAUR/SOD2/HERPUD1/BDKRB2/GPX1/CD74/NFE2L2/CXCL12/MCL1/XBP1/BCL2L1	15	up
818	GO:0003205	cardiac chamber development	21/1153	167/18800	0.00138068	0.00951962	0.00652764	TGFB1/CCN1/HIF1A/ACVR1/PRDM1/NRP1/PDE2A/HEY2/SLIT3/ENG/TEK/MYOCD/HEG1/NRG1/GATA6/CPE/BMPR2/JAG1/SLIT2/SHOX2/FZD1	21	up
819	GO:2001057	reactive nitrogen species metabolic process	13/1153	82/18800	0.00138879	0.0095638	0.00655793	PTGS2/TLR2/CLU/TLR4/SOD2/PTK2B/CYP1B1/CLEC7A/CX3CR1/ZC3H12A/JAK2/KLF4/DDAH1	13	up
820	GO:0031669	cellular response to nutrient levels	25/1153	213/18800	0.00139132	0.00956955	0.00656187	ATF3/LRRK2/CDKN1A/NCOA1/UCN2/MAP3K5/ATP2B1/LPL/SH3GLB1/NFE2L2/CBL/FAM107A/DSC2/FES/BMPR2/SREBF1/NUAK1/CDKN2B/ZC3H12A/MAPK3/PMAIP1/GAS6/XBP1/AQP3/SLC2A1	25	up
821	GO:0070304	positive regulation of stress-activated protein kinase signalling cascade	18/1153	134/18800	0.00139692	0.00958469	0.00657226	MYD88/TRAF1/TLR4/IGFBP6/GADD45B/GADD45A/MAP3K5/LYN/PJA2/PTK2B/MAP4K2/CLEC7A/SPI1/ZC3H12A/FCGR2B/CCN2/SH3RF3/EMC10	18	up
822	GO:2001235	positive regulation of apoptotic signalling pathway	18/1153	134/18800	0.00139692	0.00958469	0.00657226	THBS1/ATF3/TNFRSF12A/NGFR/BMPR1B/DDIT3/TNFSF12/MSX1/TNFSF10/SEPTIN4/PTPRC/SKIL/PMAIP1/G0S2/MCL1/TIMP3/JAK2/S100A8	18	up
823	GO:0060348	bone development	26/1153	225/18800	0.00141562	0.00970119	0.00665214	SH2B3/LEPR/STC1/AKAP13/FBN1/BMPR1B/FOXP1/RUNX2/FLI1/ENG/MSX1/TTC9/INSIG1/PTPRC/LOX/BMPR2/OSR2/GJA1/PAPSS2/COMP/BBX/SHOX2/CCN4/ZBTB16/INSIG2/SULF2	26	up
824	GO:0042088	T-helper 1-type immune response	9/1153	45/18800	0.00142005	0.00971977	0.00666488	ANXA1/BCL3/TLR4/ARID5A/IL4R/SEMA4A/IL1R1/IL18BP/SOCS5	9	up
825	GO:0032613	interleukin-10 production	11/1153	63/18800	0.00142592	0.00972453	0.00666814	IL6/BCL3/TLR2/STAT3/TLR4/CD83/VSIR/CLEC7A/PLCG2/FCGR2B/TUSC2	11	up
826	GO:0032653	regulation of interleukin-10 production	11/1153	63/18800	0.00142592	0.00972453	0.00666814	IL6/BCL3/TLR2/STAT3/TLR4/CD83/VSIR/CLEC7A/PLCG2/FCGR2B/TUSC2	11	up
827	GO:0070059	intrinsic apoptotic signalling pathway in response to endoplasmic reticulum stress	11/1153	63/18800	0.00142592	0.00972453	0.00666814	TNFRSF10B/ITPR1/LRRK2/DDIT3/MAP3K5/HERPUD1/CASP4/PMAIP1/PPP1R15A/XBP1/BCL2L1	11	up
828	GO:0051963	regulation of synapse assembly	15/1153	103/18800	0.00150679	0.01024	0.00702163	NEGR1/TLR2/THBS2/SLITRK6/CLSTN2/SEMA4A/SRPX2/SLITRK5/PDLIM5/DLG5/TPBG/IL1RAP/SIX1/FZD1/ABI3	15	up
829	GO:0071214	cellular response to abiotic stimulus	34/1153	323/18800	0.00150696	0.01024	0.00702163	CRIP1/TIMP1/PTGS2/TNFRSF10B/GNB5/MYD88/MFAP4/CDKN1A/TLR4/GADD45A/PDE2A/BDKRB2/ENG/NEDD4/LRRC8C/NFKB1/PTAFR/CASP1/EGR1/GJA1/ZFP36L1/MAPK3/SLC12A6/ERRFI1/TNFSF14/RCSD1/TNFRSF1A/KCNJ2/RHBDD1/TNFRSF10A/AQP1/SLC2A1/BCL2L1/PTPRK	34	up
830	GO:0104004	cellular response to environmental stimulus	34/1153	323/18800	0.00150696	0.01024	0.00702163	CRIP1/TIMP1/PTGS2/TNFRSF10B/GNB5/MYD88/MFAP4/CDKN1A/TLR4/GADD45A/PDE2A/BDKRB2/ENG/NEDD4/LRRC8C/NFKB1/PTAFR/CASP1/EGR1/GJA1/ZFP36L1/MAPK3/SLC12A6/ERRFI1/TNFSF14/RCSD1/TNFRSF1A/KCNJ2/RHBDD1/TNFRSF10A/AQP1/SLC2A1/BCL2L1/PTPRK	34	up
831	GO:0009743	response to carbohydrate	26/1153	226/18800	0.00150882	0.0102404	0.00702188	THBS1/HIF1A/PTGS2/STX4/SOD2/ANO1/LYN/LPL/PPP3CA/PTK2B/MAP1B/SLC39A14/GPX1/MAP2K3/CLEC7A/CCDC186/ME1/SREBF1/EGR1/ZFP36L1/SIDT2/CCN2/GAS6/KLF7/XBP1/EIF2B2	26	up
832	GO:0002474	antigen processing and presentation of peptide antigen via MHC class I	7/1153	29/18800	0.00151646	0.0102429	0.00702363	HFE/MFSD6/ERAP1/HLA-E/B2M/SAR1B/LNPEP	7	up
833	GO:0003209	cardiac atrium morphogenesis	7/1153	29/18800	0.00151646	0.0102429	0.00702363	CCN1/ACVR1/HEY2/ENG/HEG1/BMPR2/SHOX2	7	up
834	GO:0030212	hyaluronan metabolic process	7/1153	29/18800	0.00151646	0.0102429	0.00702363	TGFB1/FGF2/CEMIP/NFKB1/PDGFB/ITIH5/TNFAIP6	7	up
835	GO:0061082	myeloid leukocyte cytokine production	7/1153	29/18800	0.00151646	0.0102429	0.00702363	BCL6/TGFB1/TLR4/LAPTM5/CD74/NR4A3/PLCG2	7	up
836	GO:0098657	import into cell	27/1153	238/18800	0.00152215	0.010269	0.00704151	THBS1/HFE/STEAP4/SLC9A7/STEAP2/PLPPR4/RGS2/CYBRD1/NEURL1B/SLC39A14/LRRC8C/PRNP/ABCC9/ITGB1/SLC16A2/SLC12A6/PSEN1/SLC43A2/SLC2A3/ACTB/KCNJ2/SLC2A10/SLC22A4/RAMP3/IL10RA/SLC2A1/SLC1A1	27	up
837	GO:0048846	axon extension involved in axon guidance	8/1153	37/18800	0.00152836	0.0102864	0.00705339	NRP1/SLIT3/SEMA4A/CXCL12/SEMA3F/BMPR2/SEMA4F/SLIT2	8	up
838	GO:1902284	neuron projection extension involved in neuron projection guidance	8/1153	37/18800	0.00152836	0.0102864	0.00705339	NRP1/SLIT3/SEMA4A/CXCL12/SEMA3F/BMPR2/SEMA4F/SLIT2	8	up
839	GO:0045064	T-helper 2 cell differentiation	5/1153	15/18800	0.0015385	0.0103054	0.00706643	ANXA1/BCL6/BCL3/IL4R/SOCS5	5	up
840	GO:0045346	regulation of MHC class II biosynthetic process	5/1153	15/18800	0.0015385	0.0103054	0.00706643	TLR4/SPI1/CIITA/JAK2/XBP1	5	up
841	GO:1902563	regulation of neutrophil activation	5/1153	15/18800	0.0015385	0.0103054	0.00706643	PLA2G2A/CD300A/PTAFR/SPI1/FCGR2B	5	up
842	GO:2000345	regulation of hepatocyte proliferation	5/1153	15/18800	0.0015385	0.0103054	0.00706643	FGF1/PTN/TNFAIP3/CFLAR/XBP1	5	up
843	GO:0060395	SMAD protein signal transduction	13/1153	83/18800	0.00155615	0.0104112	0.00713902	TGFB1/FOS/BMP8A/BMP8B/WWTR1/BMPR2/JUN/SPTBN1/JAK2/SLC2A10/ROR2/LNPEP/PBLD	13	up
844	GO:0007416	synapse assembly	22/1153	180/18800	0.00156135	0.0104337	0.0071544	NEGR1/TLR2/THBS2/SLITRK6/LGI2/CLSTN2/MAP1B/SEMA4A/PCDHB14/NRG1/SRPX2/PCDH17/SLITRK5/FZD5/PDLIM5/DLG5/TPBG/IL1RAP/SIX1/FZD1/SPOCK2/ABI3	22	up
845	GO:0050803	regulation of synapse structure or activity	25/1153	215/18800	0.00158622	0.0105873	0.00725977	NEGR1/EPHA4/LRRK2/TLR2/THBS2/SLITRK6/ARHGEF15/CLSTN2/SIPA1L1/SEMA4A/NEDD4/PRNP/SRPX2/SRGN/SEMA3F/SLITRK5/FCGR2B/PDLIM5/DLG5/TPBG/IL10RA/IL1RAP/SIX1/FZD1/ABI3	25	up
846	GO:0030041	actin filament polymerisation	21/1153	169/18800	0.00160454	0.0106843	0.00732626	AVIL/MICALL2/DIAPH1/TMSB4X/PTK2B/SNX9/HCLS1/FAM107A/SSH1/CYRIA/ARHGAP18/CORO1A/DMTN/WAS/ELN/CYFIP2/SPTBN1/SLIT2/JAK2/CAPZA2/FCHSD2	21	up
847	GO:1902904	negative regulation of supramolecular fibre organisation	21/1153	169/18800	0.00160454	0.0106843	0.00732626	PHLDB2/AVIL/CLU/TMSB4X/GMFG/MAP1B/CLIP3/CIB1/SSH1/ARAP1/CGNL1/S1PR1/CORO1A/ARPIN/DMTN/PLEKHH2/WAS/SPTBN1/SLIT2/CDH5/CAPZA2	21	up
848	GO:0001885	endothelial cell development	11/1153	64/18800	0.00162823	0.0107911	0.0073995	RAP1A/MYD88/STC1/PDE2A/GPX1/HEG1/MSN/COL18A1/TNFRSF1A/CDH5/RAP1B	11	up
849	GO:0014015	positive regulation of gliogenesis	11/1153	64/18800	0.00162823	0.0107911	0.0073995	TGFB1/EGR2/IL6/TLR2/CXCR4/TENM4/TNFRSF1B/LYN/LIF/PTN/IL6ST	11	up
850	GO:0031638	zymogen activation	11/1153	64/18800	0.00162823	0.0107911	0.0073995	THBS1/C1R/PLAU/C1RL/VSIR/PLAT/RUNX1/SERPINE1/HP/FURIN/CYFIP2	11	up
851	GO:0080164	regulation of nitric-oxide metabolic process	11/1153	64/18800	0.00162823	0.0107911	0.0073995	PTGS2/CLU/TLR4/SOD2/PTK2B/CLEC7A/CX3CR1/ZC3H12A/JAK2/KLF4/DDAH1	11	up
852	GO:0008064	regulation of actin polymerisation or depolymerisation	20/1153	158/18800	0.00163685	0.0108355	0.00742995	AVIL/TMSB4X/PTK2B/CXCL12/SNX9/HCLS1/SSH1/CYRIA/ARHGAP18/CFL2/CORO1A/DMTN/PLEKHH2/WAS/ELN/CYFIP2/SPTBN1/SLIT2/CAPZA2/FCHSD2	20	up
853	GO:0051047	positive regulation of secretion	32/1153	300/18800	0.00165059	0.0109137	0.00748354	TGFB1/HFE/HIF1A/TNFRSF11A/GNAI2/TLR2/RAB27B/TLR4/STX4/PLA2R1/C1QTNF1/ANO1/ACSL4/P2RY1/IL4R/VAMP8/KCNN4/FRMD4A/CXCL12/RGCC/GRK2/PTAFR/PTGES/LAMP1/SEC24A/GOLPH3/BLK/JAK2/XBP1/SYTL4/AQP1/S100A8	32	up
854	GO:0070741	response to interleukin-6	9/1153	46/18800	0.00167096	0.0109967	0.00754051	IL6/STAT3/JAK1/NFKB1/SPI1/IL6ST/RELA/JAK2/SELPLG	9	up
855	GO:0085029	extracellular matrix assembly	9/1153	46/18800	0.00167096	0.0109967	0.00754051	PHLDB2/TGFB1/MFAP4/FBLN5/NTN4/RGCC/ANTXR1/LOX/GAS6	9	up
856	GO:1900744	regulation of p38MAPK cascade	9/1153	46/18800	0.00167096	0.0109967	0.00754051	DUSP1/GADD45B/GADD45A/DUSP10/MAP3K5/PJA2/SPI1/ZC3H12A/EMC10	9	up
857	GO:1904707	positive regulation of vascular-associated smooth muscle cell proliferation	9/1153	46/18800	0.00167096	0.0109967	0.00754051	FGF2/GNAI2/IGFBP5/MAP3K5/NR4A3/PDGFB/GJA1/JUN/JAK2	9	up
858	GO:0035024	negative regulation of Rho protein signal transduction	6/1153	22/18800	0.00167309	0.0109979	0.00754133	BCL6/ITGA3/HEG1/ITGB1/TNFAIP1/KCTD10	6	up
859	GO:0001706	endoderm formation	10/1153	55/18800	0.00168951	0.011093	0.00760649	DUSP1/COL4A2/DUSP5/ITGA5/GATA6/SOX7/COL7A1/ITGA7/COL5A1/LAMA3	10	up
860	GO:1901655	cellular response to ketone	14/1153	94/18800	0.00171796	0.0112666	0.00772557	KLF9/PTGFR/AHR/ATP2B1/CYP1B1/PLAT/MSN/ADCY2/ERRFI1/GAS6/GOLPH3/JAK2/CFLAR/AQP1	14	up
861	GO:0021782	glial cell development	16/1153	115/18800	0.00174008	0.011372	0.00779782	IL6/TLR2/CLU/TLR4/TENM4/LYN/FPR2/NRG1/ITGB4/B4GALT6/C5AR1/PSEN1/ILK/ROR2/EIF2B2/S100A8	16	up
862	GO:0046916	cellular transition metal ion homeostasis	16/1153	115/18800	0.00174008	0.011372	0.00779782	HFE/MT2A/HIF1A/SCARA5/STEAP4/STEAP2/CYBRD1/HEPH/TTC7A/SLC39A14/SLC39A13/PRNP/SLC22A17/SLC30A4/SLC1A1/S100A8	16	up
863	GO:0090288	negative regulation of cellular response to growth factor stimulus	16/1153	115/18800	0.00174008	0.011372	0.00779782	DCN/THBS1/FGF2/NGFR/FBN1/TWSG1/NEDD4/CASK/SKIL/TNFAIP6/SLIT2/CFLAR/SORL1/FZD1/MMRN2/SULF2	16	up
864	GO:0030001	metal ion transport	76/1153	884/18800	0.00174403	0.0113846	0.00780647	TSPAN13/GEM/MCUB/HFE/FGF2/SLC13A5/KCNK6/PTGS2/SCN9A/CEMIP/GNB5/FXYD3/ITPR1/GNAI2/STC1/SCARA5/KCND3/STEAP4/CXCR4/CRACR2B/SLC9A7/UTRN/STEAP2/DDIT3/DIAPH1/ATP2B1/PON3/LYN/TRPC6/PPP3CA/PTK2B/CYBRD1/HEPH/KCNN4/NEDD4/SLC39A14/AHNAK/SLC39A13/PRNP/ABCC9/CXCL12/CLIC2/SLC22A17/ATP2C2/ITGB1/IL16/CASK/ANK3/PLCG2/PTPRC/KCNMB1/PDGFB/B2M/SLC30A4/PRSS8/SLC20A1/CORO1A/SLC12A6/HECW2/SLC41A2/PSEN1/CCN2/KCNA3/STIM1/…	76	up
865	GO:0030832	regulation of actin filament length	20/1153	159/18800	0.00176716	0.0115223	0.00790087	AVIL/TMSB4X/PTK2B/CXCL12/SNX9/HCLS1/SSH1/CYRIA/ARHGAP18/CFL2/CORO1A/DMTN/PLEKHH2/WAS/ELN/CYFIP2/SPTBN1/SLIT2/CAPZA2/FCHSD2	20	up
866	GO:0003231	cardiac ventricle development	17/1153	126/18800	0.0017837	0.0116167	0.00796564	TGFB1/CCN1/HIF1A/ACVR1/PRDM1/PDE2A/HEY2/SLIT3/ENG/MYOCD/HEG1/NRG1/CPE/BMPR2/JAG1/SLIT2/FZD1	17	up
867	GO:0001649	osteoblast differentiation	27/1153	241/18800	0.00182697	0.0118848	0.00814943	JUNB/CCN1/FGF2/IL6/TENT5A/ACVR1/IGFBP5/TWSG1/BMPR1B/RUNX2/CEBPD/ID3/NPNT/WWTR1/MRC2/LOX/IL6ST/BMPR2/JAG1/GJA1/TNFAIP6/JUND/ILK/SHOX2/CCN4/DHH/FZD1	27	up
868	GO:0010742	macrophage-derived foam cell differentiation	8/1153	38/18800	0.00183342	0.0118856	0.00815	TGFB1/NFKBIA/PLA2G2A/PLA2G5/LPL/CSF1/NFKB1/ABCA1	8	up
869	GO:0032965	regulation of collagen biosynthetic process	8/1153	38/18800	0.00183342	0.0118856	0.00815	TGFB1/IL6/RUNX1/ENG/RGCC/CIITA/ERRFI1/CCN2	8	up
870	GO:0035886	vascular-associated smooth muscle cell differentiation	8/1153	38/18800	0.00183342	0.0118856	0.00815	SOD2/HEY2/ENG/MYOCD/GATA6/PDGFB/COMP/SGCB	8	up
871	GO:0006940	regulation of smooth muscle contraction	11/1153	65/18800	0.0018534	0.0120013	0.00822935	PTGS2/PRKG1/ATP2B1/RGS2/NPNT/PLCE1/MYOCD/PTAFR/GUCY1A1/DOCK5/DOCK4	11	up
872	GO:0019886	antigen processing and presentation of exogenous peptide antigen via MHC class II	7/1153	30/18800	0.00187465	0.0120914	0.00829115	HLA-DPB1/CD74/HLA-DPA1/B2M/FCGR2B/HLA-DMA/HLA-DMB	7	up
873	GO:0070498	interleukin-1-mediated signalling pathway	7/1153	30/18800	0.00187465	0.0120914	0.00829115	IL6/MYD88/IRAK2/IL1R1/EGR1/MAPK3/RELA	7	up
874	GO:0140058	neuron projection arborisation	7/1153	30/18800	0.00187465	0.0120914	0.00829115	LRRK2/MACF1/NRP1/PTN/MAP3K13/FZD4/TPBG	7	up
875	GO:0002449	lymphocyte-mediated immunity	37/1153	365/18800	0.00187589	0.0120914	0.00829115	BCL6/TGFB1/HFE/IL6/C1R/BCL3/MYD88/CLU/AHR/C1RL/ARID5A/SERPING1/RFTN1/TNFRSF1B/IL4R/CSF2RB/HLA-DPB1/TNFSF13/INPP5D/CD74/C1S/HLA-E/C3/HLA-DPA1/MYO1G/PTPRC/IL1R1/B2M/JAG1/CORO1A/IL7R/FCGR2B/FZD5/LAMP1/HLA-DMA/WAS/HLA-DMB	37	up
876	GO:0072503	cellular divalent inorganic cation homeostasis	47/1153	494/18800	0.00187847	0.0120943	0.00829309	MCUB/FGF2/MT2A/PDGFRA/PTGIR/CEMIP/ITPR1/PTGFR/STC1/LPAR1/CXCR4/C1QTNF1/DDIT3/DIAPH1/ATP2B1/LYN/HERPUD1/BDKRB2/P2RY1/GRM5/TRPC6/PTK2B/SLC39A14/PLCE1/SLC39A13/PRNP/FPR2/CXCL12/CLIC2/ATP2C2/CX3CR1/PLCG2/PTPRC/SAA1/SLC30A4/S1PR1/CORO1A/C5AR1/PSEN1/STIM1/PIK3CG/CDH5/JAK2/RAMP3/CAMK2D/SLC1A1/S100A8	47	up
877	GO:0072657	protein localisation to membrane	53/1153	574/18800	0.00193	0.0123866	0.00849353	TGFB1/RAP1A/EPHA3/CEMIP/RILPL2/ITGA3/RHOG/STX4/MACF1/RFTN1/RAB31/MAP7/P2RY1/ARL13B/TTC7A/ZDHHC2/RAB3IP/VAMP8/SH3GLB1/KRT18/ZDHHC5/ZDHHC18/CLIP3/PRNP/CHMP4A/CIB1/LIN7A/ATP2C2/ITGB1/ANK3/NUMB/PTN/TCAF2/CPE/TNFAIP6/DMTN/TMEM150A/GAS6/EHD2/PDZD11/ACTB/TNFRSF1A/GOLPH3/SPTBN1/PACS1/TTC7B/RAMP3/TPBG/SLC1A1/BCL2L1/SEC62/EMC10/ABI3	53	up
878	GO:0006809	nitric-oxide biosynthetic process	12/1153	75/18800	0.00193046	0.0123866	0.00849353	PTGS2/CLU/TLR4/SOD2/PTK2B/CYP1B1/CLEC7A/CX3CR1/ZC3H12A/JAK2/KLF4/DDAH1	12	up
879	GO:0045685	regulation of glial cell differentiation	12/1153	75/18800	0.00193046	0.0123866	0.00849353	TGFB1/EGR2/IL6/EPHA4/TLR2/CXCR4/DUSP10/TENM4/TNFRSF1B/LIF/PTN/IL6ST	12	up
880	GO:0055072	iron ion homeostasis	13/1153	85/18800	0.00194118	0.0124412	0.00853096	HFE/HIF1A/SCARA5/STEAP4/STEAP2/SOD2/CYBRD1/HEPH/TTC7A/SLC39A14/SLC22A17/EPAS1/B2M	13	up
881	GO:0048016	inositol phosphate-mediated signalling	10/1153	56/18800	0.00194583	0.0124569	0.00854172	ITPR1/HRH1/PPP3CA/PLCE1/PRNP/NRG1/PPP3CC/CIB1/CLEC7A/PLCG2	10	up
882	GO:0045646	regulation of erythrocyte differentiation	9/1153	47/18800	0.00195616	0.0125088	0.00857732	P4HTM/ZFP36/HIF1A/STAT3/LYN/INPP5D/SPI1/B2M/ZFP36L1	9	up
883	GO:0043523	regulation of neuron apoptotic process	24/1153	207/18800	0.00202329	0.0129234	0.00886162	NR4A2/HIF1A/BTG2/RETREG1/NRP1/SOD2/DDIT3/PTK2B/ITGA1/AXL/PRNP/CX3CR1/IL6ST/AGAP2/CORO1A/JUN/PSEN1/UNC5B/MCL1/JAK2/CCL2/SLC1A1/BCL2L1/SIX1	24	up
884	GO:0032609	interferon-gamma production	16/1153	117/18800	0.00208554	0.0132909	0.00911363	BCL3/TLR4/ARID5A/DDIT3/VSIR/HLA-DPB1/LAPTM5/AXL/PRNP/CLEC7A/HLA-DPA1/IL1R1/ZC3H12A/FZD5/GAS6/JAK2	16	up
885	GO:0032649	regulation of interferon-gamma production	16/1153	117/18800	0.00208554	0.0132909	0.00911363	BCL3/TLR4/ARID5A/DDIT3/VSIR/HLA-DPB1/LAPTM5/AXL/PRNP/CLEC7A/HLA-DPA1/IL1R1/ZC3H12A/FZD5/GAS6/JAK2	16	up
886	GO:0043535	regulation of blood vessel endothelial cell migration	19/1153	150/18800	0.0020961	0.0133431	0.00914943	ANXA1/THBS1/TGFB1/FGF2/VASH1/HIF1A/PTGS2/GADD45A/NRP1/TMSB4X/NFE2L2/MAP2K3/CIB1/RGCC/SRPX2/PDGFB/KLF4/MMRN2/MEOX2	19	up
887	GO:0071677	positive regulation of mononuclear cell migration	11/1153	66/18800	0.00210328	0.0133737	0.00917041	PTK2B/SERPINE1/FPR2/CXCL12/S100A14/CX3CR1/SPI1/CD99L2/DOCK8/GAS6/TNFSF14	11	up
888	GO:0003300	cardiac muscle hypertrophy	14/1153	96/18800	0.00210577	0.0133745	0.00917093	AKAP13/PDE5A/TNFRSF1B/RGS2/HEY2/PPP3CA/NR4A3/GATA6/IL6ST/ERRFI1/PDLIM5/TNFRSF1A/CAMK2D/PI16	14	up
889	GO:0042542	response to hydrogen peroxide	17/1153	128/18800	0.00211737	0.0134254	0.00920585	ANXA1/IL6/LRRK2/FOSL1/SOD2/MAP3K5/PTK2B/CYP1B1/AXL/GPX1/NR4A3/NFE2L2/HP/RELA/TNFAIP3/IL18BP/AQP1	17	up
890	GO:0002399	MHC class II protein complex assembly	5/1153	16/18800	0.00212569	0.0134254	0.00920585	HLA-DPB1/HLA-DPA1/B2M/HLA-DMA/HLA-DMB	5	up
891	GO:0002503	peptide antigen assembly with MHC class II protein complex	5/1153	16/18800	0.00212569	0.0134254	0.00920585	HLA-DPB1/HLA-DPA1/B2M/HLA-DMA/HLA-DMB	5	up
892	GO:0045342	MHC class II biosynthetic process	5/1153	16/18800	0.00212569	0.0134254	0.00920585	TLR4/SPI1/CIITA/JAK2/XBP1	5	up
893	GO:0070431	nucleotide-binding oligomerisation domain containing 2 signalling pathway	5/1153	16/18800	0.00212569	0.0134254	0.00920585	NFKBIA/TLR4/LACC1/RELA/TNFAIP3	5	up
894	GO:0031348	negative regulation of defense response	29/1153	268/18800	0.00214672	0.0135325	0.00927931	CD200/ZFP36/SOCS3/SYT11/SERPING1/DUSP10/SAMHD1/TNFRSF1B/LYN/NT5E/TEK/GPX1/FPR2/HLA-E/NFKB1/PTPRC/SAA1/FURIN/TNFAIP6/FCGR2B/NMI/TNFAIP3/TNFRSF1A/CDH5/IL2RA/KLF4/RB1/SOCS5/NR1D2	29	up
895	GO:0030728	ovulation	6/1153	23/18800	0.00214745	0.0135325	0.00927931	PTGS2/RGS2/IL4R/PLAT/TNFAIP6/MMP19	6	up
896	GO:0043010	camera-type eye development	34/1153	330/18800	0.00215198	0.0135459	0.00928851	ALDH1A3/ZEB1/FGF2/PDGFRA/MAN2A1/HIF1A/FBN1/HIPK1/PLAAT3/TWSG1/COL4A1/NHS/NRP1/BMPR1B/SLITRK6/ATP2B1/ZHX2/ARHGEF15/CYP1B1/ANGPTL7/BMPR2/JAG1/OSR2/SKIL/GJA1/CRYBG3/JUN/FZD5/PSEN1/FZD4/MAB21L1/KLF4/VSTM4/SLC1A1	34	up
897	GO:0030100	regulation of endocytosis	24/1153	208/18800	0.00215784	0.0135677	0.00930341	HFE/EPHA3/LRRK2/CDH13/CLU/SYT11/SGIP1/CD300A/RAB31/AAK1/PPP3CA/SERPINE1/AXL/CLIP3/CBL/C3/PPP3CC/OPHN1/PLCG2/NUMB/B2M/DNAJC6/STON2/RAB21	24	up
898	GO:1904705	regulation of vascular-associated smooth muscle cell proliferation	13/1153	86/18800	0.00216129	0.0135742	0.00930789	FGF2/GNAI2/CDKN1A/PRKG1/IGFBP5/SOD2/MAP3K5/MYOCD/NR4A3/PDGFB/GJA1/JUN/JAK2	13	up
899	GO:0002292	T-cell differentiation involved in immune response	12/1153	76/18800	0.00216719	0.0135961	0.00932292	ANXA1/BCL6/IL6/NFKBIZ/BCL3/STAT3/GPR183/FOXP1/IL4R/SEMA4A/ZC3H12A/SOCS5	12	up
900	GO:0048762	mesenchymal cell differentiation	27/1153	244/18800	0.00218277	0.0136305	0.0093465	PHLDB2/TGFB1/EPHA3/IL6/EPHA4/HIF1A/ACVR1/KITLG/NRP1/HEY2/ENG/MSX1/SEMA4A/NRG1/WWTR1/RGCC/SEMA3F/LOXL2/JAG1/MAPK3/TRIM62/SEMA4F/USF3/RTN4/DLG5/GLIPR2/SIX1	27	up
901	GO:0002691	regulation of cellular extravasation	8/1153	39/18800	0.00218454	0.0136305	0.0093465	CHST2/PLVAP/LYVE1/CXCL12/SELP/PTAFR/IL1R1/CD99L2	8	up
902	GO:0071634	regulation of transforming growth factor beta production	8/1153	39/18800	0.00218454	0.0136305	0.0093465	THBS1/CD200/LRRC32/HIF1A/PTGS2/ITGB8/GATA6/FURIN	8	up
903	GO:0090077	foam cell differentiation	8/1153	39/18800	0.00218454	0.0136305	0.0093465	TGFB1/NFKBIA/PLA2G2A/PLA2G5/LPL/CSF1/NFKB1/ABCA1	8	up
904	GO:0045348	positive regulation of MHC class II biosynthetic process	4/1153	10/18800	0.002192	0.0136305	0.0093465	TLR4/CIITA/JAK2/XBP1	4	up
905	GO:0048755	branching morphogenesis of a nerve	4/1153	10/18800	0.002192	0.0136305	0.0093465	LRRK2/MAP3K13/RTN4/SHOX2	4	up
906	GO:0060397	growth hormone receptor signalling pathway via JAK-STAT	4/1153	10/18800	0.002192	0.0136305	0.0093465	STAT3/LYN/JAK1/JAK2	4	up
907	GO:0070099	regulation of chemokine-mediated signalling pathway	4/1153	10/18800	0.002192	0.0136305	0.0093465	SH2B3/HIF1A/SLIT3/SLIT2	4	up
908	GO:0031667	response to nutrient levels	43/1153	446/18800	0.00223783	0.0139002	0.00953142	ATF3/ZFP36/ZEB1/HFE/PTGS2/BMP8A/GNAI2/STC1/LRRK2/CDKN1A/NCOA1/UCN2/SGIP1/NUCB2/SOD2/DDIT3/MAP3K5/ATP2B1/LPL/CYP1B1/MAP1B/SH3GLB1/GPX1/NFE2L2/CBL/FAM107A/DSC2/PON1/FES/BMPR2/KYNU/SREBF1/NUAK1/CDKN2B/ZC3H12A/MAPK3/PMAIP1/GAS6/XBP1/AQP3/SORL1/VCAM1/SLC2A1	43	up
909	GO:0007423	sensory organ development	52/1153	565/18800	0.00226763	0.0140624	0.00964261	ALDH1A3/ZEB1/FGF2/PDGFRA/MAN2A1/EPHA4/LRP10/HIF1A/STAT3/PRDM1/FBN1/HIPK1/PLAAT3/TWSG1/COL4A1/NHS/PRRX1/NRP1/BMPR1B/SLITRK6/PLPPR4/ATP2B1/CEBPD/HEY2/ZHX2/ARHGEF15/CYP1B1/MSX1/ITGA8/INSIG1/LIN7A/ANGPTL7/BMPR2/JAG1/OSR2/SKIL/GJA1/CRYBG3/MAPK3/JUN/FZD5/PSEN1/FZD4/MAB21L1/DDR1/KLF4/VSTM4/ROR2/SLC1A1/COL5A1/SIX1/INSIG2	52	up
910	GO:0006953	acute-phase response	9/1153	48/18800	0.0022789	0.0140624	0.00964261	PLSCR1/IL6/PTGS2/TNFRSF11A/HP/SAA1/PTGES/SERPINA1/F8	9	up
911	GO:0010761	fibroblast migration	9/1153	48/18800	0.0022789	0.0140624	0.00964261	THBS1/TGFB1/FGF2/PDLIM1/RFFL/ITGB1/DMTN/IQGAP1/ILK	9	up
912	GO:0042311	vasodilation	9/1153	48/18800	0.0022789	0.0140624	0.00964261	PRKG1/SOD2/RGS2/BDKRB2/ITGA1/GPX1/KCNMB1/GUCY1A1/VSTM4	9	up
913	GO:0043114	regulation of vascular permeability	9/1153	48/18800	0.0022789	0.0140624	0.00964261	TGFB1/HRH1/PDE2A/BDKRB2/PLVAP/TEK/SLIT2/CDH5/DDAH1	9	up
914	GO:0048146	positive regulation of fibroblast proliferation	9/1153	48/18800	0.0022789	0.0140624	0.00964261	PDGFRA/NGFR/CDKN1A/FOSL2/CD74/PDGFB/JUN/GAS6/AQP1	9	up
915	GO:0060390	regulation of SMAD protein signal transduction	7/1153	31/18800	0.00229505	0.0141311	0.00968976	TGFB1/WWTR1/BMPR2/SPTBN1/JAK2/SLC2A10/PBLD	7	up
916	GO:1902042	negative regulation of extrinsic apoptotic signalling pathway via death domain receptors	7/1153	31/18800	0.00229505	0.0141311	0.00968976	SERPINE1/GPX1/RFFL/TNFAIP3/CFLAR/BCL2L1/ITPRIP	7	up
917	GO:2001237	negative regulation of extrinsic apoptotic signalling pathway	14/1153	97/18800	0.00232526	0.0143015	0.00980659	THBS1/ACVR1/NRP1/SERPINE1/GPX1/RFFL/ITGA6/RELA/UNC5B/MCL1/TNFAIP3/CFLAR/BCL2L1/ITPRIP	14	up
918	GO:0080135	regulation of cellular response to stress	59/1153	660/18800	0.00233519	0.0143469	0.00983773	DUSP1/FAM168A/EPHA4/HIF1A/PTGS2/IER3/MYD88/LRRK2/CLU/FBLN5/TRAF1/TLR4/IGFBP6/GADD45B/PLA2R1/PRRX1/GADD45A/HIPK3/DUSP10/SOD2/DDIT3/MAP3K5/LYN/HERPUD1/BDKRB2/PJA2/PTK2B/MSX1/MAP4K2/GPX1/CD74/NR4A3/NFE2L2/CXCL12/INSIG1/HIC1/CLEC7A/PTN/SPI1/SKIL/ZC3H12A/MAPK3/FCGR2B/FUT8/CCN2/PMAIP1/WAS/MCL1/ACTB/PPP1R15A/KLF4/SH3RF3/XBP1/PNPLA8/BCL2L1/FZD1/INSIG2/DDAH1/EMC10	59	up
919	GO:0072678	T-cell migration	11/1153	67/18800	0.00237983	0.0146053	0.0100149	CD200/GPR183/CXCL12/MSN/MYO1G/S1PR1/CD99L2/DOCK8/TNFSF14/PIK3CG/CCL2	11	up
920	GO:0150063	visual system development	38/1153	383/18800	0.00239618	0.0146824	0.0100678	ALDH1A3/ZEB1/FGF2/PDGFRA/MAN2A1/HIF1A/STAT3/PRDM1/FBN1/HIPK1/PLAAT3/TWSG1/COL4A1/NHS/NRP1/BMPR1B/SLITRK6/ATP2B1/ZHX2/ARHGEF15/CYP1B1/C3/ANGPTL7/BMPR2/JAG1/OSR2/SKIL/GJA1/CRYBG3/JUN/FZD5/PSEN1/FZD4/MAB21L1/KLF4/VSTM4/SLC1A1/COL5A1	38	up
921	GO:0051348	negative regulation of transferase activity	29/1153	270/18800	0.0023976	0.0146824	0.0100678	ZFP36/DUSP1/SH2B3/CDKN1A/GADD45B/MVP/CD300A/GADD45A/HIPK3/DUSP10/RGS2/LYN/SFN/PIK3IP1/MYOCD/HEG1/CBL/WWTR1/PTPRC/DBNDD2/CDKN2B/ERRFI1/PSEN1/TNFAIP3/PRKAR2B/CAMK2N2/RB1/SORL1/SOCS5	29	up
922	GO:1990874	vascular-associated smooth muscle cell proliferation	13/1153	87/18800	0.00240151	0.0146903	0.0100732	FGF2/GNAI2/CDKN1A/PRKG1/IGFBP5/SOD2/MAP3K5/MYOCD/NR4A3/PDGFB/GJA1/JUN/JAK2	13	up
923	GO:0046486	glycerolipid metabolic process	39/1153	396/18800	0.00241393	0.0147503	0.0101144	PLSCR1/FGF2/SOCS3/AVIL/SYNJ2/PLA2G2A/PLAAT3/ABHD2/PLA2G5/LPL/INPP5D/PGAP4/TTC7A/INPP5B/PLCE1/GPX1/C3/INSIG1/PON1/PLCG2/PDGFB/SREBF1/BMX/CSF1R/TMEM150A/PIK3CG/DGKA/PI4K2B/MGLL/SLC22A4/TTC7B/PNPLA8/SORL1/ABHD8/PIK3R3/SOCS5/GPAT3/INSIG2/MTM1	39	up
924	GO:0070972	protein localisation to endoplasmic reticulum	12/1153	77/18800	0.0024271	0.0148148	0.0101585	LRRK2/HERPUD1/CHMP4A/INSIG1/MAN1A1/OS9/RTN4/PPP1R15A/ZFAND2A/SEC62/INSIG2/GBF1	12	up
925	GO:0050732	negative regulation of peptidyl-tyrosine phosphorylation	10/1153	58/18800	0.0025524	0.0155459	0.0106599	SOCS3/SH2B3/MVP/CD300A/CBL/PTPRC/DMTN/ERRFI1/PSEN1/SOCS5	10	up
926	GO:0060135	maternal process involved in female pregnancy	10/1153	58/18800	0.0025524	0.0155459	0.0106599	JUNB/PAM/PTGS2/STC1/PRDM1/ITGA3/RGS2/LIF/PTN/BMPR2	10	up
927	GO:0030513	positive regulation of BMP signalling pathway	8/1153	40/18800	0.00258635	0.0157357	0.01079	CCN1/TWSG1/ENG/MSX1/GATA6/BMPR2/ILK/CDH5	8	up
928	GO:0060047	heart contraction	27/1153	247/18800	0.00259624	0.0157788	0.0108196	STC1/KCND3/CXCR4/PDE5A/ATP2B1/RGS2/HEY2/GPX1/ABCC9/GATA6/MAP2K3/CLIC2/DSC2/GRK2/EPAS1/SREBF1/GJA1/ZC3H12A/CCN2/PIK3CG/KCNJ2/POPDC2/SHOX2/JAK2/CAMK2D/CXADR/SLC1A1	27	up
929	GO:0048863	stem cell differentiation	24/1153	211/18800	0.00260808	0.0158338	0.0108573	FGF2/PDGFRA/HIF1A/ACVR1/STAT3/KITLG/NRP1/RUNX2/LIF/MSX1/SEMA4A/MEOX1/NFE2L2/NRG1/GATA6/HOXA7/PTPRC/PTN/SEMA3F/JAG1/MAPK3/SEMA4F/SIX1/FZD1	24	up
930	GO:0046850	regulation of bone remodelling	9/1153	49/18800	0.00264256	0.0160086	0.0109772	IL6/LEPR/TNFRSF11A/INPP5D/PLEKHM1/S1PR1/GJA1/CSF1R/TNFAIP3	9	up
931	GO:1904894	positive regulation of receptor signalling pathway via STAT	9/1153	49/18800	0.00264256	0.0160086	0.0109772	TGFB1/IL6/CD300A/PTK2B/CYP1B1/IL7R/IL10RB/JAK2/IL10RA	9	up
932	GO:0006816	calcium ion transport	41/1153	424/18800	0.00265009	0.016037	0.0109966	TSPAN13/GEM/MCUB/FGF2/PTGS2/CEMIP/GNB5/ITPR1/GNAI2/STC1/CXCR4/CRACR2B/DDIT3/DIAPH1/ATP2B1/LYN/TRPC6/PPP3CA/PTK2B/KCNN4/AHNAK/PRNP/CXCL12/CLIC2/ATP2C2/IL16/CASK/PLCG2/PTPRC/PDGFB/CORO1A/PSEN1/CCN2/STIM1/GAS6/BSPRY/PIK3CG/RAMP3/CCL2/CAMK2D/CD4	41	up
933	GO:0002709	regulation of T-cell-mediated immunity	13/1153	88/18800	0.00266319	0.016099	0.0110391	HFE/IL6/AHR/ARID5A/TNFRSF1B/HLA-E/PTPRC/IL1R1/B2M/IL7R/FCGR2B/FZD5/WAS	13	up
934	GO:0045649	regulation of macrophage differentiation	6/1153	24/18800	0.00271655	0.0163341	0.0112003	TGFB1/LIF/CSF1/HCLS1/ROR2/RB1	6	up
935	GO:0050820	positive regulation of coagulation	6/1153	24/18800	0.00271655	0.0163341	0.0112003	THBS1/THBD/SERPINE1/NFE2L2/DMTN/PSEN1	6	up
936	GO:0051043	regulation of membrane protein ectodomain proteolysis	6/1153	24/18800	0.00271655	0.0163341	0.0112003	TIMP1/TNFRSF1B/TIMP4/SNX9/FURIN/TIMP3	6	up
937	GO:0090023	positive regulation of neutrophil chemotaxis	6/1153	24/18800	0.00271655	0.0163341	0.0112003	CAMK1D/DAPK2/RAC2/CD74/C5AR1/THBS4	6	up
938	GO:1901522	positive regulation of transcription from RNA polymerase II promoter involved in cellular response to chemical stimulus	6/1153	24/18800	0.00271655	0.0163341	0.0112003	HIF1A/RUNX2/NFE2L2/JUN/RELA/XBP1	6	up
939	GO:0051494	negative regulation of cytoskeleton organisation	20/1153	165/18800	0.00274788	0.0165048	0.0113174	PHLDB2/AVIL/TMSB4X/GMFG/MAP1B/CLIP3/CIB1/SSH1/ARAP1/CGNL1/S1PR1/CORO1A/ARPIN/DMTN/PLEKHH2/WAS/SPTBN1/SLIT2/CDH5/CAPZA2	20	up
940	GO:0003180	aortic valve morphogenesis	7/1153	32/18800	0.00278452	0.016654	0.0114197	TGFB1/HEY2/SLIT3/JAG1/ELN/SLIT2/RB1	7	up
941	GO:0006026	aminoglycan catabolic process	7/1153	32/18800	0.00278452	0.016654	0.0114197	TGFB1/FGF2/CEMIP/IDS/LYVE1/CTBS/HPSE2	7	up
942	GO:0010743	regulation of macrophage-derived foam cell differentiation	7/1153	32/18800	0.00278452	0.016654	0.0114197	NFKBIA/PLA2G2A/PLA2G5/LPL/CSF1/NFKB1/ABCA1	7	up
943	GO:1900745	positive regulation of p38MAPK cascade	7/1153	32/18800	0.00278452	0.016654	0.0114197	GADD45B/GADD45A/MAP3K5/PJA2/SPI1/ZC3H12A/EMC10	7	up
944	GO:0019233	sensory perception of pain	14/1153	99/18800	0.002821	0.0168543	0.0115571	PTGS2/RETREG1/SCN9A/CXCR4/ANO1/P2RY1/ACP3/CXCL12/LXN/PTAFR/PTGES/MAPK3/MGLL/CCL2	14	up
945	GO:0050770	regulation of axonogenesis	19/1153	154/18800	0.00283455	0.0169173	0.0116003	EPHA4/CHN1/KIF13B/MACF1/NRP1/MAP1B/SIPA1L1/SEMA4A/CXCL12/SEMA3F/MAP6/BMPR2/SKIL/MAP3K13/PSEN1/SEMA4F/SLIT2/RTN4/SHOX2	19	up
946	GO:0010934	macrophage cytokine production	5/1153	17/18800	0.00286077	0.0169661	0.0116337	TGFB1/TLR4/LAPTM5/CD74/PLCG2	5	up
947	GO:0010935	regulation of macrophage cytokine production	5/1153	17/18800	0.00286077	0.0169661	0.0116337	TGFB1/TLR4/LAPTM5/CD74/PLCG2	5	up
948	GO:0034134	toll-like receptor 2 signalling pathway	5/1153	17/18800	0.00286077	0.0169661	0.0116337	TLR2/LYN/PJA2/TNFAIP3/TLR1	5	up
949	GO:0045623	negative regulation of T-helper cell differentiation	5/1153	17/18800	0.00286077	0.0169661	0.0116337	ANXA1/BCL6/IL4R/ZC3H12A/SOCS5	5	up
950	GO:0051412	response to corticosterone	5/1153	17/18800	0.00286077	0.0169661	0.0116337	FOSB/FOS/FOSL1/ATP2B1/MAOB	5	up
951	GO:0140374	antiviral innate immune response	5/1153	17/18800	0.00286077	0.0169661	0.0116337	NLRP1/CLPB/RNF135/MARCHF2/MX1	5	up
952	GO:2001056	positive regulation of cysteine-type endopeptidase activity	18/1153	143/18800	0.00290167	0.0171906	0.0117877	CCN1/NGFR/NLRP1/MAP3K5/CASP10/LAPTM5/TNFSF10/CLEC7A/SOX7/CASP1/AIM2/CCN2/PMAIP1/CYFIP2/JAK2/CFLAR/SLC1A1/S100A8	18	up
953	GO:0006826	iron ion transport	10/1153	59/18800	0.00290783	0.0171909	0.0117879	HFE/SCARA5/STEAP4/STEAP2/CYBRD1/HEPH/SLC39A14/SLC22A17/B2M/ARHGAP1	10	up
954	GO:0010574	regulation of vascular endothelial growth factor production	10/1153	59/18800	0.00290783	0.0171909	0.0117879	TGFB1/IL6/HIF1A/PTGS2/NDRG2/CYP1B1/C3/IL6ST/C5AR1/SULF2	10	up
955	GO:0032874	positive regulation of stress-activated MAPK cascade	17/1153	132/18800	0.0029426	0.0173093	0.0118691	MYD88/TRAF1/TLR4/IGFBP6/GADD45B/GADD45A/MAP3K5/PJA2/PTK2B/MAP4K2/CLEC7A/SPI1/ZC3H12A/FCGR2B/CCN2/SH3RF3/EMC10	17	up
956	GO:0001656	metanephros development	13/1153	89/18800	0.00294772	0.0173093	0.0118691	PDGFRA/FBN1/LIF/BASP1/ID3/ITGA8/WWTR1/PDGFB/OSR2/FRAS1/EGR1/DLG5/SIX1	13	up
957	GO:0044070	regulation of anion transport	13/1153	89/18800	0.00294772	0.0173093	0.0118691	TNFRSF11A/STC1/PLA2R1/RGS2/GRM5/PRNP/ITGB1/PTAFR/GABRE/TCAF2/PTGES/PSEN1/SLC43A2	13	up
958	GO:0070098	chemokine-mediated signalling pathway	13/1153	89/18800	0.00294772	0.0173093	0.0118691	SH2B3/HIF1A/CXCR4/ACKR1/SLIT3/CXCL2/PTK2B/CXCL12/CIB1/CX3CR1/CXCL1/SLIT2/CCL2	13	up
959	GO:0097581	lamellipodium organisation	13/1153	89/18800	0.00294772	0.0173093	0.0118691	AVIL/CDH13/RAC2/SPATA13/PLCE1/ITGB1/S1PR1/ARPIN/DMTN/WAS/GOLPH3/SLIT2/ABI3	13	up
960	GO:0038127	ERBB signalling pathway	16/1153	121/18800	0.00294934	0.0173093	0.0118691	TGFB1/AFAP1L2/CDH13/PLAUR/MVP/PTK2B/ITGA1/PLCE1/CBL/NRG1/TGFA/ERRFI1/IQGAP1/PSEN1/RTN4/SOCS5	16	up
961	GO:0051101	regulation of DNA binding	16/1153	121/18800	0.00294934	0.0173093	0.0118691	TGFB1/NFKBIA/BCL3/PLAUR/DDIT3/ZBTB7A/TMSB4X/HEY2/LIF/MSX1/MYOCD/JUN/PSEN1/JAK2/KLF4/RB1	16	up
962	GO:0031400	negative regulation of protein modification process	48/1153	519/18800	0.00297847	0.0174621	0.0119738	TGFB1/DUSP1/SOCS3/SH2B3/GNAI2/LRRK2/CDKN1A/GADD45B/MVP/CD300A/GADD45A/HIPK3/DUSP10/RGS2/LYN/BDKRB2/PTPN13/SFN/ENG/MYOCD/HEG1/PRNP/CBL/WWTR1/PLPP3/CIB1/UBE2B/PTPRC/CTDSP1/FRY/SPI1/DBNDD2/CDKN2B/ZC3H12A/DMTN/ERRFI1/JUN/PSEN1/RELA/TNFAIP3/DNAJC3/SLIT2/PPP1R15A/PRKAR2B/CAMK2N2/RB1/SORL1/SOCS5	48	up
963	GO:0006970	response to osmotic stress	12/1153	79/18800	0.00302316	0.0176508	0.0121032	PTGS2/PLK3/MAP7/BDKRB2/PTK2B/LRRC8C/ZFP36L1/SLC12A6/ERRFI1/RCSD1/AQP1/SLC2A1	12	up
964	GO:0014068	positive regulation of phosphatidylinositol 3-kinase signalling	12/1153	79/18800	0.00302316	0.0176508	0.0121032	DCN/FGF2/PDGFRA/TEK/NEDD4/CBL/SELP/HCLS1/PDGFB/UNC5B/JAK2/ROR2	12	up
965	GO:0048145	regulation of fibroblast proliferation	12/1153	79/18800	0.00302316	0.0176508	0.0121032	PDGFRA/NGFR/CDKN1A/FOSL2/CD300A/SOD2/CD74/DACH1/PDGFB/JUN/GAS6/AQP1	12	up
966	GO:0048708	astrocyte differentiation	12/1153	79/18800	0.00302316	0.0176508	0.0121032	IL6/EPHA4/STAT3/TLR4/LIF/FPR2/IL6ST/MAPK3/C5AR1/PSEN1/ROR2/S100A8	12	up
967	GO:0150077	regulation of neuroinflammatory response	8/1153	41/18800	0.00304366	0.0177337	0.0121601	CD200/IL6/PTGS2/LRRK2/SYT11/TNFRSF1B/PLCG2/PTPRC	8	up
968	GO:1902742	apoptotic process involved in development	8/1153	41/18800	0.00304366	0.0177337	0.0121601	CCN1/TNFRSF1B/SLIT3/SPI1/XKR4/FZD5/TNFRSF1A/SLIT2	8	up
969	GO:0007369	gastrulation	22/1153	190/18800	0.00309014	0.0179859	0.012333	PHLDB2/DUSP1/ACVR1/ITGA3/TWSG1/COL4A2/TENM4/DUSP5/ITGA5/NR4A3/ITGA8/GATA6/ITGB4/SOX7/ITGB1/BMPR2/COL7A1/GJA1/KLF4/ITGA7/COL5A1/LAMA3	22	up
970	GO:0099536	synaptic signalling	64/1153	737/18800	0.00309874	0.0180174	0.0123546	EGR3/EGR2/RAP1A/EPHA4/PTGS2/AMPH/GNAI2/LRRK2/MAP1A/MCTP2/LAMA2/SYT11/HRH1/STX4/PLPPR4/RPS6KA1/P2RY1/GRM5/CLSTN2/PPP3CA/PTK2B/PLAT/MAP1B/SIPA1L1/ZDHHC2/HRH2/PCDHB14/PRNP/HTR1F/NRG1/FAM107A/LIN7A/GPR176/ITGB1/CX3CR1/OPHN1/PCDH17/CASK/GRK2/KCNMB1/PTN/SRGN/GABRE/GUCY1A1/STXBP2/STX11/CDH11/SLC12A6/NAPA/SNPH/PSEN1/RELA/PDZD11/NR4A1/JAK2/PRKAR2B/CCL2/TPBG/ROR2/FCHSD2/RAP1B/RGS10/IL1RAP/SLC1A1	64	up
971	GO:0048880	sensory system development	38/1153	389/18800	0.00312947	0.0181774	0.0124643	ALDH1A3/ZEB1/FGF2/PDGFRA/MAN2A1/HIF1A/STAT3/PRDM1/FBN1/HIPK1/PLAAT3/TWSG1/COL4A1/NHS/NRP1/BMPR1B/SLITRK6/ATP2B1/ZHX2/ARHGEF15/CYP1B1/C3/ANGPTL7/BMPR2/JAG1/OSR2/SKIL/GJA1/CRYBG3/JUN/FZD5/PSEN1/FZD4/MAB21L1/KLF4/VSTM4/SLC1A1/COL5A1	38	up
972	GO:0044089	positive regulation of cellular component biogenesis	46/1153	494/18800	0.0031608	0.0183405	0.0125761	PHLDB2/TGFB1/SYNPO2/AVIL/MYD88/CLU/LPAR1/TLR4/NRP1/THBS2/SLITRK6/RAC2/ARHGEF15/CLSTN2/PTK2B/RHOC/MAP1B/SEMA4A/TEK/SLAIN1/SH3GLB1/PLCE1/ARHGEF5/NRG1/SNX9/RGCC/CLEC7A/PLEKHM1/MSN/SRPX2/PLCG2/LCP1/ARAP1/FES/CCP110/SLITRK5/SNX7/CCN2/CDH5/DLG5/LIMS1/TPBG/FCHSD2/RAP1B/IL1RAP/ABCA1	46	up
973	GO:0001938	positive regulation of endothelial cell proliferation	15/1153	111/18800	0.00318135	0.0184407	0.0126449	EGR3/FGF2/HIF1A/CDH13/STAT3/NRP1/TNFSF12/TEK/CXCL12/PDGFB/BMPR2/JUN/THBS4/NR4A1/EMC10	15	up
974	GO:1903844	regulation of cellular response to transforming growth factor beta stimulus	17/1153	133/18800	0.00318612	0.0184494	0.0126508	THBS1/TGFB1/ZEB1/DKK3/ITGA3/FBN1/ZBTB7A/NPNT/ENG/MYOCD/ITGA8/LOX/SKIL/CDKN2B/SLC2A10/CFLAR/PBLD	17	up
975	GO:0071901	negative regulation of protein serine/threonine kinase activity	16/1153	122/18800	0.00320623	0.0185289	0.0127053	DUSP1/SH2B3/CDKN1A/CD300A/GADD45A/HIPK3/DUSP10/RGS2/LYN/MYOCD/HEG1/CDKN2B/TNFAIP3/PRKAR2B/RB1/SORL1	16	up
976	GO:0002831	regulation of response to biotic stimulus	35/1153	351/18800	0.00320642	0.0185289	0.0127053	PLSCR1/IFNLR1/SYT11/ERAP1/TLR4/CFH/AHR/SERPING1/DUSP10/SAMHD1/PLA2G5/FOXP1/LYN/MNDA/NFE2L2/BIRC3/FPR2/HLA-E/TRIM56/GATA6/CLEC7A/PLCG2/SPI1/RNF135/AIM2/ZC3H12A/MAPK3/FCGR2B/NMI/LAMP1/CCDC92/TRIM62/STING1/TNFAIP3/ZNFX1	35	up
977	GO:0002357	defense response to tumour cell	4/1153	11/18800	0.0032783	0.0187712	0.0128715	LAPTM5/SPI1/KLF4/ABI3	4	up
978	GO:0021561	facial nerve development	4/1153	11/18800	0.0032783	0.0187712	0.0128715	EGR2/NRP1/SEMA3F/SIX1	4	up
979	GO:0021610	facial nerve morphogenesis	4/1153	11/18800	0.0032783	0.0187712	0.0128715	EGR2/NRP1/SEMA3F/SIX1	4	up
980	GO:0036363	transforming growth factor beta activation	4/1153	11/18800	0.0032783	0.0187712	0.0128715	LRRC32/ITGB8/GATA6/FURIN	4	up
981	GO:0043589	skin morphogenesis	4/1153	11/18800	0.0032783	0.0187712	0.0128715	ITGA6/ITGB4/ERRFI1/PSEN1	4	up
982	GO:0044557	relaxation of smooth muscle	4/1153	11/18800	0.0032783	0.0187712	0.0128715	PRKG1/RGS2/GRK2/GUCY1A1	4	up
983	GO:0045628	regulation of T-helper 2 cell differentiation	4/1153	11/18800	0.0032783	0.0187712	0.0128715	ANXA1/BCL6/IL4R/SOCS5	4	up
984	GO:0097084	vascular-associated smooth muscle cell development	4/1153	11/18800	0.0032783	0.0187712	0.0128715	HEY2/ENG/COMP/SGCB	4	up
985	GO:2001225	regulation of chloride transport	4/1153	11/18800	0.0032783	0.0187712	0.0128715	GRM5/PRNP/PTAFR/GABRE	4	up
986	GO:0060485	mesenchyme development	31/1153	301/18800	0.0033106	0.0189369	0.0129851	PHLDB2/TGFB1/EPHA3/IL6/EPHA4/HIF1A/ACVR1/KITLG/NRP1/HEY2/BASP1/ENG/MSX1/SEMA4A/MEOX1/NRG1/WWTR1/RGCC/SEMA3F/LOXL2/BMPR2/JAG1/ZFP36L1/MAPK3/TRIM62/SEMA4F/USF3/RTN4/DLG5/GLIPR2/SIX1	31	up
987	GO:0019216	regulation of lipid metabolic process	34/1153	339/18800	0.00332062	0.018975	0.0130112	ANXA1/TGFB1/CCN1/FGF2/PDGFRA/DKK3/TTC39B/FGF1/PTGS2/AVIL/LYN/PIK3IP1/PTK2B/TEK/CD74/NR4A3/LAMTOR1/FPR2/C3/INSIG1/NFKB1/PLCG2/PDGFB/AGAP2/SREBF1/IRS1/EGR1/ACADVL/PIK3CG/WDTC1/DHH/SORL1/NR1D2/INSIG2	34	up
988	GO:0001893	maternal placenta development	7/1153	33/18800	0.00335015	0.0190665	0.0130739	JUNB/PTGS2/STC1/PRDM1/LIF/PTN/BMPR2	7	up
989	GO:0002431	Fc receptor-mediated stimulatory signalling pathway	7/1153	33/18800	0.00335015	0.0190665	0.0130739	PLSCR1/LYN/NR4A3/MYO1G/PTPRC/FCGR2B/BLK	7	up
990	GO:0036336	dendritic cell migration	7/1153	33/18800	0.00335015	0.0190665	0.0130739	CXCR4/GPR183/ARHGEF5/SPI1/DOCK8/GAS6/PIK3CG	7	up
991	GO:0055094	response to lipoprotein particle	7/1153	33/18800	0.00335015	0.0190665	0.0130739	MYD88/CDH13/TLR4/LPL/ITGB1/ABCA1/SOCS5	7	up
992	GO:0003151	outflow tract morphogenesis	12/1153	80/18800	0.00336278	0.0190998	0.0130968	HIF1A/NRP1/HEY2/ENG/GATA6/BMPR2/JAG1/JUN/ELN/ILK/SIX1/FZD1	12	up
993	GO:0006029	proteoglycan metabolic process	12/1153	80/18800	0.00336278	0.0190998	0.0130968	DCN/CHST15/HS3ST3B1/BMPR1B/DSE/BMPR2/CSGALNACT2/SLC2A10/CHPF2/NDST2/SPOCK2/SULF2	12	up
994	GO:0032722	positive regulation of chemokine production	11/1153	70/18800	0.00339021	0.0191472	0.0131293	IL6/HIF1A/MYD88/TLR2/TLR4/IL4R/LPL/CD74/CLEC7A/EGR1/CSF1R	11	up
995	GO:0046639	negative regulation of alpha-beta T-cell differentiation	6/1153	25/18800	0.0033915	0.0191472	0.0131293	ANXA1/BCL6/IL4R/RUNX1/ZC3H12A/SOCS5	6	up
996	GO:0070423	nucleotide-binding oligomerisation domain containing signalling pathway	6/1153	25/18800	0.0033915	0.0191472	0.0131293	NFKBIA/TLR4/LACC1/BIRC3/RELA/TNFAIP3	6	up
997	GO:1903306	negative regulation of regulated secretory pathway	6/1153	25/18800	0.0033915	0.0191472	0.0131293	RAP1A/GNAI2/CD300A/SPI1/FCGR2B/RAP1B	6	up
998	GO:1905048	regulation of metallopeptidase activity	6/1153	25/18800	0.0033915	0.0191472	0.0131293	TIMP1/STAT3/CLDN4/ANTXR1/TIMP3/SORL1	6	up
999	GO:1905523	positive regulation of macrophage migration	6/1153	25/18800	0.0033915	0.0191472	0.0131293	THBS1/CSF1/CX3CR1/CSF1R/MAPK3/C5AR1	6	up
1000	GO:0006886	intracellular protein transport	72/1153	851/18800	0.00339532	0.0191496	0.013131	LTBP2/TGFB1/EGR2/NFKBIA/PTGS2/CEMIP/RILPL2/BCL3/NGFR/LRRK2/MAP1A/RAB27B/STAT3/CLU/CDKN1A/PLK3/STX4/KIF13B/MICALL2/RFTN1/RAB31/KIF5C/HERPUD1/RAB1B/RAC2/SFN/PPP3CA/LAPTM5/ZDHHC2/RAB3IP/SH3GLB1/NEDD4/ZDHHC18/CLIP3/CD74/PRNP/SNX9/CHMP4A/HCLS1/INSIG1/CIB1/ANK3/LCP1/ARL4C/TCAF2/STXBP2/ERLEC1/MAN1A1/SAR1B/SREBF1/STX11/ZC3H12A/NAPA/DMTN/FZD5/PSEN1/GAS6/RASSF9/OS9/SEC24A/SCARB2/RHBDD1/JAK2/ZFAND2A/RAMP3/S…	72	up
1001	GO:0010817	regulation of hormone levels	46/1153	496/18800	0.00341179	0.0192233	0.0131815	ALDH1A3/ANXA1/HFE/PDGFRA/DKK3/IL6/HIF1A/BMP8A/DDO/STX4/C1QTNF1/ANO1/SELENOM/SCPEP1/ACSL4/LYN/LIF/P2RY1/ENPEP/PPP3CA/CYP1B1/VAMP8/SLC39A14/DUOXA1/ADH1B/ARNTL/NFKB1/CCDC186/DIO2/SLC16A2/CPE/FURIN/DUOX1/CPA3/SREBF1/IRS1/EGR1/GJA1/PAPSS2/SIDT2/FZD4/KLF7/BLK/PCSK7/JAK2/SYTL4	46	up
1002	GO:0051258	protein polymerisation	29/1153	277/18800	0.00348275	0.0196035	0.0134422	AVIL/MICALL2/DIAPH1/TMSB4X/PTK2B/MAP1B/SLAIN1/CLIP3/SNX9/CHMP4A/HCLS1/FAM107A/SSH1/CYRIA/ARHGAP18/RNF135/FES/CORO1A/DMTN/WAS/ELN/CYFIP2/SPTBN1/SLIT2/MAPRE3/CDH5/JAK2/CAPZA2/FCHSD2	29	up
1003	GO:0002639	positive regulation of immunoglobulin production	9/1153	51/18800	0.00350685	0.0196998	0.0135083	TGFB1/IL6/STX4/IL4R/TNFSF13/HLA-E/PTPRC/MZB1/XBP1	9	up
1004	GO:0009409	response to cold	9/1153	51/18800	0.00350685	0.0196998	0.0135083	FOS/NFKBIA/SOD2/ATP2B1/LPL/PLIN1/DIO2/ACADVL/DNAJC3	9	up
1005	GO:0001654	eye development	37/1153	379/18800	0.00355499	0.019947	0.0136778	ALDH1A3/ZEB1/FGF2/PDGFRA/MAN2A1/HIF1A/STAT3/PRDM1/FBN1/HIPK1/PLAAT3/TWSG1/COL4A1/NHS/NRP1/BMPR1B/SLITRK6/ATP2B1/ZHX2/ARHGEF15/CYP1B1/ANGPTL7/BMPR2/JAG1/OSR2/SKIL/GJA1/CRYBG3/JUN/FZD5/PSEN1/FZD4/MAB21L1/KLF4/VSTM4/SLC1A1/COL5A1	37	up
1006	GO:0030890	positive regulation of B-cell proliferation	8/1153	42/18800	0.00356147	0.019947	0.0136778	BCL6/CDKN1A/TLR4/GPR183/CD74/PTPRC/PELI1/CARD11	8	up
1007	GO:0032689	negative regulation of interferon-gamma production	8/1153	42/18800	0.00356147	0.019947	0.0136778	TLR4/DDIT3/VSIR/LAPTM5/AXL/PRNP/ZC3H12A/GAS6	8	up
1008	GO:0030879	mammary gland development	17/1153	135/18800	0.00372334	0.0208047	0.0142659	FGF2/PAM/HIF1A/TNFRSF11A/IGFBP5/CSF1/MSX1/GPX1/NRG1/ATP2C2/TGFA/GJA1/CSF1R/RTN4/DDR1/JAK2/XBP1	17	up
1009	GO:0010717	regulation of epithelial to mesenchymal transition	14/1153	102/18800	0.00372447	0.0208047	0.0142659	PHLDB2/TGFB1/EPHA3/IL6/EPHA4/ACVR1/ENG/WWTR1/RGCC/LOXL2/JAG1/TRIM62/USF3/GLIPR2	14	up
1010	GO:0048144	fibroblast proliferation	12/1153	81/18800	0.00373255	0.0208047	0.0142659	PDGFRA/NGFR/CDKN1A/FOSL2/CD300A/SOD2/CD74/DACH1/PDGFB/JUN/GAS6/AQP1	12	up
1011	GO:0030865	cortical cytoskeleton organisation	10/1153	61/18800	0.00373673	0.0208047	0.0142659	RHOG/RAC2/RND3/RHOC/LCP1/EPB41L2/RHOH/EHD2/FMNL3/FMNL1	10	up
1012	GO:0048488	synaptic vesicle endocytosis	10/1153	61/18800	0.00373673	0.0208047	0.0142659	AMPH/LRRK2/RAB27B/SYNJ2/ITSN2/PPP3CC/OPHN1/DNAJC6/STON2/ACTB	10	up
1013	GO:0140238	presynaptic endocytosis	10/1153	61/18800	0.00373673	0.0208047	0.0142659	AMPH/LRRK2/RAB27B/SYNJ2/ITSN2/PPP3CC/OPHN1/DNAJC6/STON2/ACTB	10	up
1014	GO:0002693	positive regulation of cellular extravasation	5/1153	18/18800	0.00376327	0.0208906	0.0143247	PLVAP/LYVE1/PTAFR/IL1R1/CD99L2	5	up
1015	GO:0010759	positive regulation of macrophage chemotaxis	5/1153	18/18800	0.00376327	0.0208906	0.0143247	THBS1/CSF1/CSF1R/MAPK3/C5AR1	5	up
1016	GO:0097284	hepatocyte apoptotic process	5/1153	18/18800	0.00376327	0.0208906	0.0143247	KRT18/PIK3CG/CFLAR/RB1/BCL2L1	5	up
1017	GO:0014743	regulation of muscle hypertrophy	11/1153	71/18800	0.00379452	0.0210021	0.0144012	IGFBP5/PDE5A/TNFRSF1B/RGS2/PPP3CA/NR4A3/IL6ST/ERRFI1/TNFRSF1A/CAMK2D/PI16	11	up
1018	GO:0050766	positive regulation of phagocytosis	11/1153	71/18800	0.00379452	0.0210021	0.0144012	CAMK1D/RAB31/PLA2G5/FPR2/C3/CLEC7A/PLCG2/PTPRC/FCGR2B/GAS6/CCL2	11	up
1019	GO:0060411	cardiac septum morphogenesis	11/1153	71/18800	0.00379452	0.0210021	0.0144012	CCN1/ACVR1/NRP1/HEY2/SLIT3/ENG/GATA6/BMPR2/JAG1/SLIT2/FZD1	11	up
1020	GO:0002495	antigen processing and presentation of peptide antigen via MHC class II	7/1153	34/18800	0.00399927	0.0220703	0.0151337	HLA-DPB1/CD74/HLA-DPA1/B2M/FCGR2B/HLA-DMA/HLA-DMB	7	up
1021	GO:0090313	regulation of protein targeting to membrane	7/1153	34/18800	0.00399927	0.0220703	0.0151337	CEMIP/PRNP/CIB1/ANK3/TCAF2/DMTN/SLC1A1	7	up
1022	GO:0090322	regulation of superoxide metabolic process	7/1153	34/18800	0.00399927	0.0220703	0.0151337	TGFB1/GNAI2/FBLN5/PON3/NFE2L2/FPR2/CLEC7A	7	up
1023	GO:0070169	positive regulation of biomineral tissue development	9/1153	52/18800	0.0040149	0.0221133	0.0151632	TGFB1/CCN1/TENT5A/ACVR1/BMPR1B/ATP2B1/PTN/BMPR2/OSR2	9	up
1024	GO:1904036	negative regulation of epithelial cell apoptotic process	9/1153	52/18800	0.0040149	0.0221133	0.0151632	CAST/TEK/SERPINE1/NFE2L2/GAS6/TNFAIP3/CDH5/CFLAR/RB1	9	up
1025	GO:0035335	peptidyl-tyrosine dephosphorylation	14/1153	103/18800	0.00407332	0.0223913	0.0153538	DUSP1/DUSP10/PTPRE/DUSP5/PTPN13/ACP3/SSH1/PTP4A2/PTPRC/PTPN21/DUSP14/DNAJC6/MTM1/PTPRK	14	up
1026	GO:0042102	positive regulation of T-cell proliferation	14/1153	103/18800	0.00407332	0.0223913	0.0153538	ANXA1/IL6/HLA-DPB1/HLA-E/HLA-DPA1/PTPRC/IL6ST/CORO1A/CCDC88B/IL2RA/JAK2/HLA-DMB/VCAM1/CARD11	14	up
1027	GO:0043280	positive regulation of cysteine-type endopeptidase activity involved in apoptotic process	16/1153	125/18800	0.00408985	0.0224603	0.0154011	CCN1/NGFR/NLRP1/MAP3K5/CASP10/LAPTM5/TNFSF10/CLEC7A/SOX7/CASP1/CCN2/PMAIP1/JAK2/CFLAR/SLC1A1/S100A8	16	up
1028	GO:0014075	response to amine	8/1153	43/18800	0.00414491	0.0227184	0.0155781	NR4A2/PDE1B/GLDC/RGS2/PPP3CA/NR4A1/JAK2/SLC1A1	8	up
1029	GO:0071604	transforming growth factor beta production	8/1153	43/18800	0.00414491	0.0227184	0.0155781	THBS1/CD200/LRRC32/HIF1A/PTGS2/ITGB8/GATA6/FURIN	8	up
1030	GO:0002407	dendritic cell chemotaxis	6/1153	26/18800	0.00418364	0.0228199	0.0156477	CXCR4/GPR183/ARHGEF5/SPI1/GAS6/PIK3CG	6	up
1031	GO:0006027	glycosaminoglycan catabolic process	6/1153	26/18800	0.00418364	0.0228199	0.0156477	TGFB1/FGF2/CEMIP/IDS/LYVE1/HPSE2	6	up
1032	GO:0010714	positive regulation of collagen metabolic process	6/1153	26/18800	0.00418364	0.0228199	0.0156477	TGFB1/VSIR/RUNX1/ENG/RGCC/CCN2	6	up
1033	GO:0035872	nucleotide-binding domain, leucine-rich repeat containing receptor signalling pathway	6/1153	26/18800	0.00418364	0.0228199	0.0156477	NFKBIA/TLR4/LACC1/BIRC3/RELA/TNFAIP3	6	up
1034	GO:0070102	interleukin-6-mediated signalling pathway	6/1153	26/18800	0.00418364	0.0228199	0.0156477	IL6/STAT3/JAK1/SPI1/IL6ST/JAK2	6	up
1035	GO:0016311	dephosphorylation	40/1153	422/18800	0.00419141	0.0228402	0.0156616	TGFB1/PFKFB4/DUSP1/GNAI2/LRRK2/SYNJ2/CD300A/LHPP/DUSP10/PTPRE/PON3/DUSP5/DAPP1/PTPN13/NPNT/PPP3CA/NT5E/INPP5D/ACP3/ITGA1/INPP5B/PPP3CC/PLPP3/SSH1/PON1/PTP4A2/PTPRC/CTDSP1/PTPN21/DUSP14/DNAJC6/NUAK1/IQGAP1/CDH5/PPP1R15A/JAK2/PPP1R3C/PPP2R2C/MTM1/PTPRK	40	up
1036	GO:0051651	maintenance of location in cell	24/1153	219/18800	0.00421372	0.0229297	0.015723	FGF2/CEMIP/ITPR1/DDIT3/DIAPH1/LYN/TMSB4X/PTK2B/CLIC2/INSIG1/ANK3/PLCG2/PTPRC/SRGN/SLC30A4/CORO1A/PSEN1/OS9/GOLPH3/CAMK2D/SORL1/INSIG2/S100A8/CD4	24	up
1037	GO:0035904	aorta development	10/1153	62/18800	0.00421598	0.0229297	0.015723	EGR2/NGFR/PRDM1/PDE2A/ADAMTS9/HEY2/ENG/LOX/JAG1/SIX1	10	up
1038	GO:0050890	cognition	31/1153	306/18800	0.00422851	0.0229757	0.0157545	EGR2/PDE1B/FOS/GPR155/HIF1A/PTGS2/BTG2/TLR2/MAP1A/SYT11/ITGA3/HRH1/GRPR/FOSL1/ITGA5/GRM5/PJA2/PRNP/ITGA8/FAM107A/ITGB1/CX3CR1/PTN/B2M/C5AR1/PSEN1/NDRG4/PRKAR2B/TPBG/CBR3/SLC1A1	31	up
1039	GO:0006801	superoxide metabolic process	11/1153	72/18800	0.00423643	0.0229966	0.0157689	TGFB1/GNAI2/FBLN5/SOD2/PON3/NFE2L2/FPR2/CLEC7A/DUOX1/CCS/SLC1A1	11	up
1040	GO:1990138	neuron projection extension	20/1153	172/18800	0.0044325	0.0240378	0.0164828	CXCR4/MACF1/NRP1/CPNE5/SLIT3/MAP1B/ITSN2/SEMA4A/CXCL12/ITGB1/SEMA3F/BMPR2/MAP3K13/IQGAP1/SEMA4F/CYFIP2/SLIT2/RTN4/DDR1/RAB21	20	up
1041	GO:0048041	focal adhesion assembly	12/1153	83/18800	0.00457008	0.0247592	0.0169774	THBS1/PHLDB2/EPHA3/MACF1/NRP1/PTK2B/TEK/FAM107A/DMTN/LIMS1/PTPRK/ACTN1	12	up
1042	GO:0010718	positive regulation of epithelial to mesenchymal transition	9/1153	53/18800	0.00457869	0.0247592	0.0169774	TGFB1/IL6/ACVR1/ENG/WWTR1/RGCC/LOXL2/JAG1/GLIPR2	9	up
1043	GO:0048260	positive regulation of receptor-mediated endocytosis	9/1153	53/18800	0.00457869	0.0247592	0.0169774	HFE/CLU/SGIP1/SERPINE1/CBL/C3/PLCG2/B2M/RAB21	9	up
1044	GO:0071692	protein localisation to extracellular region	35/1153	359/18800	0.00458963	0.0247946	0.0170017	LTBP2/ANXA1/CD200/CAVIN1/TGFB1/IL6/PAM/HIF1A/BMP8A/TLR2/TLR4/FBN1/STX4/SERGEF/ANO1/ACSL4/PPP3CA/KCNN4/FRMD4A/ARNTL/SAA1/CCDC186/RCN3/SREBF1/IRS1/DMTN/COMP/SIDT2/SEC24A/KLF7/GOLPH3/BLK/JAK2/SYTL4/ABCA1	35	up
1045	GO:0045732	positive regulation of protein catabolic process	25/1153	233/18800	0.00466115	0.0250225	0.017158	LRRK2/CLU/PLK3/CBFA2T3/TNFRSF1B/HERPUD1/TNFSF12/LAPTM5/PTK2B/DNAJB2/AREL1/NEDD4/NFE2L2/SNX9/MSN/FURIN/MARCHF2/HECW2/PSEN1/TNFAIP3/CSNK1A1/SH3RF3/ZFAND2A/SORL1/SOCS5	25	up
1046	GO:0002887	negative regulation of myeloid leukocyte-mediated immunity	4/1153	12/18800	0.00468062	0.0250225	0.017158	CD300A/CX3CR1/SPI1/FCGR2B	4	up
1047	GO:0010269	response to selenium ion	4/1153	12/18800	0.00468062	0.0250225	0.017158	SOD2/SELENOM/GPX1/MAOB	4	up
1048	GO:0014842	regulation of skeletal muscle satellite cell proliferation	4/1153	12/18800	0.00468062	0.0250225	0.017158	FGF2/JAK2/CFLAR/SIX1	4	up
1049	GO:0032490	detection of molecule of bacterial origin	4/1153	12/18800	0.00468062	0.0250225	0.017158	TLR2/TLR4/SSC5D/TLR1	4	up
1050	GO:0034135	regulation of toll-like receptor 2 signalling pathway	4/1153	12/18800	0.00468062	0.0250225	0.017158	LYN/PJA2/TNFAIP3/TLR1	4	up
1051	GO:0043312	neutrophil degranulation	4/1153	12/18800	0.00468062	0.0250225	0.017158	ANXA3/PTAFR/SPI1/STXBP2	4	up
1052	GO:0060907	positive regulation of macrophage cytokine production	4/1153	12/18800	0.00468062	0.0250225	0.017158	TLR4/LAPTM5/CD74/PLCG2	4	up
1053	GO:0061517	macrophage proliferation	4/1153	12/18800	0.00468062	0.0250225	0.017158	CLU/CSF1/CSF1R/MAPK3	4	up
1054	GO:0098840	protein transport along microtubule	4/1153	12/18800	0.00468062	0.0250225	0.017158	MAP1A/RAB27B/KIF5C/CLIP3	4	up
1055	GO:0099118	microtubule-based protein transport	4/1153	12/18800	0.00468062	0.0250225	0.017158	MAP1A/RAB27B/KIF5C/CLIP3	4	up
1056	GO:0010469	regulation of signalling receptor activity	20/1153	173/18800	0.00473139	0.0251856	0.0172699	HFE/DKK3/HIF1A/PLAU/NRP1/P2RY1/PTK2B/SERPINE1/IFNGR2/CBL/ITGB1/TGFA/FCGR2B/ERRFI1/PSEN1/IL18BP/JAK2/RAMP3/CCL2/SOCS5	20	up
1057	GO:0044319	wound healing, spreading of cells	7/1153	35/18800	0.00473935	0.0251856	0.0172699	ARHGAP24/PHLDB2/CCN1/ITGA5/RHOC/DDR1/COL5A1	7	up
1058	GO:0045920	negative regulation of exocytosis	7/1153	35/18800	0.00473935	0.0251856	0.0172699	ANXA1/RAP1A/GNAI2/CD300A/SPI1/FCGR2B/RAP1B	7	up
1059	GO:0090505	epiboly involved in wound healing	7/1153	35/18800	0.00473935	0.0251856	0.0172699	ARHGAP24/PHLDB2/CCN1/ITGA5/RHOC/DDR1/COL5A1	7	up
1060	GO:0010573	vascular endothelial growth factor production	10/1153	63/18800	0.0047424	0.0251856	0.0172699	TGFB1/IL6/HIF1A/PTGS2/NDRG2/CYP1B1/C3/IL6ST/C5AR1/SULF2	10	up
1061	GO:0032615	interleukin-12 production	10/1153	63/18800	0.0047424	0.0251856	0.0172699	THBS1/TLR2/TLR4/FOXP1/LAPTM5/CLEC7A/IL16/NFKB1/PLCG2/RELA	10	up
1062	GO:0032655	regulation of interleukin-12 production	10/1153	63/18800	0.0047424	0.0251856	0.0172699	THBS1/TLR2/TLR4/FOXP1/LAPTM5/CLEC7A/IL16/NFKB1/PLCG2/RELA	10	up
1063	GO:0014009	glial cell proliferation	8/1153	44/18800	0.00479925	0.0254125	0.0174254	IL6/LEPR/CLU/LYN/PTK2B/CSF1/CDKN2B/CSF1R	8	up
1064	GO:1904752	regulation of vascular-associated smooth muscle cell migration	8/1153	44/18800	0.00479925	0.0254125	0.0174254	PRKG1/IGFBP5/MYOCD/NR4A3/NFE2L2/PDGFB/DOCK5/DOCK4	8	up
1065	GO:0010976	positive regulation of neuron projection development	18/1153	150/18800	0.00484669	0.0254125	0.0174254	NEGR1/RAP1A/EPHA3/AVIL/ITGA3/CAMK1D/RGS2/LYN/PTK2B/NFE2L2/ITGA6/PTN/FES/SCARB2/NDRG4/CFLAR/ROR2/FZD1	18	up
1066	GO:1904892	regulation of receptor signalling pathway via STAT	15/1153	116/18800	0.00484952	0.0254125	0.0174254	TGFB1/SOCS3/SH2B3/IL6/BCL3/CD300A/GADD45A/LIF/PTK2B/CYP1B1/PTPRC/IL7R/IL10RB/JAK2/IL10RA	15	up
1067	GO:0030510	regulation of BMP signalling pathway	14/1153	105/18800	0.0048506	0.0254125	0.0174254	CCN1/ITGA3/FBN1/TWSG1/ENG/MSX1/GATA6/BMPR2/SKIL/TNFAIP6/ILK/CDH5/SORL1/FZD1	14	up
1068	GO:0046425	regulation of receptor signalling pathway via JAK-STAT	14/1153	105/18800	0.0048506	0.0254125	0.0174254	SOCS3/SH2B3/IL6/BCL3/CD300A/GADD45A/LIF/PTK2B/CYP1B1/PTPRC/IL7R/IL10RB/JAK2/IL10RA	14	up
1069	GO:0002888	positive regulation of myeloid leukocyte-mediated immunity	5/1153	19/18800	0.0048527	0.0254125	0.0174254	STX4/HLA-E/C3/PTAFR/SPI1	5	up
1070	GO:0006491	N-glycan processing	5/1153	19/18800	0.0048527	0.0254125	0.0174254	MAN2A1/MAN1C1/MAN1A1/FUT8/MAN1A2	5	up
1071	GO:0010744	positive regulation of macrophage-derived foam cell differentiation	5/1153	19/18800	0.0048527	0.0254125	0.0174254	PLA2G2A/PLA2G5/LPL/CSF1/NFKB1	5	up
1072	GO:0043031	negative regulation of macrophage activation	5/1153	19/18800	0.0048527	0.0254125	0.0174254	CD200/SYT11/PTPRC/ZC3H12A/FCGR2B	5	up
1073	GO:0043652	engulfment of apoptotic cell	5/1153	19/18800	0.0048527	0.0254125	0.0174254	THBS1/RHOG/RAC2/XKR4/RHOH	5	up
1074	GO:0060004	reflex	5/1153	19/18800	0.0048527	0.0254125	0.0174254	ALDH1A3/SLITRK6/NPNT/GJA1/SLC1A1	5	up
1075	GO:0097709	connective tissue replacement	5/1153	19/18800	0.0048527	0.0254125	0.0174254	TGFB1/HIF1A/TIMP1/PPP3CA/RUNX1	5	up
1076	GO:2000269	regulation of fibroblast apoptotic process	5/1153	19/18800	0.0048527	0.0254125	0.0174254	STK17B/STK17A/BTG1/GAS6/PIK3CG	5	up
1077	GO:2001135	regulation of endocytic recycling	5/1153	19/18800	0.0048527	0.0254125	0.0174254	ZDHHC2/EHD2/ARHGAP1/NDRG4/SORL1	5	up
1078	GO:0061024	membrane organisation	69/1153	822/18800	0.00490592	0.0256673	0.0176002	ANXA1/GLTP/THBS1/PLSCR1/CAVIN2/PLSCR4/RILPL2/PLEKHA3/CLU/SYT11/CXCR4/SYNJ2/PLAAT3/RHOG/STX4/PMP2/CD300A/RFTN1/RAB31/PLA2G5/AAK1/RAC2/ATP8B4/LAPTM5/ZDHHC2/ATP10D/VAMP8/SH3GLB1/ELMO1/EEA1/KCNN4/C3/SNX9/CHMP4A/INSIG1/BIN2/CLEC7A/PLEKHM1/ANK3/PLCG2/PTPRC/SAMD9/ATP11B/XKR4/SAR1B/STX11/CORO1A/GRAMD1B/NAPA/FCGR2B/RHOH/SYNGR2/PMAIP1/GAS6/EHD2/SEC24A/GOLPH3/SPTBN1/RTN4/REEP3/A4GALT/SYTL4/MYOF/ABCA1/COL5A1…	69	up
1079	GO:0007411	axon guidance	25/1153	234/18800	0.00492399	0.025738	0.0176486	EGR2/EPHA3/EPHA4/NGFR/CHN1/LAMA2/RHOG/NRP1/BMPR1B/KIF5C/RAC2/SLIT3/SEMA4A/EMB/CXCL12/OPHN1/SEMA3F/BMPR2/CSF1R/RHOH/SEMA4F/UNC5B/KLF7/SLIT2/LAMA3	25	up
1080	GO:0001837	epithelial to mesenchymal transition	19/1153	162/18800	0.00497069	0.025958	0.0177995	PHLDB2/TGFB1/EPHA3/IL6/EPHA4/HIF1A/ACVR1/HEY2/ENG/MSX1/WWTR1/RGCC/LOXL2/JAG1/TRIM62/USF3/RTN4/DLG5/GLIPR2	19	up
1081	GO:0009894	regulation of catabolic process	80/1153	978/18800	0.00499867	0.02608	0.0178832	DCN/ZFP36/HFE/IL6/EPHA4/DEPP1/HIF1A/TIMP1/LEPR/BTG2/TENT5A/ITPR1/MYD88/LRRK2/MAP1A/STAT3/CLU/PLK3/DRAM1/DDIT3/DAPK2/VSIR/CBFA2T3/TNFRSF1B/TRIM34/ZBTB7A/HERPUD1/PIM2/TNFSF12/CST3/LAPTM5/PTK2B/TIMP4/ZDHHC2/DNAJB2/AREL1/SH3GLB1/NEDD4/GPX1/NFE2L2/NRG1/SNX9/ARAF/CHMP4A/ITGB1/MSN/OPHN1/HP/PSME1/IKBKG/SOGA3/FURIN/AGAP2/SREBF1/MARCHF2/IRS1/ZFP36L1/ZC3H12A/MAPK3/SNX7/HECW2/TENT5C/FZD5/PSEN1/RELA/CARHSP1/S…	80	up
1082	GO:0071277	cellular response to calcium ion	12/1153	84/18800	0.00504178	0.0262632	0.0180088	JUNB/FOSB/FOS/SYT11/CPNE5/PLCG2/RASGRP2/DMTN/JUN/IQGAP1/JUND/CAMK2D	12	up
1083	GO:0048511	rhythmic process	30/1153	297/18800	0.0050431	0.0262632	0.0180088	EGR3/EGR2/PDGFRA/PAM/KLF9/NGFR/TNFRSF11A/BHLHE40/AHR/BMPR1B/ID3/SLIT3/CYP1B1/TIMP4/AXL/CLDN4/ARNTL/GPR176/NAMPT/KDM2A/PTN/SREBF1/EGR1/TNFAIP6/MMP19/FZD4/JUND/SLIT2/NR1D2/ARNTL2	30	up
1084	GO:0030308	negative regulation of cell growth	21/1153	186/18800	0.00508166	0.0264396	0.0181298	BCL6/TGFB1/CDKN1A/NRP1/RGS2/SLIT3/MSX1/DNAJB2/SEMA4A/MEG3/SEMA3F/BTG1/BMPR2/OSGIN2/GJA1/DCBLD2/SEMA4F/SLIT2/RTN4/RB1/PI16	21	up
1085	GO:0009636	response to toxic substance	26/1153	247/18800	0.00509634	0.0264916	0.0181654	MT2A/FOS/PTGS2/SCN9A/TLR2/FBLN5/AHR/SOD2/PON3/LYN/GPX3/CYP1B1/MAP1B/GPX1/NFE2L2/GATA6/CLIC2/MAOB/HP/PON1/MGST1/DUOX1/SLC30A4/CCS/PTGES/IPCEF1	26	up
1086	GO:1900017	positive regulation of cytokine production involved in inflammatory response	6/1153	27/18800	0.00510447	0.0265094	0.0181776	IL6/HIF1A/MYD88/STAT3/TLR4/CLEC7A	6	up
1087	GO:0030111	regulation of Wnt signalling pathway	33/1153	336/18800	0.00519516	0.0269177	0.0184576	IGFBP4/TGFB1/FGF2/DKK3/BICC1/LRRK2/TLR2/ITGA3/IGFBP6/MACF1/DDIT3/TLE5/TAX1BP3/RSPO3/WWTR1/PLPP3/ARNTL/HIC1/SOX7/NFKB1/UBE2B/EGR1/PSEN1/FZD4/ILK/TNFAIP3/CSNK1A1/CCN4/TPBG/ROR2/FZD1/SULF2/CCNYL1	33	up
1088	GO:0036294	cellular response to decreased oxygen levels	18/1153	151/18800	0.0051963	0.0269177	0.0184576	EPHA4/HIF1A/PTGS2/STC1/PLK3/NFE2L2/CBL/GATA6/RGCC/KCNMB1/EPAS1/EGR1/ZFP36L1/PMAIP1/CFLAR/AQP3/AQP1/DDAH1	18	up
1089	GO:0097485	neuron projection guidance	25/1153	235/18800	0.00519908	0.0269177	0.0184576	EGR2/EPHA3/EPHA4/NGFR/CHN1/LAMA2/RHOG/NRP1/BMPR1B/KIF5C/RAC2/SLIT3/SEMA4A/EMB/CXCL12/OPHN1/SEMA3F/BMPR2/CSF1R/RHOH/SEMA4F/UNC5B/KLF7/SLIT2/LAMA3	25	up
1090	GO:0006968	cellular defense response	9/1153	54/18800	0.00520218	0.0269177	0.0184576	FOSL1/MNDA/FCMR/PTK2B/LSP1/ITGB1/CX3CR1/C5AR1/RELA	9	up
1091	GO:0032088	negative regulation of NF-kappaB transcription factor activity	13/1153	95/18800	0.00521932	0.0269816	0.0185014	CD200/NFKBIA/BCL3/IRAK2/DDIT3/TMSB4X/CYP1B1/PELI1/SPI1/AIM2/ZC3H12A/TNFAIP3/KLF4	13	up
1092	GO:0002637	regulation of immunoglobulin production	11/1153	74/18800	0.00524265	0.0270774	0.0185671	BCL6/TGFB1/IL6/STX4/IL4R/TNFSF13/HLA-E/PTPRC/FCGR2B/MZB1/XBP1	11	up
1093	GO:0003279	cardiac septum development	14/1153	106/18800	0.00528185	0.0272549	0.0186888	CCN1/ACVR1/PRDM1/NRP1/PDE2A/HEY2/SLIT3/ENG/HEG1/GATA6/BMPR2/JAG1/SLIT2/FZD1	14	up
1094	GO:0050918	positive chemotaxis	10/1153	64/18800	0.0053191	0.0274221	0.0188034	FGF7/FGF2/CDH13/NRP1/FPR2/CXCL12/IL16/PDGFB/S1PR1/CORO1A	10	up
1095	GO:0055074	calcium ion homeostasis	43/1153	468/18800	0.00534717	0.0275374	0.0188825	MCUB/FGF2/PDGFRA/PTGIR/CEMIP/ITPR1/PTGFR/STC1/LPAR1/CXCR4/C1QTNF1/DDIT3/DIAPH1/ATP2B1/LYN/HERPUD1/BDKRB2/P2RY1/GRM5/TRPC6/FAM20A/PTK2B/PLCE1/PRNP/FPR2/CXCL12/S100A14/CLIC2/ATP2C2/CX3CR1/PLCG2/PTPRC/SAA1/S1PR1/CORO1A/C5AR1/PSEN1/STIM1/PIK3CG/CDH5/JAK2/RAMP3/CAMK2D	43	up
1096	GO:0008016	regulation of heart contraction	23/1153	211/18800	0.00535123	0.0275374	0.0188825	STC1/KCND3/PDE5A/ATP2B1/RGS2/HEY2/ABCC9/CLIC2/DSC2/GRK2/EPAS1/SREBF1/GJA1/ZC3H12A/CCN2/PIK3CG/KCNJ2/POPDC2/SHOX2/JAK2/CAMK2D/CXADR/SLC1A1	23	up
1097	GO:0045089	positive regulation of innate immune response	17/1153	140/18800	0.00539943	0.0277601	0.0190352	PLSCR1/TLR4/PLA2G5/LYN/MNDA/FPR2/HLA-E/TRIM56/CLEC7A/PLCG2/SPI1/AIM2/NMI/LAMP1/TRIM62/STING1/ZNFX1	17	up
1098	GO:0009306	protein secretion	34/1153	350/18800	0.00544815	0.0279851	0.0191895	LTBP2/ANXA1/CD200/CAVIN1/TGFB1/IL6/PAM/HIF1A/BMP8A/TLR2/TLR4/STX4/SERGEF/ANO1/ACSL4/PPP3CA/KCNN4/FRMD4A/ARNTL/SAA1/CCDC186/RCN3/SREBF1/IRS1/DMTN/COMP/SIDT2/SEC24A/KLF7/GOLPH3/BLK/JAK2/SYTL4/ABCA1	34	up
1099	GO:0007520	myoblast fusion	8/1153	45/18800	0.00552989	0.0282762	0.0193891	ADAMTS5/IL4R/ITGB1/CD53/TNFSF14/EHD2/CFLAR/MYOF	8	up
1100	GO:0008631	intrinsic apoptotic signalling pathway in response to oxidative stress	8/1153	45/18800	0.00552989	0.0282762	0.0193891	HIF1A/SOD2/MAP3K5/CYP1B1/GPX1/NFE2L2/MCL1/JAK2	8	up
1101	GO:0046427	positive regulation of receptor signalling pathway via JAK-STAT	8/1153	45/18800	0.00552989	0.0282762	0.0193891	IL6/CD300A/PTK2B/CYP1B1/IL7R/IL10RB/JAK2/IL10RA	8	up
1102	GO:1904738	vascular-associated smooth muscle cell migration	8/1153	45/18800	0.00552989	0.0282762	0.0193891	PRKG1/IGFBP5/MYOCD/NR4A3/NFE2L2/PDGFB/DOCK5/DOCK4	8	up
1103	GO:2000273	positive regulation of signalling receptor activity	8/1153	45/18800	0.00552989	0.0282762	0.0193891	HFE/HIF1A/NRP1/IFNGR2/ITGB1/TGFA/JAK2/CCL2	8	up
1104	GO:0010837	regulation of keratinocyte proliferation	7/1153	36/18800	0.005578	0.0284191	0.0194871	ZFP36/FGF7/KLF9/SFN/CASK/ZFP36L1/PTPRK	7	up
1105	GO:0018149	peptide cross-linking	7/1153	36/18800	0.005578	0.0284191	0.0194871	ANXA1/DCN/THBS1/CSTA/F13A1/KRT10/SPOCK2	7	up
1106	GO:0071402	cellular response to lipoprotein particle stimulus	7/1153	36/18800	0.005578	0.0284191	0.0194871	MYD88/CDH13/TLR4/LPL/ITGB1/ABCA1/SOCS5	7	up
1107	GO:0090504	epiboly	7/1153	36/18800	0.005578	0.0284191	0.0194871	ARHGAP24/PHLDB2/CCN1/ITGA5/RHOC/DDR1/COL5A1	7	up
1108	GO:0046777	protein autophosphorylation	24/1153	224/18800	0.00558597	0.028434	0.0194973	PDGFRA/EPHA4/STK17B/LRRK2/MVP/DAPK2/AAK1/LYN/PIM2/PTK2B/ENG/TEK/PTPRC/PDGFB/FES/MAP3K13/BMX/CSF1R/MAPK3/ERRFI1/JUN/DDR1/JAK2/CAMK2D	24	up
1109	GO:0009792	embryo development ending in birth or egg hatching	57/1153	660/18800	0.00567304	0.0288511	0.0197833	JUNB/TGFB1/ZEB1/CCN1/FGF2/SOCS3/PDGFRA/MAN2A1/VASH1/HIF1A/ACVR1/PRDM1/NCOA1/TM4SF1/RAI2/FOSL1/PRRX1/ACSL4/RUNX2/HEY2/LIF/ARL13B/MSX1/RSPO3/INPP5B/MEOX1/HEG1/GATA6/HOXA7/ITGB1/UBE2B/FURIN/EPAS1/PDGFB/BMPR2/OSR2/SKIL/GJA1/MFNG/ZFP36L1/TENT5C/SPINT2/FZD5/PSEN1/FUT8/RTN4/SHOX2/KIAA1217/WDTC1/SLC2A10/KLF4/ROR2/BCL2L1/SIX1/FZD1/SULF2/MEOX2	57	up
1110	GO:0035592	establishment of protein localisation to extracellular region	34/1153	351/18800	0.00568859	0.0289042	0.0198197	LTBP2/ANXA1/CD200/CAVIN1/TGFB1/IL6/PAM/HIF1A/BMP8A/TLR2/TLR4/STX4/SERGEF/ANO1/ACSL4/PPP3CA/KCNN4/FRMD4A/ARNTL/SAA1/CCDC186/RCN3/SREBF1/IRS1/DMTN/COMP/SIDT2/SEC24A/KLF7/GOLPH3/BLK/JAK2/SYTL4/ABCA1	34	up
1111	GO:0030316	osteoclast differentiation	13/1153	96/18800	0.00570699	0.0289455	0.019848	JUNB/FOS/TNFRSF11A/TLR4/FBN1/GPR183/TFE3/FOXP1/INPP5D/CSF1/TNFAIP6/CSF1R/CCN4	13	up
1112	GO:0060419	heart growth	13/1153	96/18800	0.00570699	0.0289455	0.019848	FGF2/AKAP13/TENM4/RGS2/HEY2/BASP1/RUNX1/HEG1/GATA6/S1PR1/PDLIM5/NDRG4/PI16	13	up
1113	GO:1902905	positive regulation of supramolecular fibre organisation	20/1153	176/18800	0.00572947	0.0290198	0.019899	SYNPO2/CLU/LPAR1/NRP1/ARHGEF15/PTK2B/RHOC/MAP1B/SLAIN1/GPX1/ARHGEF5/SNX9/RGCC/CFL2/FES/PSEN1/CCN2/WAS/RB1/FCHSD2	20	up
1114	GO:0042886	amide transport	29/1153	287/18800	0.00573495	0.0290198	0.019899	ANXA1/GLTP/HFE/IL6/HIF1A/BMP8A/PLEKHA3/STX4/ANO1/ACSL4/PPP3CA/CD74/ARNTL/CCDC186/MGST1/SLC16A2/CPE/SREBF1/IRS1/GJA1/SIDT2/KLF7/BLK/JAK2/AQP3/SYTL4/AQP7/ABCA1/S100A8	29	up
1115	GO:0007033	vacuole organisation	21/1153	188/18800	0.00574222	0.0290198	0.019899	SYNPO2/MAN2A1/LRRK2/ATG16L2/PLA2G5/RAB1B/LAPTM5/ADPRH/ACP3/SH3GLB1/LAMTOR1/CHMP4A/CORO1A/SNX7/PSEN1/STING1/SCARB2/LRBA/FHIP1B/ABCA1/MTM1	21	up
1116	GO:0098739	import across plasma membrane	21/1153	188/18800	0.00574222	0.0290198	0.019899	THBS1/HFE/SLC9A7/STEAP2/RGS2/SLC39A14/LRRC8C/PRNP/ABCC9/ITGB1/SLC16A2/SLC12A6/PSEN1/SLC43A2/SLC2A3/KCNJ2/SLC2A10/SLC22A4/RAMP3/SLC2A1/SLC1A1	21	up
1117	GO:0051656	establishment of organelle localisation	38/1153	404/18800	0.00584968	0.0295364	0.0202532	GEM/HIF1A/LRRK2/RAB27B/SYT11/MYO5C/CD300A/KIF5C/LYN/RAC2/IL4R/MAP1B/ARMCX3/VAMP8/MAP4K2/NR4A3/MILR1/CBL/CHMP4A/LIN7A/ITGB1/UBE2B/MYO1G/CCDC186/IKBKG/STXBP2/FES/SAR1B/MYO1F/GJA1/LAT2/PSEN1/LAMP1/PIK3CG/BLK/CHMP7/PCM1/GBF1	38	up
1118	GO:0010883	regulation of lipid storage	9/1153	55/18800	0.00588944	0.0296841	0.0203545	IL6/TTC39B/NFKBIA/LPL/C3/NFKB1/SREBF1/ZC3H12A/ABCA1	9	up
1119	GO:0061098	positive regulation of protein tyrosine kinase activity	9/1153	55/18800	0.00588944	0.0296841	0.0203545	EPHA4/AFAP1L2/GRM5/PRNP/NRG1/TGFA/PDGFB/CSF1R/GAS6	9	up
1120	GO:0031329	regulation of cellular catabolic process	70/1153	843/18800	0.00594045	0.0299144	0.0205124	DCN/ZFP36/HFE/IL6/EPHA4/DEPP1/HIF1A/TIMP1/LEPR/BTG2/TENT5A/ITPR1/MYD88/LRRK2/MAP1A/STAT3/CLU/PLK3/DRAM1/DDIT3/DAPK2/CBFA2T3/TNFRSF1B/TRIM34/HERPUD1/PIM2/CST3/LAPTM5/PTK2B/TIMP4/DNAJB2/SH3GLB1/NEDD4/GPX1/NFE2L2/SNX9/ARAF/CHMP4A/MSN/OPHN1/HP/PSME1/IKBKG/SOGA3/FURIN/SREBF1/MARCHF2/IRS1/ZFP36L1/ZC3H12A/MAPK3/SNX7/TENT5C/FZD5/PSEN1/CARHSP1/STING1/MCL1/PIK3CG/SCARB2/TNFAIP3/CSNK1A1/TIMP3/ATP6V0E2/SH3RF…	70	up
1121	GO:0017015	regulation of transforming growth factor beta receptor signalling pathway	16/1153	130/18800	0.00599918	0.0301563	0.0206783	THBS1/TGFB1/ZEB1/DKK3/ITGA3/FBN1/ZBTB7A/NPNT/ENG/MYOCD/ITGA8/LOX/SKIL/CDKN2B/SLC2A10/PBLD	16	up
1122	GO:0042476	odontogenesis	16/1153	130/18800	0.00599918	0.0301563	0.0206783	PDGFRA/ADAMTS5/PAM/NGFR/RELT/RUNX2/ID3/FAM20A/CSF1/MSX1/SERPINE1/GATA6/OSR2/STIM1/AQP3/AQP1	16	up
1123	GO:0032271	regulation of protein polymerisation	22/1153	201/18800	0.00606098	0.0304128	0.0208541	AVIL/TMSB4X/PTK2B/MAP1B/SLAIN1/CLIP3/SNX9/HCLS1/SSH1/CYRIA/ARHGAP18/FES/CORO1A/DMTN/ELN/CYFIP2/SPTBN1/SLIT2/MAPRE3/CDH5/CAPZA2/FCHSD2	22	up
1124	GO:0070302	regulation of stress-activated protein kinase signalling cascade	22/1153	201/18800	0.00606098	0.0304128	0.0208541	DUSP1/MYD88/TRAF1/TLR4/IGFBP6/GADD45B/GADD45A/HIPK3/DUSP10/MAP3K5/LYN/PJA2/PTK2B/MAP4K2/CLEC7A/SPI1/ZC3H12A/MAPK3/FCGR2B/CCN2/SH3RF3/EMC10	22	up
1125	GO:0048015	phosphatidylinositol-mediated signalling	20/1153	177/18800	0.00609824	0.0304876	0.0209054	DCN/FGF2/PDGFRA/PTPN13/PIK3IP1/TEK/NEDD4/PLCE1/CBL/SELP/HCLS1/PTAFR/PDGFB/IRS1/ZFP36L1/CSF1R/UNC5B/PIK3CG/JAK2/ROR2	20	up
1126	GO:0051604	protein maturation	31/1153	314/18800	0.00614075	0.0304876	0.0209054	THBS1/C1R/PLAU/FAM111A/LRRK2/ADAM19/CAST/C1RL/VSIR/CASP4/ENPEP/PLAT/RUNX1/SERPINE1/INPP5B/PRNP/TLL1/HP/SRGN/CPE/FURIN/CPA3/CASP1/CCS/COMP/PSEN1/CYFIP2/PCSK7/RHBDD1/DHH/SORL1	31	up
1127	GO:0002396	MHC protein complex assembly	5/1153	20/18800	0.0061483	0.0304876	0.0209054	HLA-DPB1/HLA-DPA1/B2M/HLA-DMA/HLA-DMB	5	up
1128	GO:0002501	peptide antigen assembly with MHC protein complex	5/1153	20/18800	0.0061483	0.0304876	0.0209054	HLA-DPB1/HLA-DPA1/B2M/HLA-DMA/HLA-DMB	5	up
1129	GO:0002577	regulation of antigen processing and presentation	5/1153	20/18800	0.0061483	0.0304876	0.0209054	THBS1/HFE/CD74/FCGR2B/WAS	5	up
1130	GO:0032495	response to muramyl dipeptide	5/1153	20/18800	0.0061483	0.0304876	0.0209054	NFKBIA/NLRP1/JAG1/RELA/TNFAIP3	5	up
1131	GO:0035455	response to interferon-alpha	5/1153	20/18800	0.0061483	0.0304876	0.0209054	MX2/IFNAR2/AXL/IFNAR1/GAS6	5	up
1132	GO:0046629	gamma-delta T-cell activation	5/1153	20/18800	0.0061483	0.0304876	0.0209054	EGR3/JAML/PTPRC/TCF7/CXADR	5	up
1133	GO:0060716	labyrinthine layer blood vessel development	5/1153	20/18800	0.0061483	0.0304876	0.0209054	JUNB/CCN1/VASH1/HEY2/FZD5	5	up
1134	GO:0090026	positive regulation of monocyte chemotaxis	5/1153	20/18800	0.0061483	0.0304876	0.0209054	SERPINE1/FPR2/CXCL12/S100A14/CX3CR1	5	up
1135	GO:0098543	detection of other organism	5/1153	20/18800	0.0061483	0.0304876	0.0209054	TLR2/TLR4/CLEC7A/SSC5D/TLR1	5	up
1136	GO:1904754	positive regulation of vascular-associated smooth muscle cell migration	5/1153	20/18800	0.0061483	0.0304876	0.0209054	IGFBP5/NR4A3/PDGFB/DOCK5/DOCK4	5	up
1137	GO:2000678	negative regulation of transcription regulatory region DNA binding	5/1153	20/18800	0.0061483	0.0304876	0.0209054	DDIT3/TMSB4X/HEY2/MSX1/PSEN1	5	up
1138	GO:0071774	response to fibroblast growth factor	15/1153	119/18800	0.00615157	0.0304876	0.0209054	EGR3/THBS1/ZFP36/FGF7/FGF2/FGF1/NGFR/RUNX2/ZFP36L1/IQGAP1/CCN2/NR4A1/CCL2/IER2/SULF2	15	up
1139	GO:0032958	inositol phosphate biosynthetic process	6/1153	28/18800	0.00616553	0.0305032	0.0209161	FGF2/HRH1/P2RY1/PTK2B/PLCG2/PTAFR	6	up
1140	GO:0042059	negative regulation of epidermal growth factor receptor signalling pathway	6/1153	28/18800	0.00616553	0.0305032	0.0209161	MVP/ITGA1/CBL/ERRFI1/PSEN1/SOCS5	6	up
1141	GO:0010596	negative regulation of endothelial cell migration	13/1153	97/18800	0.00623035	0.030775	0.0211025	DCN/THBS1/TGFB1/FGF2/VASH1/STC1/GADD45A/ADAMTS9/RGCC/SLIT2/KLF4/MMRN2/MEOX2	13	up
1142	GO:0007173	epidermal growth factor receptor signalling pathway	14/1153	108/18800	0.00623684	0.030775	0.0211025	TGFB1/AFAP1L2/CDH13/PLAUR/MVP/PTK2B/ITGA1/PLCE1/CBL/TGFA/ERRFI1/IQGAP1/PSEN1/SOCS5	14	up
1143	GO:2000060	positive regulation of ubiquitin-dependent protein catabolic process	14/1153	108/18800	0.00623684	0.030775	0.0211025	LRRK2/CLU/PLK3/CBFA2T3/HERPUD1/LAPTM5/PTK2B/DNAJB2/NFE2L2/PSEN1/CSNK1A1/SH3RF3/ZFAND2A/SOCS5	14	up
1144	GO:0001974	blood vessel remodelling	8/1153	46/18800	0.0063423	0.0311862	0.0213845	TGFB1/LIF/CST3/RSPO3/AXL/EPAS1/BMPR2/JAG1	8	up
1145	GO:0010665	regulation of cardiac muscle cell apoptotic process	8/1153	46/18800	0.0063423	0.0311862	0.0213845	MAP3K5/HEY2/MYOCD/NFE2L2/GATA6/JAK2/CFLAR/CAMK2D	8	up
1146	GO:0032309	icosanoid secretion	8/1153	46/18800	0.0063423	0.0311862	0.0213845	ANXA1/TNFRSF11A/PLA2G2A/PLA2R1/PLA2G5/BDKRB2/PTGES/PNPLA8	8	up
1147	GO:0045581	negative regulation of T-cell differentiation	8/1153	46/18800	0.0063423	0.0311862	0.0213845	ANXA1/BCL6/IL4R/RUNX1/CD74/ZC3H12A/CTLA4/SOCS5	8	up
1148	GO:0007611	learning or memory	27/1153	264/18800	0.00641123	0.0314279	0.0215502	EGR2/PDE1B/FOS/HIF1A/PTGS2/BTG2/TLR2/MAP1A/SYT11/ITGA3/HRH1/GRPR/FOSL1/ITGA5/GRM5/PJA2/PRNP/ITGA8/ITGB1/CX3CR1/PTN/B2M/PSEN1/NDRG4/PRKAR2B/TPBG/SLC1A1	27	up
1149	GO:0006024	glycosaminoglycan biosynthetic process	11/1153	76/18800	0.00642873	0.0314279	0.0215502	TGFB1/CEMIP/CHST15/HS3ST3B1/CHST2/DSE/NFKB1/PDGFB/CSGALNACT2/CHPF2/NDST2	11	up
1150	GO:0010713	negative regulation of collagen metabolic process	4/1153	13/18800	0.00643604	0.0314279	0.0215502	IL6/CST3/CIITA/ERRFI1	4	up
1151	GO:0014857	regulation of skeletal muscle cell proliferation	4/1153	13/18800	0.00643604	0.0314279	0.0215502	FGF2/JAK2/CFLAR/SIX1	4	up
1152	GO:0032494	response to peptidoglycan	4/1153	13/18800	0.00643604	0.0314279	0.0215502	IL6/MYD88/C5AR1/RELA	4	up
1153	GO:0060670	branching involved in labyrinthine layer morphogenesis	4/1153	13/18800	0.00643604	0.0314279	0.0215502	SOCS3/RSPO3/SPINT2/FZD5	4	up
1154	GO:0070486	leukocyte aggregation	4/1153	13/18800	0.00643604	0.0314279	0.0215502	RAC2/NR4A3/MSN/S100A8	4	up
1155	GO:0071474	cellular hyperosmotic response	4/1153	13/18800	0.00643604	0.0314279	0.0215502	ERRFI1/RCSD1/AQP1/SLC2A1	4	up
1156	GO:0006639	acylglycerol metabolic process	16/1153	131/18800	0.00645614	0.0314716	0.0215802	AVIL/PLAAT3/ABHD2/LPL/PLCE1/GPX1/C3/INSIG1/SREBF1/PIK3CG/DGKA/MGLL/SLC22A4/SORL1/GPAT3/INSIG2	16	up
1157	GO:0050853	B-cell receptor signalling pathway	16/1153	131/18800	0.00645614	0.0314716	0.0215802	CD300A/RFTN1/FOXP1/LYN/MNDA/PLCG2/PTPRC/BMX/LPXN/FCGR2B/LAT2/CTLA4/BLK/CD79A/NFAM1/BLNK	16	up
1158	GO:0002250	adaptive immune response	62/1153	734/18800	0.00650262	0.0316708	0.0217168	ANXA1/BCL6/TGFB1/HFE/IL6/NFKBIZ/C1R/BCL3/TNFRSF11A/MYD88/STAT3/CLU/PRDM1/ERAP1/TLR4/GPR183/AHR/TFE3/C1RL/ARID5A/SERPING1/DUSP10/RFTN1/TNFRSF1B/LYN/IL4R/CSF2RB/HLA-DPB1/TNFSF13/PTK2B/INPP5D/SEMA4A/CD74/C1S/HLA-E/C3/CLEC7A/HLA-DPA1/CX3CR1/MYO1G/PTPRC/IL1R1/B2M/IL6ST/JAG1/BMX/IL7R/ZC3H12A/FCGR2B/LAT2/FZD5/HLA-DMA/WAS/CTLA4/PIK3CG/TNFAIP3/IL18BP/CD79A/JAK2/HLA-DMB/SOCS5/CD4	62	up
1159	GO:0003230	cardiac atrium development	7/1153	37/18800	0.00652291	0.0317149	0.021747	CCN1/ACVR1/HEY2/ENG/HEG1/BMPR2/SHOX2	7	up
1160	GO:0042092	type 2 immune response	7/1153	37/18800	0.00652291	0.0317149	0.021747	ANXA1/BCL6/IL6/BCL3/IL4R/CD74/SOCS5	7	up
1161	GO:0006820	anion transport	46/1153	514/18800	0.00655138	0.0318258	0.0218231	ANXA1/GLTP/SLC13A5/FXYD3/TNFRSF11A/STC1/PLEKHA3/PLA2G2A/SLC9A7/PLA2R1/PLA2G5/ANO1/RGS2/BDKRB2/GRM5/SLC39A14/LRRC8C/EMB/CLDN4/PRNP/SLC10A3/PRAF2/ABCC9/CLIC2/ANKH/ITGB1/MGST1/PTAFR/GABRE/SLC16A2/TCAF2/SLC20A1/GJA1/PTGES/SFXN5/SLC12A6/SLC25A11/PSEN1/SLC43A2/SLC2A3/CLCA2/SLC2A10/PNPLA8/APOL1/SLC2A1/SLC1A1	46	up
1162	GO:0048588	developmental cell growth	24/1153	227/18800	0.0065741	0.0319087	0.0218799	AKAP13/CXCR4/MACF1/NRP1/RGS2/CPNE5/SLIT3/MAP1B/ITSN2/SEMA4A/CXCL12/ITGB1/SEMA3F/BMPR2/MAP3K13/IQGAP1/PDLIM5/SEMA4F/CYFIP2/SLIT2/RTN4/DDR1/RAB21/PI16	24	up
1163	GO:0050708	regulation of protein secretion	26/1153	252/18800	0.00659808	0.0319976	0.0219409	CD200/TGFB1/IL6/PAM/HIF1A/BMP8A/TLR2/TLR4/STX4/SERGEF/ANO1/ACSL4/PPP3CA/KCNN4/FRMD4A/ARNTL/SAA1/SREBF1/IRS1/SIDT2/SEC24A/KLF7/GOLPH3/BLK/JAK2/SYTL4	26	up
1164	GO:0006879	cellular iron ion homeostasis	10/1153	66/18800	0.00663601	0.0320712	0.0219913	HFE/HIF1A/SCARA5/STEAP4/STEAP2/CYBRD1/HEPH/TTC7A/SLC39A14/SLC22A17	10	up
1165	GO:0010517	regulation of phospholipase activity	10/1153	66/18800	0.00663601	0.0320712	0.0219913	ANXA1/CCN1/FGF2/PDGFRA/LPAR1/PLA2R1/PLA2G5/RGS2/PTAFR/C5AR1	10	up
1166	GO:0010812	negative regulation of cell-substrate adhesion	10/1153	66/18800	0.00663601	0.0320712	0.0219913	THBS1/PHLDB2/BCL6/SERPINE1/FAM107A/HOXA7/CASK/JAG1/DMTN/FZD4	10	up
[truncated: 9,000 more rows]

## Sheet: Canine(Bowlt Blacklock)_KEGG
	ID	Description	GeneRatio	BgRatio	pvalue	p.adjust	qvalue	geneID	Count	direction
[truncated: 619 more rows]

## Sheet: Canine(Bowlt Blacklock)_biologi
	ID	Description	GeneRatio	BgRatio	pvalue	p.adjust	qvalue	geneID	Count	direction
[truncated: 6,323 more rows]

[truncated: 2 more sheets: Canine (Prouteau)_KEGG , Canine (Prouteau)_biological_pr]
